# Supplementary material for: Structure-guided development of heterodimer-selective GPCR ligands
Source: Nat Commun. 2016 Jul 26;7:12298. doi: 10.1038/ncomms12298 (PMC4963535; doi:10.1038/ncomms12298)
Supplement: Supplementary Data 1 — MD ligand 1b [file ncomms12298-s2.txt]

HELIX    1   1 LEU A   41  ILE A   48  1                                   8
HELIX    2   2 GLY A   51  SER A   60  1                                  10
HELIX    3   3 LYS A   63  LEU A   65  1                                   3
HELIX    4   4 THR A   68  VAL A   97  1                                  30
HELIX    5   5 ARG A  104  ALA A  137  1                                  34
HELIX    6   6 VAL A  152  LEU A  171  1                                  20
HELIX    7   7 PHE A  189  TYR A  192  1                                   4
HELIX    8   8 SER A  194  LEU A  216  1                                  23
HELIX    9   9 GLN A  227  GLU A  229  1                                   3
HELIX   10  10 ALA A  232  ILE A  258  1                                  27
HELIX   11  11 PRO A  266  PHE A  272  1                                   7
HELIX   12  12 LEU A  275  ILE A  286  1                                  12
HELIX   13  13 ILE A  292  ILE A  301  1                                  10
HELIX   14  14 ILE B   60  ARG B   90  1                                  31
HELIX   15  15 VAL B  101  ILE B  128  1                                  28
HELIX   16  16 GLY B  137  LEU B  168  1                                  32
HELIX   17  17 THR B  185  THR B  206  1                                  22
HELIX   18  18 THR B  230  LEU B  255  1                                  26
HELIX   19  19 ALA B  260  ALA B  270  1                                  11
HELIX   20  20 GLY B  280  HIS B  283  1                                   4
HELIX   21  21 PRO B  292  CYS B  327  1                                  36
HELIX   22  22 ASP B  331  GLN B  333  1                                   3
HELIX   23  23 PRO B  336  LEU B  366  1                                  31
HELIX   24  24 ARG B  372  LEU B  379  1                                   8
SHEET    1   1 1 MET B 207  ARG B 212  0
SHEET    2   2 1 GLY B 221  PRO B 226  0
ATOM      1  N   TYR A  37      52.211  71.596  55.687  1.00  0.00           N
ATOM      2  CA  TYR A  37      51.069  70.868  56.272  1.00  0.00           C
ATOM      3  CB  TYR A  37      49.724  71.428  55.793  1.00  0.00           C
ATOM      4  CG  TYR A  37      49.352  72.754  56.439  1.00  0.00           C
ATOM      5  CD1 TYR A  37      49.535  73.975  55.756  1.00  0.00           C
ATOM      6  CE1 TYR A  37      49.152  75.193  56.360  1.00  0.00           C
ATOM      7  CZ  TYR A  37      48.577  75.194  57.652  1.00  0.00           C
ATOM      8  OH  TYR A  37      48.171  76.352  58.248  1.00  0.00           O
ATOM      9  CE2 TYR A  37      48.410  73.971  58.335  1.00  0.00           C
ATOM     10  CD2 TYR A  37      48.798  72.759  57.735  1.00  0.00           C
ATOM     11  C   TYR A  37      51.151  69.348  56.089  1.00  0.00           C
ATOM     12  O   TYR A  37      50.979  68.647  57.079  1.00  0.00           O
ATOM     13  N   ALA A  38      51.381  68.820  54.878  1.00  0.00           N
ATOM     14  CA  ALA A  38      51.648  67.405  54.536  1.00  0.00           C
ATOM     15  CB  ALA A  38      53.020  67.010  55.105  1.00  0.00           C
ATOM     16  C   ALA A  38      50.593  66.310  54.845  1.00  0.00           C
ATOM     17  O   ALA A  38      50.409  65.411  54.025  1.00  0.00           O
ATOM     18  N   THR A  39      49.898  66.325  55.985  1.00  0.00           N
ATOM     19  CA  THR A  39      49.216  65.133  56.550  1.00  0.00           C
ATOM     20  CB  THR A  39      48.819  65.374  58.015  1.00  0.00           C
ATOM     21  CG2 THR A  39      50.040  65.499  58.926  1.00  0.00           C
ATOM     22  OG1 THR A  39      48.092  66.573  58.145  1.00  0.00           O
ATOM     23  C   THR A  39      48.001  64.602  55.774  1.00  0.00           C
ATOM     24  O   THR A  39      47.584  63.465  56.003  1.00  0.00           O
ATOM     25  N   LEU A  40      47.449  65.378  54.834  1.00  0.00           N
ATOM     26  CA  LEU A  40      46.411  64.932  53.886  1.00  0.00           C
ATOM     27  CB  LEU A  40      45.351  66.041  53.718  1.00  0.00           C
ATOM     28  CG  LEU A  40      44.220  66.016  54.765  1.00  0.00           C
ATOM     29  CD1 LEU A  40      44.695  66.270  56.197  1.00  0.00           C
ATOM     30  CD2 LEU A  40      43.185  67.086  54.415  1.00  0.00           C
ATOM     31  C   LEU A  40      46.989  64.513  52.519  1.00  0.00           C
ATOM     32  O   LEU A  40      46.359  63.742  51.797  1.00  0.00           O
ATOM     33  N   LEU A  41      48.187  64.989  52.171  1.00  0.00           N
ATOM     34  CA  LEU A  41      48.854  64.716  50.895  1.00  0.00           C
ATOM     35  CB  LEU A  41      49.966  65.769  50.725  1.00  0.00           C
ATOM     36  CG  LEU A  41      50.744  65.707  49.403  1.00  0.00           C
ATOM     37  CD1 LEU A  41      49.856  65.995  48.197  1.00  0.00           C
ATOM     38  CD2 LEU A  41      51.854  66.754  49.441  1.00  0.00           C
ATOM     39  C   LEU A  41      49.392  63.278  50.844  1.00  0.00           C
ATOM     40  O   LEU A  41      49.240  62.586  49.839  1.00  0.00           O
ATOM     41  N   THR A  42      49.951  62.803  51.960  1.00  0.00           N
ATOM     42  CA  THR A  42      50.346  61.398  52.148  1.00  0.00           C
ATOM     43  CB  THR A  42      51.103  61.227  53.476  1.00  0.00           C
ATOM     44  CG2 THR A  42      52.462  61.926  53.443  1.00  0.00           C
ATOM     45  OG1 THR A  42      50.360  61.795  54.533  1.00  0.00           O
ATOM     46  C   THR A  42      49.137  60.460  52.126  1.00  0.00           C
ATOM     47  O   THR A  42      49.181  59.413  51.480  1.00  0.00           O
ATOM     48  N   LEU A  43      48.035  60.858  52.773  1.00  0.00           N
ATOM     49  CA  LEU A  43      46.788  60.091  52.846  1.00  0.00           C
ATOM     50  CB  LEU A  43      45.836  60.815  53.815  1.00  0.00           C
ATOM     51  CG  LEU A  43      44.502  60.094  54.085  1.00  0.00           C
ATOM     52  CD1 LEU A  43      44.699  58.720  54.730  1.00  0.00           C
ATOM     53  CD2 LEU A  43      43.652  60.949  55.025  1.00  0.00           C
ATOM     54  C   LEU A  43      46.143  59.882  51.467  1.00  0.00           C
ATOM     55  O   LEU A  43      45.693  58.774  51.173  1.00  0.00           O
ATOM     56  N   LEU A  44      46.142  60.917  50.617  1.00  0.00           N
ATOM     57  CA  LEU A  44      45.631  60.844  49.245  1.00  0.00           C
ATOM     58  CB  LEU A  44      45.786  62.229  48.581  1.00  0.00           C
ATOM     59  CG  LEU A  44      45.338  62.274  47.107  1.00  0.00           C
ATOM     60  CD1 LEU A  44      43.841  62.019  46.955  1.00  0.00           C
ATOM     61  CD2 LEU A  44      45.641  63.637  46.497  1.00  0.00           C
ATOM     62  C   LEU A  44      46.341  59.746  48.438  1.00  0.00           C
ATOM     63  O   LEU A  44      45.686  58.890  47.848  1.00  0.00           O
ATOM     64  N   ILE A  45      47.677  59.733  48.446  1.00  0.00           N
ATOM     65  CA  ILE A  45      48.450  58.717  47.719  1.00  0.00           C
ATOM     66  CB  ILE A  45      49.948  59.099  47.652  1.00  0.00           C
ATOM     67  CG2 ILE A  45      50.741  58.026  46.879  1.00  0.00           C
ATOM     68  CG1 ILE A  45      50.129  60.484  46.983  1.00  0.00           C
ATOM     69  CD1 ILE A  45      51.576  60.991  46.976  1.00  0.00           C
ATOM     70  C   ILE A  45      48.221  57.333  48.344  1.00  0.00           C
ATOM     71  O   ILE A  45      47.950  56.372  47.624  1.00  0.00           O
ATOM     72  N   ALA A  46      48.262  57.230  49.677  1.00  0.00           N
ATOM     73  CA  ALA A  46      48.138  55.962  50.394  1.00  0.00           C
ATOM     74  CB  ALA A  46      48.382  56.224  51.885  1.00  0.00           C
ATOM     75  C   ALA A  46      46.792  55.247  50.163  1.00  0.00           C
ATOM     76  O   ALA A  46      46.775  54.019  50.046  1.00  0.00           O
ATOM     77  N   VAL A  47      45.670  55.974  50.054  1.00  0.00           N
ATOM     78  CA  VAL A  47      44.360  55.347  49.786  1.00  0.00           C
ATOM     79  CB  VAL A  47      43.192  56.224  50.289  1.00  0.00           C
ATOM     80  CG1 VAL A  47      42.872  57.432  49.405  1.00  0.00           C
ATOM     81  CG2 VAL A  47      41.912  55.397  50.456  1.00  0.00           C
ATOM     82  C   VAL A  47      44.211  54.897  48.324  1.00  0.00           C
ATOM     83  O   VAL A  47      43.613  53.850  48.074  1.00  0.00           O
ATOM     84  N   ILE A  48      44.835  55.596  47.370  1.00  0.00           N
ATOM     85  CA  ILE A  48      44.706  55.332  45.924  1.00  0.00           C
ATOM     86  CB  ILE A  48      44.906  56.656  45.148  1.00  0.00           C
ATOM     87  CG2 ILE A  48      44.953  56.410  43.629  1.00  0.00           C
ATOM     88  CG1 ILE A  48      43.768  57.645  45.473  1.00  0.00           C
ATOM     89  CD1 ILE A  48      44.037  59.073  44.993  1.00  0.00           C
ATOM     90  C   ILE A  48      45.664  54.246  45.408  1.00  0.00           C
ATOM     91  O   ILE A  48      45.246  53.385  44.631  1.00  0.00           O
ATOM     92  N   VAL A  49      46.945  54.305  45.796  1.00  0.00           N
ATOM     93  CA  VAL A  49      48.068  53.690  45.055  1.00  0.00           C
ATOM     94  CB  VAL A  49      49.409  54.068  45.720  1.00  0.00           C
ATOM     95  CG1 VAL A  49      49.586  53.479  47.127  1.00  0.00           C
ATOM     96  CG2 VAL A  49      50.618  53.673  44.865  1.00  0.00           C
ATOM     97  C   VAL A  49      47.952  52.177  44.823  1.00  0.00           C
ATOM     98  O   VAL A  49      48.376  51.692  43.777  1.00  0.00           O
ATOM     99  N   PHE A  50      47.341  51.434  45.748  1.00  0.00           N
ATOM    100  CA  PHE A  50      47.021  50.012  45.580  1.00  0.00           C
ATOM    101  CB  PHE A  50      47.632  49.233  46.753  1.00  0.00           C
ATOM    102  CG  PHE A  50      47.491  47.724  46.656  1.00  0.00           C
ATOM    103  CD1 PHE A  50      48.057  47.029  45.570  1.00  0.00           C
ATOM    104  CE1 PHE A  50      47.940  45.629  45.487  1.00  0.00           C
ATOM    105  CZ  PHE A  50      47.264  44.919  46.493  1.00  0.00           C
ATOM    106  CE2 PHE A  50      46.701  45.609  47.581  1.00  0.00           C
ATOM    107  CD2 PHE A  50      46.812  47.009  47.661  1.00  0.00           C
ATOM    108  C   PHE A  50      45.510  49.767  45.435  1.00  0.00           C
ATOM    109  O   PHE A  50      45.100  48.845  44.732  1.00  0.00           O
ATOM    110  N   GLY A  51      44.674  50.621  46.035  1.00  0.00           N
ATOM    111  CA  GLY A  51      43.213  50.547  45.969  1.00  0.00           C
ATOM    112  C   GLY A  51      42.673  50.556  44.537  1.00  0.00           C
ATOM    113  O   GLY A  51      41.946  49.638  44.156  1.00  0.00           O
ATOM    114  N   ASN A  52      43.084  51.526  43.711  1.00  0.00           N
ATOM    115  CA  ASN A  52      42.640  51.608  42.314  1.00  0.00           C
ATOM    116  CB  ASN A  52      43.080  52.944  41.688  1.00  0.00           C
ATOM    117  CG  ASN A  52      42.321  54.152  42.211  1.00  0.00           C
ATOM    118  OD1 ASN A  52      41.910  54.221  43.354  1.00  0.00           O
ATOM    119  ND2 ASN A  52      42.143  55.167  41.401  1.00  0.00           N
ATOM    120  C   ASN A  52      43.156  50.420  41.485  1.00  0.00           C
ATOM    121  O   ASN A  52      42.431  49.899  40.638  1.00  0.00           O
ATOM    122  N   VAL A  53      44.380  49.949  41.755  1.00  0.00           N
ATOM    123  CA  VAL A  53      44.974  48.781  41.080  1.00  0.00           C
ATOM    124  CB  VAL A  53      46.453  48.592  41.483  1.00  0.00           C
ATOM    125  CG1 VAL A  53      47.089  47.390  40.774  1.00  0.00           C
ATOM    126  CG2 VAL A  53      47.289  49.827  41.131  1.00  0.00           C
ATOM    127  C   VAL A  53      44.162  47.519  41.380  1.00  0.00           C
ATOM    128  O   VAL A  53      43.756  46.813  40.457  1.00  0.00           O
ATOM    129  N   LEU A  54      43.854  47.262  42.655  1.00  0.00           N
ATOM    130  CA  LEU A  54      43.090  46.088  43.074  1.00  0.00           C
ATOM    131  CB  LEU A  54      43.253  45.917  44.596  1.00  0.00           C
ATOM    132  CG  LEU A  54      42.679  44.605  45.167  1.00  0.00           C
ATOM    133  CD1 LEU A  54      43.274  43.356  44.514  1.00  0.00           C
ATOM    134  CD2 LEU A  54      42.981  44.525  46.664  1.00  0.00           C
ATOM    135  C   LEU A  54      41.622  46.153  42.615  1.00  0.00           C
ATOM    136  O   LEU A  54      41.062  45.124  42.243  1.00  0.00           O
ATOM    137  N   VAL A  55      41.023  47.350  42.537  1.00  0.00           N
ATOM    138  CA  VAL A  55      39.721  47.585  41.878  1.00  0.00           C
ATOM    139  CB  VAL A  55      39.290  49.062  42.057  1.00  0.00           C
ATOM    140  CG1 VAL A  55      38.247  49.555  41.046  1.00  0.00           C
ATOM    141  CG2 VAL A  55      38.699  49.268  43.459  1.00  0.00           C
ATOM    142  C   VAL A  55      39.764  47.171  40.400  1.00  0.00           C
ATOM    143  O   VAL A  55      38.894  46.425  39.948  1.00  0.00           O
ATOM    144  N   CYS A  56      40.793  47.580  39.651  1.00  0.00           N
ATOM    145  CA  CYS A  56      40.928  47.222  38.236  1.00  0.00           C
ATOM    146  CB  CYS A  56      42.034  48.072  37.595  1.00  0.00           C
ATOM    147  SG  CYS A  56      41.581  49.830  37.631  1.00  0.00           S
ATOM    148  C   CYS A  56      41.180  45.719  38.032  1.00  0.00           C
ATOM    149  O   CYS A  56      40.604  45.101  37.131  1.00  0.00           O
ATOM    150  N   MET A  57      41.989  45.101  38.895  1.00  0.00           N
ATOM    151  CA  MET A  57      42.245  43.660  38.856  1.00  0.00           C
ATOM    152  CB  MET A  57      43.469  43.320  39.714  1.00  0.00           C
ATOM    153  CG  MET A  57      44.767  43.879  39.123  1.00  0.00           C
ATOM    154  SD  MET A  57      46.232  43.507  40.121  1.00  0.00           S
ATOM    155  CE  MET A  57      47.516  44.144  39.011  1.00  0.00           C
ATOM    156  C   MET A  57      41.011  42.835  39.264  1.00  0.00           C
ATOM    157  O   MET A  57      40.767  41.792  38.659  1.00  0.00           O
ATOM    158  N   ALA A  58      40.182  43.310  40.201  1.00  0.00           N
ATOM    159  CA  ALA A  58      38.919  42.662  40.570  1.00  0.00           C
ATOM    160  CB  ALA A  58      38.311  43.399  41.771  1.00  0.00           C
ATOM    161  C   ALA A  58      37.924  42.600  39.395  1.00  0.00           C
ATOM    162  O   ALA A  58      37.337  41.547  39.150  1.00  0.00           O
ATOM    163  N   VAL A  59      37.783  43.688  38.624  1.00  0.00           N
ATOM    164  CA  VAL A  59      36.976  43.699  37.385  1.00  0.00           C
ATOM    165  CB  VAL A  59      36.810  45.135  36.840  1.00  0.00           C
ATOM    166  CG1 VAL A  59      36.054  45.190  35.503  1.00  0.00           C
ATOM    167  CG2 VAL A  59      36.024  46.003  37.830  1.00  0.00           C
ATOM    168  C   VAL A  59      37.582  42.778  36.320  1.00  0.00           C
ATOM    169  O   VAL A  59      36.854  42.061  35.638  1.00  0.00           O
ATOM    170  N   SER A  60      38.911  42.754  36.200  1.00  0.00           N
ATOM    171  CA  SER A  60      39.617  41.951  35.188  1.00  0.00           C
ATOM    172  CB  SER A  60      41.087  42.379  35.111  1.00  0.00           C
ATOM    173  OG  SER A  60      41.203  43.761  34.825  1.00  0.00           O
ATOM    174  C   SER A  60      39.545  40.436  35.443  1.00  0.00           C
ATOM    175  O   SER A  60      39.529  39.657  34.493  1.00  0.00           O
ATOM    176  N   ARG A  61      39.492  40.008  36.714  1.00  0.00           N
ATOM    177  CA  ARG A  61      39.582  38.596  37.149  1.00  0.00           C
ATOM    178  CB  ARG A  61      40.454  38.562  38.420  1.00  0.00           C
ATOM    179  CG  ARG A  61      41.039  37.194  38.821  1.00  0.00           C
ATOM    180  CD  ARG A  61      41.937  37.408  40.047  1.00  0.00           C
ATOM    181  NE  ARG A  61      42.376  36.179  40.738  1.00  0.00           N
ATOM    182  CZ  ARG A  61      41.683  35.584  41.690  1.00  0.00           C
ATOM    183  NH1 ARG A  61      40.383  35.506  41.669  1.00  0.00           N
ATOM    184  NH2 ARG A  61      42.269  35.089  42.740  1.00  0.00           N
ATOM    185  C   ARG A  61      38.220  37.888  37.289  1.00  0.00           C
ATOM    186  O   ARG A  61      38.175  36.715  37.661  1.00  0.00           O
ATOM    187  N   GLU A  62      37.118  38.563  36.967  1.00  0.00           N
ATOM    188  CA  GLU A  62      35.769  37.988  36.845  1.00  0.00           C
ATOM    189  CB  GLU A  62      34.893  38.474  38.019  1.00  0.00           C
ATOM    190  CG  GLU A  62      33.393  38.147  37.914  1.00  0.00           C
ATOM    191  CD  GLU A  62      33.098  36.653  37.727  1.00  0.00           C
ATOM    192  OE1 GLU A  62      32.800  35.949  38.719  1.00  0.00           O
ATOM    193  OE2 GLU A  62      33.125  36.175  36.571  1.00  0.00           O
ATOM    194  C   GLU A  62      35.179  38.343  35.470  1.00  0.00           C
ATOM    195  O   GLU A  62      35.031  39.516  35.134  1.00  0.00           O
ATOM    196  N   LYS A  63      34.811  37.328  34.678  1.00  0.00           N
ATOM    197  CA  LYS A  63      34.204  37.483  33.344  1.00  0.00           C
ATOM    198  CB  LYS A  63      34.089  36.104  32.649  1.00  0.00           C
ATOM    199  CG  LYS A  63      35.423  35.338  32.516  1.00  0.00           C
ATOM    200  CD  LYS A  63      35.274  33.936  31.889  1.00  0.00           C
ATOM    201  CE  LYS A  63      35.123  33.970  30.361  1.00  0.00           C
ATOM    202  NZ  LYS A  63      34.963  32.610  29.783  1.00  0.00           N
ATOM    203  C   LYS A  63      32.824  38.152  33.440  1.00  0.00           C
ATOM    204  O   LYS A  63      32.497  39.026  32.641  1.00  0.00           O
ATOM    205  N   ALA A  64      32.028  37.781  34.446  1.00  0.00           N
ATOM    206  CA  ALA A  64      30.623  38.177  34.586  1.00  0.00           C
ATOM    207  CB  ALA A  64      29.962  37.212  35.580  1.00  0.00           C
ATOM    208  C   ALA A  64      30.393  39.652  34.987  1.00  0.00           C
ATOM    209  O   ALA A  64      29.245  40.107  34.999  1.00  0.00           O
ATOM    210  N   LEU A  65      31.448  40.408  35.319  1.00  0.00           N
ATOM    211  CA  LEU A  65      31.362  41.809  35.759  1.00  0.00           C
ATOM    212  CB  LEU A  65      32.270  41.969  37.001  1.00  0.00           C
ATOM    213  CG  LEU A  65      32.164  43.309  37.762  1.00  0.00           C
ATOM    214  CD1 LEU A  65      30.736  43.618  38.229  1.00  0.00           C
ATOM    215  CD2 LEU A  65      33.040  43.274  39.013  1.00  0.00           C
ATOM    216  C   LEU A  65      31.666  42.828  34.637  1.00  0.00           C
ATOM    217  O   LEU A  65      31.466  44.027  34.824  1.00  0.00           O
ATOM    218  N   GLN A  66      32.134  42.386  33.467  1.00  0.00           N
ATOM    219  CA  GLN A  66      32.807  43.239  32.473  1.00  0.00           C
ATOM    220  CB  GLN A  66      33.901  42.417  31.768  1.00  0.00           C
ATOM    221  CG  GLN A  66      34.979  42.017  32.791  1.00  0.00           C
ATOM    222  CD  GLN A  66      36.224  41.366  32.200  1.00  0.00           C
ATOM    223  OE1 GLN A  66      36.599  41.575  31.054  1.00  0.00           O
ATOM    224  NE2 GLN A  66      36.929  40.604  33.002  1.00  0.00           N
ATOM    225  C   GLN A  66      31.859  43.991  31.516  1.00  0.00           C
ATOM    226  O   GLN A  66      31.926  43.846  30.296  1.00  0.00           O
ATOM    227  N   THR A  67      30.977  44.826  32.075  1.00  0.00           N
ATOM    228  CA  THR A  67      30.157  45.779  31.305  1.00  0.00           C
ATOM    229  CB  THR A  67      28.980  46.350  32.122  1.00  0.00           C
ATOM    230  CG2 THR A  67      28.124  45.275  32.790  1.00  0.00           C
ATOM    231  OG1 THR A  67      29.431  47.222  33.133  1.00  0.00           O
ATOM    232  C   THR A  67      30.991  46.944  30.759  1.00  0.00           C
ATOM    233  O   THR A  67      32.081  47.245  31.256  1.00  0.00           O
ATOM    234  N   THR A  68      30.436  47.670  29.786  1.00  0.00           N
ATOM    235  CA  THR A  68      30.907  49.000  29.363  1.00  0.00           C
ATOM    236  CB  THR A  68      29.923  49.621  28.354  1.00  0.00           C
ATOM    237  CG2 THR A  68      30.254  49.181  26.931  1.00  0.00           C
ATOM    238  OG1 THR A  68      28.609  49.184  28.618  1.00  0.00           O
ATOM    239  C   THR A  68      31.066  49.950  30.549  1.00  0.00           C
ATOM    240  O   THR A  68      32.120  50.566  30.689  1.00  0.00           O
ATOM    241  N   THR A  69      30.087  49.995  31.461  1.00  0.00           N
ATOM    242  CA  THR A  69      30.153  50.757  32.721  1.00  0.00           C
ATOM    243  CB  THR A  69      28.992  50.403  33.675  1.00  0.00           C
ATOM    244  CG2 THR A  69      28.517  51.616  34.470  1.00  0.00           C
ATOM    245  OG1 THR A  69      27.900  49.825  32.998  1.00  0.00           O
ATOM    246  C   THR A  69      31.444  50.482  33.487  1.00  0.00           C
ATOM    247  O   THR A  69      32.150  51.413  33.866  1.00  0.00           O
ATOM    248  N   ASN A  70      31.779  49.204  33.685  1.00  0.00           N
ATOM    249  CA  ASN A  70      32.906  48.805  34.522  1.00  0.00           C
ATOM    250  CB  ASN A  70      32.630  47.404  35.091  1.00  0.00           C
ATOM    251  CG  ASN A  70      31.497  47.421  36.110  1.00  0.00           C
ATOM    252  OD1 ASN A  70      31.239  48.392  36.800  1.00  0.00           O
ATOM    253  ND2 ASN A  70      30.781  46.338  36.261  1.00  0.00           N
ATOM    254  C   ASN A  70      34.257  48.954  33.804  1.00  0.00           C
ATOM    255  O   ASN A  70      35.235  49.315  34.451  1.00  0.00           O
ATOM    256  N   TYR A  71      34.320  48.790  32.478  1.00  0.00           N
ATOM    257  CA  TYR A  71      35.514  49.143  31.689  1.00  0.00           C
ATOM    258  CB  TYR A  71      35.342  48.665  30.234  1.00  0.00           C
ATOM    259  CG  TYR A  71      35.769  47.234  29.928  1.00  0.00           C
ATOM    260  CD1 TYR A  71      36.194  46.915  28.622  1.00  0.00           C
ATOM    261  CE1 TYR A  71      36.619  45.608  28.309  1.00  0.00           C
ATOM    262  CZ  TYR A  71      36.624  44.607  29.304  1.00  0.00           C
ATOM    263  OH  TYR A  71      36.993  43.339  28.984  1.00  0.00           O
ATOM    264  CE2 TYR A  71      36.228  44.934  30.617  1.00  0.00           C
ATOM    265  CD2 TYR A  71      35.785  46.234  30.924  1.00  0.00           C
ATOM    266  C   TYR A  71      35.807  50.654  31.729  1.00  0.00           C
ATOM    267  O   TYR A  71      36.965  51.064  31.817  1.00  0.00           O
ATOM    268  N   LEU A  72      34.770  51.494  31.715  1.00  0.00           N
ATOM    269  CA  LEU A  72      34.919  52.950  31.774  1.00  0.00           C
ATOM    270  CB  LEU A  72      33.678  53.593  31.135  1.00  0.00           C
ATOM    271  CG  LEU A  72      33.520  53.264  29.634  1.00  0.00           C
ATOM    272  CD1 LEU A  72      32.143  53.707  29.147  1.00  0.00           C
ATOM    273  CD2 LEU A  72      34.593  53.942  28.784  1.00  0.00           C
ATOM    274  C   LEU A  72      35.216  53.445  33.203  1.00  0.00           C
ATOM    275  O   LEU A  72      36.031  54.351  33.371  1.00  0.00           O
ATOM    276  N   ILE A  73      34.668  52.787  34.234  1.00  0.00           N
ATOM    277  CA  ILE A  73      35.082  52.960  35.640  1.00  0.00           C
ATOM    278  CB  ILE A  73      34.140  52.170  36.582  1.00  0.00           C
ATOM    279  CG2 ILE A  73      34.758  51.935  37.974  1.00  0.00           C
ATOM    280  CG1 ILE A  73      32.792  52.919  36.711  1.00  0.00           C
ATOM    281  CD1 ILE A  73      31.655  52.076  37.304  1.00  0.00           C
ATOM    282  C   ILE A  73      36.558  52.583  35.832  1.00  0.00           C
ATOM    283  O   ILE A  73      37.279  53.320  36.497  1.00  0.00           O
ATOM    284  N   VAL A  74      37.039  51.497  35.215  1.00  0.00           N
ATOM    285  CA  VAL A  74      38.468  51.125  35.218  1.00  0.00           C
ATOM    286  CB  VAL A  74      38.660  49.731  34.580  1.00  0.00           C
ATOM    287  CG1 VAL A  74      40.092  49.433  34.115  1.00  0.00           C
ATOM    288  CG2 VAL A  74      38.263  48.657  35.599  1.00  0.00           C
ATOM    289  C   VAL A  74      39.327  52.205  34.550  1.00  0.00           C
ATOM    290  O   VAL A  74      40.340  52.610  35.113  1.00  0.00           O
ATOM    291  N   SER A  75      38.903  52.744  33.405  1.00  0.00           N
ATOM    292  CA  SER A  75      39.613  53.845  32.733  1.00  0.00           C
ATOM    293  CB  SER A  75      38.953  54.094  31.376  1.00  0.00           C
ATOM    294  OG  SER A  75      39.728  54.965  30.581  1.00  0.00           O
ATOM    295  C   SER A  75      39.666  55.128  33.589  1.00  0.00           C
ATOM    296  O   SER A  75      40.709  55.778  33.670  1.00  0.00           O
ATOM    297  N   LEU A  76      38.589  55.455  34.316  1.00  0.00           N
ATOM    298  CA  LEU A  76      38.576  56.543  35.304  1.00  0.00           C
ATOM    299  CB  LEU A  76      37.114  56.825  35.706  1.00  0.00           C
ATOM    300  CG  LEU A  76      36.928  57.927  36.770  1.00  0.00           C
ATOM    301  CD1 LEU A  76      37.499  59.275  36.331  1.00  0.00           C
ATOM    302  CD2 LEU A  76      35.435  58.118  37.048  1.00  0.00           C
ATOM    303  C   LEU A  76      39.474  56.240  36.521  1.00  0.00           C
ATOM    304  O   LEU A  76      40.209  57.113  36.972  1.00  0.00           O
ATOM    305  N   ALA A  77      39.481  55.002  37.024  1.00  0.00           N
ATOM    306  CA  ALA A  77      40.361  54.579  38.115  1.00  0.00           C
ATOM    307  CB  ALA A  77      39.930  53.187  38.592  1.00  0.00           C
ATOM    308  C   ALA A  77      41.851  54.631  37.735  1.00  0.00           C
ATOM    309  O   ALA A  77      42.676  54.939  38.596  1.00  0.00           O
ATOM    310  N   VAL A  78      42.202  54.421  36.461  1.00  0.00           N
ATOM    311  CA  VAL A  78      43.554  54.680  35.933  1.00  0.00           C
ATOM    312  CB  VAL A  78      43.731  54.052  34.533  1.00  0.00           C
ATOM    313  CG1 VAL A  78      45.031  54.480  33.837  1.00  0.00           C
ATOM    314  CG2 VAL A  78      43.761  52.520  34.639  1.00  0.00           C
ATOM    315  C   VAL A  78      43.878  56.179  35.936  1.00  0.00           C
ATOM    316  O   VAL A  78      44.985  56.550  36.320  1.00  0.00           O
ATOM    317  N   ALA A  79      42.930  57.059  35.595  1.00  0.00           N
ATOM    318  CA  ALA A  79      43.144  58.508  35.661  1.00  0.00           C
ATOM    319  CB  ALA A  79      42.006  59.223  34.922  1.00  0.00           C
ATOM    320  C   ALA A  79      43.342  59.011  37.105  1.00  0.00           C
ATOM    321  O   ALA A  79      44.333  59.686  37.384  1.00  0.00           O
ATOM    322  N   ASP A  80      42.484  58.596  38.043  1.00  0.00           N
ATOM    323  CA  ASP A  80      42.634  58.897  39.476  1.00  0.00           C
ATOM    324  CB  ASP A  80      41.375  58.419  40.227  1.00  0.00           C
ATOM    325  CG  ASP A  80      40.159  59.351  40.086  1.00  0.00           C
ATOM    326  OD1 ASP A  80      39.037  58.825  39.910  1.00  0.00           O
ATOM    327  OD2 ASP A  80      40.310  60.577  40.301  1.00  0.00           O
ATOM    328  C   ASP A  80      43.918  58.274  40.082  1.00  0.00           C
ATOM    329  O   ASP A  80      44.535  58.854  40.978  1.00  0.00           O
ATOM    330  N   LEU A  81      44.385  57.129  39.564  1.00  0.00           N
ATOM    331  CA  LEU A  81      45.667  56.526  39.953  1.00  0.00           C
ATOM    332  CB  LEU A  81      45.695  55.058  39.493  1.00  0.00           C
ATOM    333  CG  LEU A  81      46.993  54.289  39.801  1.00  0.00           C
ATOM    334  CD1 LEU A  81      47.290  54.198  41.299  1.00  0.00           C
ATOM    335  CD2 LEU A  81      46.873  52.870  39.249  1.00  0.00           C
ATOM    336  C   LEU A  81      46.868  57.321  39.421  1.00  0.00           C
ATOM    337  O   LEU A  81      47.855  57.494  40.139  1.00  0.00           O
ATOM    338  N   LEU A  82      46.802  57.838  38.192  1.00  0.00           N
ATOM    339  CA  LEU A  82      47.847  58.690  37.615  1.00  0.00           C
ATOM    340  CB  LEU A  82      47.691  58.735  36.086  1.00  0.00           C
ATOM    341  CG  LEU A  82      48.075  57.422  35.375  1.00  0.00           C
ATOM    342  CD1 LEU A  82      47.672  57.505  33.903  1.00  0.00           C
ATOM    343  CD2 LEU A  82      49.580  57.146  35.433  1.00  0.00           C
ATOM    344  C   LEU A  82      47.872  60.091  38.247  1.00  0.00           C
ATOM    345  O   LEU A  82      48.950  60.674  38.374  1.00  0.00           O
ATOM    346  N   VAL A  83      46.743  60.596  38.758  1.00  0.00           N
ATOM    347  CA  VAL A  83      46.740  61.742  39.685  1.00  0.00           C
ATOM    348  CB  VAL A  83      45.306  62.129  40.109  1.00  0.00           C
ATOM    349  CG1 VAL A  83      45.273  63.068  41.322  1.00  0.00           C
ATOM    350  CG2 VAL A  83      44.578  62.828  38.956  1.00  0.00           C
ATOM    351  C   VAL A  83      47.636  61.439  40.892  1.00  0.00           C
ATOM    352  O   VAL A  83      48.577  62.187  41.153  1.00  0.00           O
ATOM    353  N   ALA A  84      47.424  60.316  41.585  1.00  0.00           N
ATOM    354  CA  ALA A  84      48.214  59.956  42.767  1.00  0.00           C
ATOM    355  CB  ALA A  84      47.534  58.771  43.453  1.00  0.00           C
ATOM    356  C   ALA A  84      49.694  59.634  42.478  1.00  0.00           C
ATOM    357  O   ALA A  84      50.552  59.929  43.307  1.00  0.00           O
ATOM    358  N   THR A  85      50.002  59.027  41.327  1.00  0.00           N
ATOM    359  CA  THR A  85      51.331  58.438  41.046  1.00  0.00           C
ATOM    360  CB  THR A  85      51.212  56.982  40.571  1.00  0.00           C
ATOM    361  CG2 THR A  85      50.631  56.065  41.648  1.00  0.00           C
ATOM    362  OG1 THR A  85      50.385  56.884  39.437  1.00  0.00           O
ATOM    363  C   THR A  85      52.198  59.221  40.060  1.00  0.00           C
ATOM    364  O   THR A  85      53.407  59.000  40.031  1.00  0.00           O
ATOM    365  N   LEU A  86      51.627  60.147  39.279  1.00  0.00           N
ATOM    366  CA  LEU A  86      52.341  60.908  38.242  1.00  0.00           C
ATOM    367  CB  LEU A  86      51.948  60.303  36.877  1.00  0.00           C
ATOM    368  CG  LEU A  86      52.656  60.890  35.643  1.00  0.00           C
ATOM    369  CD1 LEU A  86      54.182  60.808  35.725  1.00  0.00           C
ATOM    370  CD2 LEU A  86      52.216  60.117  34.397  1.00  0.00           C
ATOM    371  C   LEU A  86      52.126  62.433  38.336  1.00  0.00           C
ATOM    372  O   LEU A  86      53.003  63.189  37.917  1.00  0.00           O
ATOM    373  N   VAL A  87      51.027  62.900  38.946  1.00  0.00           N
ATOM    374  CA  VAL A  87      50.808  64.330  39.263  1.00  0.00           C
ATOM    375  CB  VAL A  87      49.350  64.759  38.990  1.00  0.00           C
ATOM    376  CG1 VAL A  87      49.166  66.268  39.169  1.00  0.00           C
ATOM    377  CG2 VAL A  87      48.901  64.404  37.566  1.00  0.00           C
ATOM    378  C   VAL A  87      51.223  64.664  40.703  1.00  0.00           C
ATOM    379  O   VAL A  87      51.894  65.667  40.942  1.00  0.00           O
ATOM    380  N   MET A  88      50.885  63.818  41.679  1.00  0.00           N
ATOM    381  CA  MET A  88      51.138  64.104  43.099  1.00  0.00           C
ATOM    382  CB  MET A  88      50.313  63.155  43.985  1.00  0.00           C
ATOM    383  CG  MET A  88      49.741  63.856  45.224  1.00  0.00           C
ATOM    384  SD  MET A  88      48.727  65.340  44.921  1.00  0.00           S
ATOM    385  CE  MET A  88      47.655  64.773  43.570  1.00  0.00           C
ATOM    386  C   MET A  88      52.613  64.128  43.552  1.00  0.00           C
ATOM    387  O   MET A  88      52.907  64.908  44.461  1.00  0.00           O
ATOM    388  N   PRO A  89      53.570  63.369  42.969  1.00  0.00           N
ATOM    389  CD  PRO A  89      53.385  62.278  42.018  1.00  0.00           C
ATOM    390  CG  PRO A  89      54.630  61.404  42.141  1.00  0.00           C
ATOM    391  CB  PRO A  89      55.712  62.420  42.501  1.00  0.00           C
ATOM    392  CA  PRO A  89      54.970  63.403  43.412  1.00  0.00           C
ATOM    393  C   PRO A  89      55.609  64.801  43.372  1.00  0.00           C
ATOM    394  O   PRO A  89      56.377  65.156  44.265  1.00  0.00           O
ATOM    395  N   TRP A  90      55.238  65.631  42.394  1.00  0.00           N
ATOM    396  CA  TRP A  90      55.705  67.018  42.276  1.00  0.00           C
ATOM    397  CB  TRP A  90      55.297  67.547  40.896  1.00  0.00           C
ATOM    398  CG  TRP A  90      55.582  66.639  39.733  1.00  0.00           C
ATOM    399  CD1 TRP A  90      54.659  65.884  39.098  1.00  0.00           C
ATOM    400  NE1 TRP A  90      55.250  65.147  38.097  1.00  0.00           N
ATOM    401  CE2 TRP A  90      56.597  65.424  38.000  1.00  0.00           C
ATOM    402  CZ2 TRP A  90      57.608  64.964  37.144  1.00  0.00           C
ATOM    403  CH2 TRP A  90      58.918  65.444  37.315  1.00  0.00           C
ATOM    404  CZ3 TRP A  90      59.200  66.364  38.342  1.00  0.00           C
ATOM    405  CE3 TRP A  90      58.177  66.816  39.200  1.00  0.00           C
ATOM    406  CD2 TRP A  90      56.846  66.365  39.047  1.00  0.00           C
ATOM    407  C   TRP A  90      55.158  67.923  43.397  1.00  0.00           C
ATOM    408  O   TRP A  90      55.823  68.872  43.812  1.00  0.00           O
ATOM    409  N   VAL A  91      53.975  67.600  43.935  1.00  0.00           N
ATOM    410  CA  VAL A  91      53.372  68.271  45.100  1.00  0.00           C
ATOM    411  CB  VAL A  91      51.844  68.041  45.160  1.00  0.00           C
ATOM    412  CG1 VAL A  91      51.188  68.933  46.223  1.00  0.00           C
ATOM    413  CG2 VAL A  91      51.147  68.352  43.828  1.00  0.00           C
ATOM    414  C   VAL A  91      54.036  67.804  46.401  1.00  0.00           C
ATOM    415  O   VAL A  91      54.321  68.627  47.267  1.00  0.00           O
ATOM    416  N   VAL A  92      54.349  66.506  46.521  1.00  0.00           N
ATOM    417  CA  VAL A  92      55.105  65.943  47.662  1.00  0.00           C
ATOM    418  CB  VAL A  92      55.173  64.404  47.580  1.00  0.00           C
ATOM    419  CG1 VAL A  92      56.045  63.782  48.680  1.00  0.00           C
ATOM    420  CG2 VAL A  92      53.777  63.787  47.724  1.00  0.00           C
ATOM    421  C   VAL A  92      56.506  66.552  47.747  1.00  0.00           C
ATOM    422  O   VAL A  92      56.953  66.898  48.837  1.00  0.00           O
ATOM    423  N   TYR A  93      57.166  66.756  46.604  1.00  0.00           N
ATOM    424  CA  TYR A  93      58.399  67.538  46.519  1.00  0.00           C
ATOM    425  CB  TYR A  93      58.913  67.511  45.072  1.00  0.00           C
ATOM    426  CG  TYR A  93      59.935  68.588  44.761  1.00  0.00           C
ATOM    427  CD1 TYR A  93      61.206  68.544  45.366  1.00  0.00           C
ATOM    428  CE1 TYR A  93      62.142  69.563  45.114  1.00  0.00           C
ATOM    429  CZ  TYR A  93      61.801  70.632  44.258  1.00  0.00           C
ATOM    430  OH  TYR A  93      62.710  71.606  43.996  1.00  0.00           O
ATOM    431  CE2 TYR A  93      60.525  70.684  43.662  1.00  0.00           C
ATOM    432  CD2 TYR A  93      59.593  69.660  43.912  1.00  0.00           C
ATOM    433  C   TYR A  93      58.200  68.977  47.024  1.00  0.00           C
ATOM    434  O   TYR A  93      58.936  69.419  47.904  1.00  0.00           O
ATOM    435  N   LEU A  94      57.196  69.700  46.512  1.00  0.00           N
ATOM    436  CA  LEU A  94      56.968  71.106  46.866  1.00  0.00           C
ATOM    437  CB  LEU A  94      55.858  71.662  45.956  1.00  0.00           C
ATOM    438  CG  LEU A  94      55.568  73.166  46.132  1.00  0.00           C
ATOM    439  CD1 LEU A  94      56.796  74.049  45.889  1.00  0.00           C
ATOM    440  CD2 LEU A  94      54.488  73.586  45.132  1.00  0.00           C
ATOM    441  C   LEU A  94      56.673  71.308  48.366  1.00  0.00           C
ATOM    442  O   LEU A  94      57.164  72.269  48.954  1.00  0.00           O
ATOM    443  N   GLU A  95      55.945  70.386  49.003  1.00  0.00           N
ATOM    444  CA  GLU A  95      55.676  70.391  50.451  1.00  0.00           C
ATOM    445  CB  GLU A  95      54.704  69.234  50.762  1.00  0.00           C
ATOM    446  CG  GLU A  95      54.431  68.915  52.244  1.00  0.00           C
ATOM    447  CD  GLU A  95      53.652  69.986  53.026  1.00  0.00           C
ATOM    448  OE1 GLU A  95      54.101  70.407  54.116  1.00  0.00           O
ATOM    449  OE2 GLU A  95      52.483  70.289  52.694  1.00  0.00           O
ATOM    450  C   GLU A  95      56.959  70.323  51.304  1.00  0.00           C
ATOM    451  O   GLU A  95      56.992  70.930  52.372  1.00  0.00           O
ATOM    452  N   VAL A  96      58.032  69.660  50.842  1.00  0.00           N
ATOM    453  CA  VAL A  96      59.307  69.562  51.590  1.00  0.00           C
ATOM    454  CB  VAL A  96      59.895  68.135  51.592  1.00  0.00           C
ATOM    455  CG1 VAL A  96      58.917  67.130  52.214  1.00  0.00           C
ATOM    456  CG2 VAL A  96      60.309  67.626  50.208  1.00  0.00           C
ATOM    457  C   VAL A  96      60.356  70.622  51.217  1.00  0.00           C
ATOM    458  O   VAL A  96      61.413  70.668  51.846  1.00  0.00           O
ATOM    459  N   VAL A  97      60.074  71.507  50.247  1.00  0.00           N
ATOM    460  CA  VAL A  97      60.946  72.656  49.897  1.00  0.00           C
ATOM    461  CB  VAL A  97      61.596  72.503  48.504  1.00  0.00           C
ATOM    462  CG1 VAL A  97      62.499  71.268  48.427  1.00  0.00           C
ATOM    463  CG2 VAL A  97      60.586  72.452  47.354  1.00  0.00           C
ATOM    464  C   VAL A  97      60.288  74.038  50.039  1.00  0.00           C
ATOM    465  O   VAL A  97      60.991  75.049  49.952  1.00  0.00           O
ATOM    466  N   GLY A  98      58.966  74.113  50.237  1.00  0.00           N
ATOM    467  CA  GLY A  98      58.168  75.338  50.441  1.00  0.00           C
ATOM    468  C   GLY A  98      57.979  76.215  49.192  1.00  0.00           C
ATOM    469  O   GLY A  98      56.894  76.740  48.944  1.00  0.00           O
ATOM    470  N   GLU A  99      59.024  76.327  48.377  1.00  0.00           N
ATOM    471  CA  GLU A  99      59.057  76.940  47.050  1.00  0.00           C
ATOM    472  CB  GLU A  99      59.538  78.402  47.128  1.00  0.00           C
ATOM    473  CG  GLU A  99      60.968  78.543  47.673  1.00  0.00           C
ATOM    474  CD  GLU A  99      61.446  79.994  47.746  1.00  0.00           C
ATOM    475  OE1 GLU A  99      60.774  80.832  48.394  1.00  0.00           O
ATOM    476  OE2 GLU A  99      62.520  80.287  47.172  1.00  0.00           O
ATOM    477  C   GLU A  99      59.934  76.086  46.117  1.00  0.00           C
ATOM    478  O   GLU A  99      60.920  75.486  46.554  1.00  0.00           O
ATOM    479  N   TRP A 100      59.570  76.008  44.838  1.00  0.00           N
ATOM    480  CA  TRP A 100      60.180  75.108  43.853  1.00  0.00           C
ATOM    481  CB  TRP A 100      59.310  75.177  42.594  1.00  0.00           C
ATOM    482  CG  TRP A 100      59.629  74.219  41.492  1.00  0.00           C
ATOM    483  CD1 TRP A 100      60.611  74.373  40.576  1.00  0.00           C
ATOM    484  NE1 TRP A 100      60.564  73.340  39.665  1.00  0.00           N
ATOM    485  CE2 TRP A 100      59.544  72.455  39.951  1.00  0.00           C
ATOM    486  CZ2 TRP A 100      59.084  71.284  39.336  1.00  0.00           C
ATOM    487  CH2 TRP A 100      57.959  70.626  39.862  1.00  0.00           C
ATOM    488  CZ3 TRP A 100      57.327  71.133  41.012  1.00  0.00           C
ATOM    489  CE3 TRP A 100      57.803  72.304  41.631  1.00  0.00           C
ATOM    490  CD2 TRP A 100      58.920  73.000  41.114  1.00  0.00           C
ATOM    491  C   TRP A 100      61.641  75.482  43.546  1.00  0.00           C
ATOM    492  O   TRP A 100      61.935  76.652  43.315  1.00  0.00           O
ATOM    493  N   LYS A 101      62.559  74.500  43.522  1.00  0.00           N
ATOM    494  CA  LYS A 101      64.006  74.719  43.283  1.00  0.00           C
ATOM    495  CB  LYS A 101      64.842  74.298  44.513  1.00  0.00           C
ATOM    496  CG  LYS A 101      64.394  74.810  45.895  1.00  0.00           C
ATOM    497  CD  LYS A 101      64.253  76.340  45.998  1.00  0.00           C
ATOM    498  CE  LYS A 101      64.093  76.855  47.438  1.00  0.00           C
ATOM    499  NZ  LYS A 101      63.112  76.065  48.221  1.00  0.00           N
ATOM    500  C   LYS A 101      64.565  74.041  42.019  1.00  0.00           C
ATOM    501  O   LYS A 101      65.695  74.333  41.641  1.00  0.00           O
ATOM    502  N   PHE A 102      63.823  73.131  41.379  1.00  0.00           N
ATOM    503  CA  PHE A 102      64.238  72.502  40.114  1.00  0.00           C
ATOM    504  CB  PHE A 102      63.510  71.160  39.905  1.00  0.00           C
ATOM    505  CG  PHE A 102      63.783  70.065  40.925  1.00  0.00           C
ATOM    506  CD1 PHE A 102      65.092  69.800  41.379  1.00  0.00           C
ATOM    507  CE1 PHE A 102      65.330  68.751  42.286  1.00  0.00           C
ATOM    508  CZ  PHE A 102      64.265  67.951  42.733  1.00  0.00           C
ATOM    509  CE2 PHE A 102      62.962  68.199  42.269  1.00  0.00           C
ATOM    510  CD2 PHE A 102      62.722  69.253  41.370  1.00  0.00           C
ATOM    511  C   PHE A 102      64.035  73.435  38.909  1.00  0.00           C
ATOM    512  O   PHE A 102      63.298  74.417  38.988  1.00  0.00           O
ATOM    513  N   SER A 103      64.673  73.118  37.782  1.00  0.00           N
ATOM    514  CA  SER A 103      64.643  73.939  36.568  1.00  0.00           C
ATOM    515  CB  SER A 103      65.613  73.380  35.522  1.00  0.00           C
ATOM    516  OG  SER A 103      66.899  73.207  36.090  1.00  0.00           O
ATOM    517  C   SER A 103      63.241  74.079  35.957  1.00  0.00           C
ATOM    518  O   SER A 103      62.383  73.207  36.109  1.00  0.00           O
ATOM    519  N   ARG A 104      63.030  75.167  35.205  1.00  0.00           N
ATOM    520  CA  ARG A 104      61.764  75.530  34.539  1.00  0.00           C
ATOM    521  CB  ARG A 104      62.062  76.701  33.576  1.00  0.00           C
ATOM    522  CG  ARG A 104      60.833  77.244  32.835  1.00  0.00           C
ATOM    523  CD  ARG A 104      59.842  77.963  33.758  1.00  0.00           C
ATOM    524  NE  ARG A 104      58.482  77.855  33.224  1.00  0.00           N
ATOM    525  CZ  ARG A 104      57.440  78.605  33.502  1.00  0.00           C
ATOM    526  NH1 ARG A 104      57.505  79.670  34.245  1.00  0.00           N
ATOM    527  NH2 ARG A 104      56.277  78.280  33.048  1.00  0.00           N
ATOM    528  C   ARG A 104      61.065  74.363  33.829  1.00  0.00           C
ATOM    529  O   ARG A 104      59.899  74.096  34.099  1.00  0.00           O
ATOM    530  N   ILE A 105      61.785  73.616  32.989  1.00  0.00           N
ATOM    531  CA  ILE A 105      61.212  72.503  32.213  1.00  0.00           C
ATOM    532  CB  ILE A 105      62.289  71.911  31.272  1.00  0.00           C
ATOM    533  CG2 ILE A 105      63.469  71.289  32.047  1.00  0.00           C
ATOM    534  CG1 ILE A 105      61.744  70.863  30.277  1.00  0.00           C
ATOM    535  CD1 ILE A 105      60.634  71.389  29.357  1.00  0.00           C
ATOM    536  C   ILE A 105      60.536  71.433  33.092  1.00  0.00           C
ATOM    537  O   ILE A 105      59.514  70.873  32.700  1.00  0.00           O
ATOM    538  N   HIS A 106      61.032  71.189  34.312  1.00  0.00           N
ATOM    539  CA  HIS A 106      60.426  70.229  35.240  1.00  0.00           C
ATOM    540  CB  HIS A 106      61.387  69.959  36.412  1.00  0.00           C
ATOM    541  CG  HIS A 106      62.760  69.460  36.018  1.00  0.00           C
ATOM    542  ND1 HIS A 106      63.889  70.263  35.837  1.00  0.00           N
ATOM    543  CE1 HIS A 106      64.901  69.426  35.561  1.00  0.00           C
ATOM    544  NE2 HIS A 106      64.474  68.152  35.563  1.00  0.00           N
ATOM    545  CD2 HIS A 106      63.124  68.154  35.849  1.00  0.00           C
ATOM    546  C   HIS A 106      59.047  70.690  35.746  1.00  0.00           C
ATOM    547  O   HIS A 106      58.190  69.845  35.999  1.00  0.00           O
ATOM    548  N   CYS A 107      58.800  72.003  35.870  1.00  0.00           N
ATOM    549  CA  CYS A 107      57.492  72.515  36.296  1.00  0.00           C
ATOM    550  CB  CYS A 107      57.638  73.833  37.071  1.00  0.00           C
ATOM    551  SG  CYS A 107      57.957  75.344  36.123  1.00  0.00           S
ATOM    552  C   CYS A 107      56.484  72.584  35.136  1.00  0.00           C
ATOM    553  O   CYS A 107      55.318  72.249  35.343  1.00  0.00           O
ATOM    554  N   ASP A 108      56.925  72.905  33.913  1.00  0.00           N
ATOM    555  CA  ASP A 108      56.067  72.856  32.717  1.00  0.00           C
ATOM    556  CB  ASP A 108      56.753  73.554  31.535  1.00  0.00           C
ATOM    557  CG  ASP A 108      56.859  75.068  31.750  1.00  0.00           C
ATOM    558  OD1 ASP A 108      55.820  75.735  31.978  1.00  0.00           O
ATOM    559  OD2 ASP A 108      57.989  75.595  31.712  1.00  0.00           O
ATOM    560  C   ASP A 108      55.635  71.415  32.371  1.00  0.00           C
ATOM    561  O   ASP A 108      54.485  71.182  31.985  1.00  0.00           O
ATOM    562  N   ILE A 109      56.505  70.421  32.604  1.00  0.00           N
ATOM    563  CA  ILE A 109      56.142  68.993  32.560  1.00  0.00           C
ATOM    564  CB  ILE A 109      57.402  68.104  32.725  1.00  0.00           C
ATOM    565  CG2 ILE A 109      57.041  66.638  33.042  1.00  0.00           C
ATOM    566  CG1 ILE A 109      58.253  68.167  31.435  1.00  0.00           C
ATOM    567  CD1 ILE A 109      59.666  67.584  31.576  1.00  0.00           C
ATOM    568  C   ILE A 109      55.058  68.675  33.603  1.00  0.00           C
ATOM    569  O   ILE A 109      54.026  68.106  33.248  1.00  0.00           O
ATOM    570  N   PHE A 110      55.251  69.070  34.867  1.00  0.00           N
ATOM    571  CA  PHE A 110      54.285  68.838  35.950  1.00  0.00           C
ATOM    572  CB  PHE A 110      54.864  69.408  37.259  1.00  0.00           C
ATOM    573  CG  PHE A 110      53.900  69.644  38.414  1.00  0.00           C
ATOM    574  CD1 PHE A 110      52.864  68.734  38.710  1.00  0.00           C
ATOM    575  CE1 PHE A 110      52.004  68.967  39.797  1.00  0.00           C
ATOM    576  CZ  PHE A 110      52.181  70.103  40.604  1.00  0.00           C
ATOM    577  CE2 PHE A 110      53.210  71.015  40.317  1.00  0.00           C
ATOM    578  CD2 PHE A 110      54.066  70.785  39.225  1.00  0.00           C
ATOM    579  C   PHE A 110      52.890  69.401  35.624  1.00  0.00           C
ATOM    580  O   PHE A 110      51.902  68.670  35.731  1.00  0.00           O
ATOM    581  N   VAL A 111      52.784  70.654  35.165  1.00  0.00           N
ATOM    582  CA  VAL A 111      51.470  71.231  34.822  1.00  0.00           C
ATOM    583  CB  VAL A 111      51.481  72.770  34.772  1.00  0.00           C
ATOM    584  CG1 VAL A 111      51.881  73.357  36.133  1.00  0.00           C
ATOM    585  CG2 VAL A 111      52.418  73.363  33.722  1.00  0.00           C
ATOM    586  C   VAL A 111      50.856  70.617  33.556  1.00  0.00           C
ATOM    587  O   VAL A 111      49.635  70.515  33.472  1.00  0.00           O
ATOM    588  N   THR A 112      51.665  70.116  32.615  1.00  0.00           N
ATOM    589  CA  THR A 112      51.164  69.378  31.437  1.00  0.00           C
ATOM    590  CB  THR A 112      52.262  69.207  30.375  1.00  0.00           C
ATOM    591  CG2 THR A 112      51.721  68.580  29.089  1.00  0.00           C
ATOM    592  OG1 THR A 112      52.789  70.461  30.006  1.00  0.00           O
ATOM    593  C   THR A 112      50.575  68.017  31.821  1.00  0.00           C
ATOM    594  O   THR A 112      49.520  67.636  31.313  1.00  0.00           O
ATOM    595  N   LEU A 113      51.209  67.300  32.755  1.00  0.00           N
ATOM    596  CA  LEU A 113      50.684  66.042  33.296  1.00  0.00           C
ATOM    597  CB  LEU A 113      51.734  65.415  34.235  1.00  0.00           C
ATOM    598  CG  LEU A 113      53.003  64.906  33.524  1.00  0.00           C
ATOM    599  CD1 LEU A 113      54.076  64.571  34.562  1.00  0.00           C
ATOM    600  CD2 LEU A 113      52.722  63.659  32.683  1.00  0.00           C
ATOM    601  C   LEU A 113      49.346  66.259  34.022  1.00  0.00           C
ATOM    602  O   LEU A 113      48.414  65.478  33.838  1.00  0.00           O
ATOM    603  N   ASP A 114      49.228  67.339  34.797  1.00  0.00           N
ATOM    604  CA  ASP A 114      47.996  67.696  35.509  1.00  0.00           C
ATOM    605  CB  ASP A 114      48.296  68.895  36.413  1.00  0.00           C
ATOM    606  CG  ASP A 114      47.116  69.245  37.311  1.00  0.00           C
ATOM    607  OD1 ASP A 114      46.584  68.349  37.995  1.00  0.00           O
ATOM    608  OD2 ASP A 114      46.784  70.443  37.406  1.00  0.00           O
ATOM    609  C   ASP A 114      46.817  67.985  34.560  1.00  0.00           C
ATOM    610  O   ASP A 114      45.729  67.436  34.743  1.00  0.00           O
ATOM    611  N   VAL A 115      47.037  68.771  33.497  1.00  0.00           N
ATOM    612  CA  VAL A 115      46.027  69.029  32.448  1.00  0.00           C
ATOM    613  CB  VAL A 115      46.573  70.012  31.390  1.00  0.00           C
ATOM    614  CG1 VAL A 115      45.624  70.203  30.196  1.00  0.00           C
ATOM    615  CG2 VAL A 115      46.807  71.402  31.992  1.00  0.00           C
ATOM    616  C   VAL A 115      45.582  67.723  31.781  1.00  0.00           C
ATOM    617  O   VAL A 115      44.380  67.502  31.595  1.00  0.00           O
ATOM    618  N   MET A 116      46.526  66.829  31.469  1.00  0.00           N
ATOM    619  CA  MET A 116      46.236  65.549  30.820  1.00  0.00           C
ATOM    620  CB  MET A 116      47.554  64.879  30.403  1.00  0.00           C
ATOM    621  CG  MET A 116      47.307  63.628  29.552  1.00  0.00           C
ATOM    622  SD  MET A 116      48.808  62.828  28.921  1.00  0.00           S
ATOM    623  CE  MET A 116      49.486  62.152  30.463  1.00  0.00           C
ATOM    624  C   MET A 116      45.384  64.632  31.709  1.00  0.00           C
ATOM    625  O   MET A 116      44.363  64.121  31.247  1.00  0.00           O
ATOM    626  N   MET A 117      45.748  64.455  32.985  1.00  0.00           N
ATOM    627  CA  MET A 117      44.995  63.605  33.920  1.00  0.00           C
ATOM    628  CB  MET A 117      45.832  63.303  35.177  1.00  0.00           C
ATOM    629  CG  MET A 117      46.458  61.906  35.111  1.00  0.00           C
ATOM    630  SD  MET A 117      47.648  61.630  33.767  1.00  0.00           S
ATOM    631  CE  MET A 117      49.132  62.333  34.531  1.00  0.00           C
ATOM    632  C   MET A 117      43.633  64.200  34.297  1.00  0.00           C
ATOM    633  O   MET A 117      42.651  63.460  34.390  1.00  0.00           O
ATOM    634  N   CYS A 118      43.538  65.524  34.455  1.00  0.00           N
ATOM    635  CA  CYS A 118      42.266  66.221  34.663  1.00  0.00           C
ATOM    636  CB  CYS A 118      42.579  67.714  34.844  1.00  0.00           C
ATOM    637  SG  CYS A 118      41.066  68.634  35.227  1.00  0.00           S
ATOM    638  C   CYS A 118      41.300  65.964  33.490  1.00  0.00           C
ATOM    639  O   CYS A 118      40.173  65.503  33.690  1.00  0.00           O
ATOM    640  N   THR A 119      41.785  66.153  32.256  1.00  0.00           N
ATOM    641  CA  THR A 119      41.003  65.955  31.024  1.00  0.00           C
ATOM    642  CB  THR A 119      41.770  66.463  29.795  1.00  0.00           C
ATOM    643  CG2 THR A 119      40.884  66.513  28.553  1.00  0.00           C
ATOM    644  OG1 THR A 119      42.221  67.779  30.026  1.00  0.00           O
ATOM    645  C   THR A 119      40.595  64.493  30.828  1.00  0.00           C
ATOM    646  O   THR A 119      39.425  64.209  30.568  1.00  0.00           O
ATOM    647  N   ALA A 120      41.518  63.549  31.036  1.00  0.00           N
ATOM    648  CA  ALA A 120      41.213  62.122  30.954  1.00  0.00           C
ATOM    649  CB  ALA A 120      42.512  61.331  31.136  1.00  0.00           C
ATOM    650  C   ALA A 120      40.148  61.702  31.982  1.00  0.00           C
ATOM    651  O   ALA A 120      39.286  60.878  31.671  1.00  0.00           O
ATOM    652  N   SER A 121      40.157  62.291  33.182  1.00  0.00           N
ATOM    653  CA  SER A 121      39.167  61.991  34.222  1.00  0.00           C
ATOM    654  CB  SER A 121      39.558  62.625  35.558  1.00  0.00           C
ATOM    655  OG  SER A 121      40.848  62.220  35.965  1.00  0.00           O
ATOM    656  C   SER A 121      37.757  62.435  33.815  1.00  0.00           C
ATOM    657  O   SER A 121      36.840  61.612  33.799  1.00  0.00           O
ATOM    658  N   ILE A 122      37.570  63.701  33.411  1.00  0.00           N
ATOM    659  CA  ILE A 122      36.236  64.204  33.032  1.00  0.00           C
ATOM    660  CB  ILE A 122      36.209  65.749  32.946  1.00  0.00           C
ATOM    661  CG2 ILE A 122      37.118  66.288  31.832  1.00  0.00           C
ATOM    662  CG1 ILE A 122      34.796  66.331  32.726  1.00  0.00           C
ATOM    663  CD1 ILE A 122      33.728  65.926  33.749  1.00  0.00           C
ATOM    664  C   ILE A 122      35.695  63.536  31.757  1.00  0.00           C
ATOM    665  O   ILE A 122      34.498  63.260  31.673  1.00  0.00           O
ATOM    666  N   LEU A 123      36.552  63.201  30.785  1.00  0.00           N
ATOM    667  CA  LEU A 123      36.118  62.519  29.562  1.00  0.00           C
ATOM    668  CB  LEU A 123      37.209  62.628  28.486  1.00  0.00           C
ATOM    669  CG  LEU A 123      37.441  64.038  27.905  1.00  0.00           C
ATOM    670  CD1 LEU A 123      38.562  63.958  26.868  1.00  0.00           C
ATOM    671  CD2 LEU A 123      36.201  64.610  27.212  1.00  0.00           C
ATOM    672  C   LEU A 123      35.711  61.057  29.817  1.00  0.00           C
ATOM    673  O   LEU A 123      34.698  60.610  29.277  1.00  0.00           O
ATOM    674  N   ASN A 124      36.417  60.322  30.685  1.00  0.00           N
ATOM    675  CA  ASN A 124      35.981  58.978  31.085  1.00  0.00           C
ATOM    676  CB  ASN A 124      37.131  58.228  31.775  1.00  0.00           C
ATOM    677  CG  ASN A 124      38.150  57.716  30.772  1.00  0.00           C
ATOM    678  OD1 ASN A 124      37.900  56.788  30.019  1.00  0.00           O
ATOM    679  ND2 ASN A 124      39.330  58.277  30.721  1.00  0.00           N
ATOM    680  C   ASN A 124      34.699  59.020  31.941  1.00  0.00           C
ATOM    681  O   ASN A 124      33.804  58.202  31.737  1.00  0.00           O
ATOM    682  N   LEU A 125      34.541  60.015  32.821  1.00  0.00           N
ATOM    683  CA  LEU A 125      33.291  60.257  33.556  1.00  0.00           C
ATOM    684  CB  LEU A 125      33.578  61.352  34.595  1.00  0.00           C
ATOM    685  CG  LEU A 125      32.391  61.751  35.488  1.00  0.00           C
ATOM    686  CD1 LEU A 125      31.816  60.574  36.279  1.00  0.00           C
ATOM    687  CD2 LEU A 125      32.876  62.807  36.478  1.00  0.00           C
ATOM    688  C   LEU A 125      32.115  60.608  32.619  1.00  0.00           C
ATOM    689  O   LEU A 125      30.982  60.165  32.834  1.00  0.00           O
ATOM    690  N   CYS A 126      32.383  61.331  31.528  1.00  0.00           N
ATOM    691  CA  CYS A 126      31.413  61.568  30.460  1.00  0.00           C
ATOM    692  CB  CYS A 126      31.959  62.652  29.521  1.00  0.00           C
ATOM    693  SG  CYS A 126      30.620  63.280  28.467  1.00  0.00           S
ATOM    694  C   CYS A 126      31.040  60.268  29.728  1.00  0.00           C
ATOM    695  O   CYS A 126      29.860  60.029  29.478  1.00  0.00           O
ATOM    696  N   ALA A 127      31.997  59.374  29.467  1.00  0.00           N
ATOM    697  CA  ALA A 127      31.715  58.065  28.876  1.00  0.00           C
ATOM    698  CB  ALA A 127      33.042  57.420  28.466  1.00  0.00           C
ATOM    699  C   ALA A 127      30.864  57.163  29.801  1.00  0.00           C
ATOM    700  O   ALA A 127      29.904  56.550  29.334  1.00  0.00           O
ATOM    701  N   ILE A 128      31.131  57.138  31.116  1.00  0.00           N
ATOM    702  CA  ILE A 128      30.269  56.452  32.108  1.00  0.00           C
ATOM    703  CB  ILE A 128      30.887  56.515  33.531  1.00  0.00           C
ATOM    704  CG2 ILE A 128      29.966  55.840  34.570  1.00  0.00           C
ATOM    705  CG1 ILE A 128      32.274  55.833  33.597  1.00  0.00           C
ATOM    706  CD1 ILE A 128      33.083  56.203  34.848  1.00  0.00           C
ATOM    707  C   ILE A 128      28.851  57.056  32.101  1.00  0.00           C
ATOM    708  O   ILE A 128      27.859  56.338  32.229  1.00  0.00           O
ATOM    709  N   SER A 129      28.733  58.370  31.897  1.00  0.00           N
ATOM    710  CA  SER A 129      27.435  59.045  31.770  1.00  0.00           C
ATOM    711  CB  SER A 129      27.611  60.565  31.862  1.00  0.00           C
ATOM    712  OG  SER A 129      28.274  60.917  33.065  1.00  0.00           O
ATOM    713  C   SER A 129      26.689  58.638  30.490  1.00  0.00           C
ATOM    714  O   SER A 129      25.478  58.419  30.532  1.00  0.00           O
ATOM    715  N   ILE A 130      27.401  58.442  29.375  1.00  0.00           N
ATOM    716  CA  ILE A 130      26.840  57.913  28.120  1.00  0.00           C
ATOM    717  CB  ILE A 130      27.819  58.184  26.945  1.00  0.00           C
ATOM    718  CG2 ILE A 130      27.860  57.059  25.894  1.00  0.00           C
ATOM    719  CG1 ILE A 130      27.459  59.493  26.201  1.00  0.00           C
ATOM    720  CD1 ILE A 130      27.497  60.767  27.055  1.00  0.00           C
ATOM    721  C   ILE A 130      26.392  56.446  28.263  1.00  0.00           C
ATOM    722  O   ILE A 130      25.346  56.088  27.719  1.00  0.00           O
ATOM    723  N   ASP A 131      27.088  55.613  29.047  1.00  0.00           N
ATOM    724  CA  ASP A 131      26.631  54.247  29.369  1.00  0.00           C
ATOM    725  CB  ASP A 131      27.679  53.523  30.234  1.00  0.00           C
ATOM    726  CG  ASP A 131      27.265  52.090  30.584  1.00  0.00           C
ATOM    727  OD1 ASP A 131      27.442  51.186  29.742  1.00  0.00           O
ATOM    728  OD2 ASP A 131      26.807  51.836  31.722  1.00  0.00           O
ATOM    729  C   ASP A 131      25.257  54.262  30.060  1.00  0.00           C
ATOM    730  O   ASP A 131      24.344  53.551  29.641  1.00  0.00           O
ATOM    731  N   ARG A 132      25.055  55.126  31.068  1.00  0.00           N
ATOM    732  CA  ARG A 132      23.768  55.170  31.793  1.00  0.00           C
ATOM    733  CB  ARG A 132      23.929  55.708  33.226  1.00  0.00           C
ATOM    734  CG  ARG A 132      25.059  55.069  34.059  1.00  0.00           C
ATOM    735  CD  ARG A 132      25.264  53.555  33.896  1.00  0.00           C
ATOM    736  NE  ARG A 132      24.168  52.734  34.432  1.00  0.00           N
ATOM    737  CZ  ARG A 132      24.006  51.439  34.212  1.00  0.00           C
ATOM    738  NH1 ARG A 132      24.717  50.742  33.376  1.00  0.00           N
ATOM    739  NH2 ARG A 132      23.102  50.780  34.869  1.00  0.00           N
ATOM    740  C   ARG A 132      22.667  55.895  31.011  1.00  0.00           C
ATOM    741  O   ARG A 132      21.498  55.541  31.157  1.00  0.00           O
ATOM    742  N   TYR A 133      23.018  56.853  30.148  1.00  0.00           N
ATOM    743  CA  TYR A 133      22.082  57.471  29.199  1.00  0.00           C
ATOM    744  CB  TYR A 133      22.739  58.694  28.536  1.00  0.00           C
ATOM    745  CG  TYR A 133      21.971  59.312  27.372  1.00  0.00           C
ATOM    746  CD1 TYR A 133      20.582  59.547  27.461  1.00  0.00           C
ATOM    747  CE1 TYR A 133      19.882  60.099  26.367  1.00  0.00           C
ATOM    748  CZ  TYR A 133      20.570  60.434  25.181  1.00  0.00           C
ATOM    749  OH  TYR A 133      19.900  60.962  24.120  1.00  0.00           O
ATOM    750  CE2 TYR A 133      21.961  60.212  25.097  1.00  0.00           C
ATOM    751  CD2 TYR A 133      22.656  59.651  26.187  1.00  0.00           C
ATOM    752  C   TYR A 133      21.589  56.459  28.153  1.00  0.00           C
ATOM    753  O   TYR A 133      20.382  56.289  27.987  1.00  0.00           O
ATOM    754  N   THR A 134      22.494  55.730  27.494  1.00  0.00           N
ATOM    755  CA  THR A 134      22.116  54.725  26.484  1.00  0.00           C
ATOM    756  CB  THR A 134      23.317  54.220  25.671  1.00  0.00           C
ATOM    757  CG2 THR A 134      23.883  55.305  24.756  1.00  0.00           C
ATOM    758  OG1 THR A 134      24.359  53.776  26.503  1.00  0.00           O
ATOM    759  C   THR A 134      21.342  53.556  27.097  1.00  0.00           C
ATOM    760  O   THR A 134      20.339  53.140  26.517  1.00  0.00           O
ATOM    761  N   ALA A 135      21.686  53.108  28.309  1.00  0.00           N
ATOM    762  CA  ALA A 135      20.913  52.096  29.037  1.00  0.00           C
ATOM    763  CB  ALA A 135      21.650  51.779  30.344  1.00  0.00           C
ATOM    764  C   ALA A 135      19.446  52.508  29.310  1.00  0.00           C
ATOM    765  O   ALA A 135      18.563  51.651  29.290  1.00  0.00           O
ATOM    766  N   VAL A 136      19.160  53.803  29.533  1.00  0.00           N
ATOM    767  CA  VAL A 136      17.799  54.312  29.830  1.00  0.00           C
ATOM    768  CB  VAL A 136      17.834  55.262  31.052  1.00  0.00           C
ATOM    769  CG1 VAL A 136      18.249  56.700  30.714  1.00  0.00           C
ATOM    770  CG2 VAL A 136      16.498  55.306  31.803  1.00  0.00           C
ATOM    771  C   VAL A 136      17.059  54.896  28.610  1.00  0.00           C
ATOM    772  O   VAL A 136      15.868  55.201  28.700  1.00  0.00           O
ATOM    773  N   ALA A 137      17.734  55.041  27.464  1.00  0.00           N
ATOM    774  CA  ALA A 137      17.166  55.588  26.222  1.00  0.00           C
ATOM    775  CB  ALA A 137      17.950  56.859  25.867  1.00  0.00           C
ATOM    776  C   ALA A 137      17.141  54.596  25.039  1.00  0.00           C
ATOM    777  O   ALA A 137      16.395  54.811  24.080  1.00  0.00           O
ATOM    778  N   MET A 138      17.943  53.526  25.080  1.00  0.00           N
ATOM    779  CA  MET A 138      18.148  52.578  23.973  1.00  0.00           C
ATOM    780  CB  MET A 138      19.439  52.959  23.215  1.00  0.00           C
ATOM    781  CG  MET A 138      19.503  54.407  22.718  1.00  0.00           C
ATOM    782  SD  MET A 138      21.042  54.774  21.836  1.00  0.00           S
ATOM    783  CE  MET A 138      20.724  56.492  21.354  1.00  0.00           C
ATOM    784  C   MET A 138      18.173  51.090  24.421  1.00  0.00           C
ATOM    785  O   MET A 138      19.050  50.338  23.984  1.00  0.00           O
ATOM    786  N   PRO A 139      17.231  50.595  25.256  1.00  0.00           N
ATOM    787  CD  PRO A 139      16.049  51.289  25.748  1.00  0.00           C
ATOM    788  CG  PRO A 139      15.135  50.204  26.309  1.00  0.00           C
ATOM    789  CB  PRO A 139      16.133  49.173  26.832  1.00  0.00           C
ATOM    790  CA  PRO A 139      17.288  49.234  25.823  1.00  0.00           C
ATOM    791  C   PRO A 139      17.207  48.083  24.797  1.00  0.00           C
ATOM    792  O   PRO A 139      17.586  46.957  25.112  1.00  0.00           O
ATOM    793  N   MET A 140      16.761  48.353  23.563  1.00  0.00           N
ATOM    794  CA  MET A 140      16.749  47.401  22.435  1.00  0.00           C
ATOM    795  CB  MET A 140      15.513  47.667  21.552  1.00  0.00           C
ATOM    796  CG  MET A 140      14.225  47.028  22.093  1.00  0.00           C
ATOM    797  SD  MET A 140      13.663  47.547  23.741  1.00  0.00           S
ATOM    798  CE  MET A 140      12.106  46.622  23.835  1.00  0.00           C
ATOM    799  C   MET A 140      18.058  47.410  21.610  1.00  0.00           C
ATOM    800  O   MET A 140      18.198  46.636  20.661  1.00  0.00           O
ATOM    801  N   LEU A 141      19.020  48.271  21.967  1.00  0.00           N
ATOM    802  CA  LEU A 141      20.351  48.386  21.351  1.00  0.00           C
ATOM    803  CB  LEU A 141      20.415  49.740  20.617  1.00  0.00           C
ATOM    804  CG  LEU A 141      21.681  49.995  19.777  1.00  0.00           C
ATOM    805  CD1 LEU A 141      21.853  48.976  18.646  1.00  0.00           C
ATOM    806  CD2 LEU A 141      21.607  51.389  19.154  1.00  0.00           C
ATOM    807  C   LEU A 141      21.494  48.208  22.373  1.00  0.00           C
ATOM    808  O   LEU A 141      22.588  47.793  21.988  1.00  0.00           O
ATOM    809  N   TYR A 142      21.240  48.442  23.667  1.00  0.00           N
ATOM    810  CA  TYR A 142      22.124  48.129  24.804  1.00  0.00           C
ATOM    811  CB  TYR A 142      21.663  48.964  26.018  1.00  0.00           C
ATOM    812  CG  TYR A 142      22.676  49.090  27.145  1.00  0.00           C
ATOM    813  CD1 TYR A 142      23.653  50.107  27.106  1.00  0.00           C
ATOM    814  CE1 TYR A 142      24.588  50.235  28.153  1.00  0.00           C
ATOM    815  CZ  TYR A 142      24.547  49.347  29.250  1.00  0.00           C
ATOM    816  OH  TYR A 142      25.453  49.446  30.258  1.00  0.00           O
ATOM    817  CE2 TYR A 142      23.555  48.346  29.301  1.00  0.00           C
ATOM    818  CD2 TYR A 142      22.624  48.217  28.250  1.00  0.00           C
ATOM    819  C   TYR A 142      22.178  46.600  25.055  1.00  0.00           C
ATOM    820  O   TYR A 142      21.718  46.074  26.067  1.00  0.00           O
ATOM    821  N   ASN A 143      22.650  45.858  24.050  1.00  0.00           N
ATOM    822  CA  ASN A 143      22.440  44.418  23.908  1.00  0.00           C
ATOM    823  CB  ASN A 143      22.481  44.084  22.406  1.00  0.00           C
ATOM    824  CG  ASN A 143      22.217  42.620  22.095  1.00  0.00           C
ATOM    825  OD1 ASN A 143      22.002  41.790  22.965  1.00  0.00           O
ATOM    826  ND2 ASN A 143      22.216  42.257  20.836  1.00  0.00           N
ATOM    827  C   ASN A 143      23.435  43.580  24.734  1.00  0.00           C
ATOM    828  O   ASN A 143      24.612  43.455  24.390  1.00  0.00           O
ATOM    829  N   THR A 144      22.929  42.910  25.772  1.00  0.00           N
ATOM    830  CA  THR A 144      23.704  42.054  26.690  1.00  0.00           C
ATOM    831  CB  THR A 144      22.845  41.615  27.897  1.00  0.00           C
ATOM    832  CG2 THR A 144      23.633  41.571  29.205  1.00  0.00           C
ATOM    833  OG1 THR A 144      21.753  42.487  28.124  1.00  0.00           O
ATOM    834  C   THR A 144      24.310  40.798  26.037  1.00  0.00           C
ATOM    835  O   THR A 144      25.083  40.096  26.688  1.00  0.00           O
ATOM    836  N   ARG A 145      23.987  40.487  24.771  1.00  0.00           N
ATOM    837  CA  ARG A 145      24.570  39.352  24.028  1.00  0.00           C
ATOM    838  CB  ARG A 145      23.579  38.822  22.970  1.00  0.00           C
ATOM    839  CG  ARG A 145      22.214  38.425  23.568  1.00  0.00           C
ATOM    840  CD  ARG A 145      21.308  37.667  22.584  1.00  0.00           C
ATOM    841  NE  ARG A 145      21.108  38.371  21.301  1.00  0.00           N
ATOM    842  CZ  ARG A 145      20.345  39.416  21.048  1.00  0.00           C
ATOM    843  NH1 ARG A 145      19.617  40.009  21.945  1.00  0.00           N
ATOM    844  NH2 ARG A 145      20.317  39.926  19.854  1.00  0.00           N
ATOM    845  C   ARG A 145      25.940  39.661  23.406  1.00  0.00           C
ATOM    846  O   ARG A 145      26.617  38.731  22.964  1.00  0.00           O
ATOM    847  N   TYR A 146      26.377  40.923  23.374  1.00  0.00           N
ATOM    848  CA  TYR A 146      27.700  41.339  22.871  1.00  0.00           C
ATOM    849  CB  TYR A 146      27.554  42.675  22.118  1.00  0.00           C
ATOM    850  CG  TYR A 146      26.534  42.718  20.988  1.00  0.00           C
ATOM    851  CD1 TYR A 146      26.269  41.583  20.192  1.00  0.00           C
ATOM    852  CE1 TYR A 146      25.313  41.642  19.162  1.00  0.00           C
ATOM    853  CZ  TYR A 146      24.630  42.849  18.902  1.00  0.00           C
ATOM    854  OH  TYR A 146      23.664  42.905  17.950  1.00  0.00           O
ATOM    855  CE2 TYR A 146      24.914  43.994  19.674  1.00  0.00           C
ATOM    856  CD2 TYR A 146      25.863  43.927  20.713  1.00  0.00           C
ATOM    857  C   TYR A 146      28.758  41.418  23.993  1.00  0.00           C
ATOM    858  O   TYR A 146      28.460  41.157  25.160  1.00  0.00           O
ATOM    859  N   SER A 147      30.003  41.776  23.658  1.00  0.00           N
ATOM    860  CA  SER A 147      31.043  42.135  24.638  1.00  0.00           C
ATOM    861  CB  SER A 147      31.819  40.904  25.125  1.00  0.00           C
ATOM    862  OG  SER A 147      32.583  40.312  24.092  1.00  0.00           O
ATOM    863  C   SER A 147      32.001  43.213  24.108  1.00  0.00           C
ATOM    864  O   SER A 147      32.137  43.421  22.903  1.00  0.00           O
ATOM    865  N   SER A 148      32.674  43.912  25.023  1.00  0.00           N
ATOM    866  CA  SER A 148      33.415  45.164  24.793  1.00  0.00           C
ATOM    867  CB  SER A 148      33.963  45.603  26.163  1.00  0.00           C
ATOM    868  OG  SER A 148      32.909  45.697  27.104  1.00  0.00           O
ATOM    869  C   SER A 148      34.591  45.109  23.795  1.00  0.00           C
ATOM    870  O   SER A 148      35.063  46.154  23.335  1.00  0.00           O
ATOM    871  N   LYS A 149      35.092  43.907  23.481  1.00  0.00           N
ATOM    872  CA  LYS A 149      36.475  43.630  23.037  1.00  0.00           C
ATOM    873  CB  LYS A 149      36.614  42.122  22.736  1.00  0.00           C
ATOM    874  CG  LYS A 149      36.392  41.225  23.969  1.00  0.00           C
ATOM    875  CD  LYS A 149      36.511  39.735  23.611  1.00  0.00           C
ATOM    876  CE  LYS A 149      36.311  38.854  24.851  1.00  0.00           C
ATOM    877  NZ  LYS A 149      36.397  37.414  24.509  1.00  0.00           N
ATOM    878  C   LYS A 149      36.971  44.468  21.846  1.00  0.00           C
ATOM    879  O   LYS A 149      38.047  45.058  21.924  1.00  0.00           O
ATOM    880  N   ARG A 150      36.212  44.534  20.744  1.00  0.00           N
ATOM    881  CA  ARG A 150      36.686  45.076  19.448  1.00  0.00           C
ATOM    882  CB  ARG A 150      36.071  44.216  18.321  1.00  0.00           C
ATOM    883  CG  ARG A 150      36.526  44.575  16.893  1.00  0.00           C
ATOM    884  CD  ARG A 150      36.062  43.543  15.851  1.00  0.00           C
ATOM    885  NE  ARG A 150      36.356  43.983  14.474  1.00  0.00           N
ATOM    886  CZ  ARG A 150      35.680  44.841  13.729  1.00  0.00           C
ATOM    887  NH1 ARG A 150      34.606  45.461  14.126  1.00  0.00           N
ATOM    888  NH2 ARG A 150      36.102  45.108  12.532  1.00  0.00           N
ATOM    889  C   ARG A 150      36.468  46.587  19.255  1.00  0.00           C
ATOM    890  O   ARG A 150      37.065  47.166  18.344  1.00  0.00           O
ATOM    891  N   ARG A 151      35.625  47.243  20.069  1.00  0.00           N
ATOM    892  CA  ARG A 151      35.228  48.663  19.886  1.00  0.00           C
ATOM    893  CB  ARG A 151      33.776  48.753  19.369  1.00  0.00           C
ATOM    894  CG  ARG A 151      33.484  48.120  17.991  1.00  0.00           C
ATOM    895  CD  ARG A 151      34.032  48.872  16.763  1.00  0.00           C
ATOM    896  NE  ARG A 151      35.455  48.584  16.505  1.00  0.00           N
ATOM    897  CZ  ARG A 151      36.134  48.782  15.389  1.00  0.00           C
ATOM    898  NH1 ARG A 151      35.638  49.348  14.327  1.00  0.00           N
ATOM    899  NH2 ARG A 151      37.371  48.397  15.314  1.00  0.00           N
ATOM    900  C   ARG A 151      35.401  49.549  21.127  1.00  0.00           C
ATOM    901  O   ARG A 151      35.831  50.688  20.978  1.00  0.00           O
ATOM    902  N   VAL A 152      35.135  49.060  22.344  1.00  0.00           N
ATOM    903  CA  VAL A 152      35.263  49.883  23.573  1.00  0.00           C
ATOM    904  CB  VAL A 152      34.617  49.187  24.786  1.00  0.00           C
ATOM    905  CG1 VAL A 152      34.639  50.059  26.048  1.00  0.00           C
ATOM    906  CG2 VAL A 152      33.152  48.822  24.510  1.00  0.00           C
ATOM    907  C   VAL A 152      36.732  50.216  23.858  1.00  0.00           C
ATOM    908  O   VAL A 152      37.056  51.325  24.270  1.00  0.00           O
ATOM    909  N   THR A 153      37.631  49.288  23.531  1.00  0.00           N
ATOM    910  CA  THR A 153      39.090  49.481  23.462  1.00  0.00           C
ATOM    911  CB  THR A 153      39.733  48.202  22.891  1.00  0.00           C
ATOM    912  CG2 THR A 153      39.770  47.085  23.932  1.00  0.00           C
ATOM    913  OG1 THR A 153      38.959  47.715  21.807  1.00  0.00           O
ATOM    914  C   THR A 153      39.485  50.682  22.593  1.00  0.00           C
ATOM    915  O   THR A 153      40.304  51.505  23.005  1.00  0.00           O
ATOM    916  N   VAL A 154      38.854  50.841  21.425  1.00  0.00           N
ATOM    917  CA  VAL A 154      39.071  51.983  20.519  1.00  0.00           C
ATOM    918  CB  VAL A 154      38.484  51.718  19.114  1.00  0.00           C
ATOM    919  CG1 VAL A 154      38.925  52.797  18.118  1.00  0.00           C
ATOM    920  CG2 VAL A 154      38.918  50.358  18.545  1.00  0.00           C
ATOM    921  C   VAL A 154      38.501  53.275  21.116  1.00  0.00           C
ATOM    922  O   VAL A 154      39.180  54.297  21.110  1.00  0.00           O
ATOM    923  N   MET A 155      37.299  53.234  21.704  1.00  0.00           N
ATOM    924  CA  MET A 155      36.677  54.400  22.352  1.00  0.00           C
ATOM    925  CB  MET A 155      35.262  54.022  22.825  1.00  0.00           C
ATOM    926  CG  MET A 155      34.415  55.239  23.228  1.00  0.00           C
ATOM    927  SD  MET A 155      33.804  55.246  24.939  1.00  0.00           S
ATOM    928  CE  MET A 155      35.277  55.820  25.825  1.00  0.00           C
ATOM    929  C   MET A 155      37.527  54.945  23.514  1.00  0.00           C
ATOM    930  O   MET A 155      37.746  56.152  23.611  1.00  0.00           O
ATOM    931  N   ILE A 156      38.063  54.059  24.361  1.00  0.00           N
ATOM    932  CA  ILE A 156      38.975  54.425  25.456  1.00  0.00           C
ATOM    933  CB  ILE A 156      39.189  53.205  26.388  1.00  0.00           C
ATOM    934  CG2 ILE A 156      40.350  53.431  27.373  1.00  0.00           C
ATOM    935  CG1 ILE A 156      37.881  52.919  27.167  1.00  0.00           C
ATOM    936  CD1 ILE A 156      37.878  51.605  27.960  1.00  0.00           C
ATOM    937  C   ILE A 156      40.283  55.002  24.893  1.00  0.00           C
ATOM    938  O   ILE A 156      40.750  56.037  25.367  1.00  0.00           O
ATOM    939  N   SER A 157      40.834  54.399  23.833  1.00  0.00           N
ATOM    940  CA  SER A 157      42.038  54.910  23.158  1.00  0.00           C
ATOM    941  CB  SER A 157      42.458  53.983  22.011  1.00  0.00           C
ATOM    942  OG  SER A 157      42.704  52.671  22.478  1.00  0.00           O
ATOM    943  C   SER A 157      41.842  56.334  22.618  1.00  0.00           C
ATOM    944  O   SER A 157      42.728  57.173  22.778  1.00  0.00           O
ATOM    945  N   ILE A 158      40.666  56.634  22.049  1.00  0.00           N
ATOM    946  CA  ILE A 158      40.297  57.974  21.562  1.00  0.00           C
ATOM    947  CB  ILE A 158      38.964  57.913  20.773  1.00  0.00           C
ATOM    948  CG2 ILE A 158      38.376  59.316  20.520  1.00  0.00           C
ATOM    949  CG1 ILE A 158      39.193  57.193  19.422  1.00  0.00           C
ATOM    950  CD1 ILE A 158      37.901  56.756  18.718  1.00  0.00           C
ATOM    951  C   ILE A 158      40.270  58.996  22.711  1.00  0.00           C
ATOM    952  O   ILE A 158      40.836  60.079  22.568  1.00  0.00           O
ATOM    953  N   VAL A 159      39.682  58.659  23.865  1.00  0.00           N
ATOM    954  CA  VAL A 159      39.647  59.553  25.042  1.00  0.00           C
ATOM    955  CB  VAL A 159      38.773  58.940  26.159  1.00  0.00           C
ATOM    956  CG1 VAL A 159      38.965  59.628  27.516  1.00  0.00           C
ATOM    957  CG2 VAL A 159      37.292  59.055  25.778  1.00  0.00           C
ATOM    958  C   VAL A 159      41.054  59.885  25.553  1.00  0.00           C
ATOM    959  O   VAL A 159      41.357  61.050  25.835  1.00  0.00           O
ATOM    960  N   TRP A 160      41.937  58.889  25.644  1.00  0.00           N
ATOM    961  CA  TRP A 160      43.298  59.096  26.143  1.00  0.00           C
ATOM    962  CB  TRP A 160      43.878  57.761  26.623  1.00  0.00           C
ATOM    963  CG  TRP A 160      43.382  57.352  27.981  1.00  0.00           C
ATOM    964  CD1 TRP A 160      42.385  56.478  28.248  1.00  0.00           C
ATOM    965  NE1 TRP A 160      42.201  56.369  29.615  1.00  0.00           N
ATOM    966  CE2 TRP A 160      43.085  57.172  30.302  1.00  0.00           C
ATOM    967  CZ2 TRP A 160      43.307  57.403  31.666  1.00  0.00           C
ATOM    968  CH2 TRP A 160      44.316  58.305  32.047  1.00  0.00           C
ATOM    969  CZ3 TRP A 160      45.080  58.967  31.071  1.00  0.00           C
ATOM    970  CE3 TRP A 160      44.846  58.728  29.703  1.00  0.00           C
ATOM    971  CD2 TRP A 160      43.849  57.820  29.284  1.00  0.00           C
ATOM    972  C   TRP A 160      44.198  59.836  25.140  1.00  0.00           C
ATOM    973  O   TRP A 160      44.908  60.759  25.544  1.00  0.00           O
ATOM    974  N   VAL A 161      44.127  59.535  23.836  1.00  0.00           N
ATOM    975  CA  VAL A 161      44.915  60.272  22.827  1.00  0.00           C
ATOM    976  CB  VAL A 161      45.060  59.477  21.513  1.00  0.00           C
ATOM    977  CG1 VAL A 161      43.825  59.551  20.612  1.00  0.00           C
ATOM    978  CG2 VAL A 161      46.277  59.949  20.710  1.00  0.00           C
ATOM    979  C   VAL A 161      44.400  61.702  22.611  1.00  0.00           C
ATOM    980  O   VAL A 161      45.201  62.605  22.365  1.00  0.00           O
ATOM    981  N   LEU A 162      43.098  61.960  22.791  1.00  0.00           N
ATOM    982  CA  LEU A 162      42.554  63.322  22.836  1.00  0.00           C
ATOM    983  CB  LEU A 162      41.015  63.261  22.840  1.00  0.00           C
ATOM    984  CG  LEU A 162      40.321  64.637  22.869  1.00  0.00           C
ATOM    985  CD1 LEU A 162      40.667  65.500  21.652  1.00  0.00           C
ATOM    986  CD2 LEU A 162      38.804  64.443  22.887  1.00  0.00           C
ATOM    987  C   LEU A 162      43.110  64.097  24.042  1.00  0.00           C
ATOM    988  O   LEU A 162      43.603  65.210  23.884  1.00  0.00           O
ATOM    989  N   SER A 163      43.113  63.480  25.228  1.00  0.00           N
ATOM    990  CA  SER A 163      43.659  64.083  26.457  1.00  0.00           C
ATOM    991  CB  SER A 163      43.425  63.156  27.655  1.00  0.00           C
ATOM    992  OG  SER A 163      42.048  62.854  27.790  1.00  0.00           O
ATOM    993  C   SER A 163      45.155  64.413  26.332  1.00  0.00           C
ATOM    994  O   SER A 163      45.607  65.448  26.824  1.00  0.00           O
ATOM    995  N   PHE A 164      45.924  63.583  25.621  1.00  0.00           N
ATOM    996  CA  PHE A 164      47.323  63.852  25.274  1.00  0.00           C
ATOM    997  CB  PHE A 164      47.951  62.545  24.765  1.00  0.00           C
ATOM    998  CG  PHE A 164      49.372  62.677  24.248  1.00  0.00           C
ATOM    999  CD1 PHE A 164      50.452  62.725  25.149  1.00  0.00           C
ATOM   1000  CE1 PHE A 164      51.769  62.846  24.667  1.00  0.00           C
ATOM   1001  CZ  PHE A 164      52.009  62.926  23.284  1.00  0.00           C
ATOM   1002  CE2 PHE A 164      50.932  62.881  22.381  1.00  0.00           C
ATOM   1003  CD2 PHE A 164      49.618  62.750  22.863  1.00  0.00           C
ATOM   1004  C   PHE A 164      47.467  64.997  24.251  1.00  0.00           C
ATOM   1005  O   PHE A 164      48.208  65.954  24.488  1.00  0.00           O
ATOM   1006  N   THR A 165      46.743  64.944  23.128  1.00  0.00           N
ATOM   1007  CA  THR A 165      46.901  65.899  22.008  1.00  0.00           C
ATOM   1008  CB  THR A 165      46.249  65.403  20.706  1.00  0.00           C
ATOM   1009  CG2 THR A 165      47.035  64.261  20.065  1.00  0.00           C
ATOM   1010  OG1 THR A 165      44.940  64.939  20.925  1.00  0.00           O
ATOM   1011  C   THR A 165      46.415  67.319  22.311  1.00  0.00           C
ATOM   1012  O   THR A 165      46.956  68.263  21.733  1.00  0.00           O
ATOM   1013  N   ILE A 166      45.479  67.508  23.251  1.00  0.00           N
ATOM   1014  CA  ILE A 166      45.124  68.847  23.769  1.00  0.00           C
ATOM   1015  CB  ILE A 166      43.675  68.904  24.311  1.00  0.00           C
ATOM   1016  CG2 ILE A 166      42.694  68.519  23.189  1.00  0.00           C
ATOM   1017  CG1 ILE A 166      43.428  68.042  25.572  1.00  0.00           C
ATOM   1018  CD1 ILE A 166      43.678  68.781  26.896  1.00  0.00           C
ATOM   1019  C   ILE A 166      46.134  69.376  24.797  1.00  0.00           C
ATOM   1020  O   ILE A 166      46.241  70.586  24.971  1.00  0.00           O
ATOM   1021  N   SER A 167      46.896  68.495  25.458  1.00  0.00           N
ATOM   1022  CA  SER A 167      47.892  68.873  26.476  1.00  0.00           C
ATOM   1023  CB  SER A 167      48.061  67.749  27.505  1.00  0.00           C
ATOM   1024  OG  SER A 167      46.825  67.454  28.126  1.00  0.00           O
ATOM   1025  C   SER A 167      49.251  69.240  25.864  1.00  0.00           C
ATOM   1026  O   SER A 167      49.976  70.072  26.408  1.00  0.00           O
ATOM   1027  N   CYS A 168      49.582  68.666  24.702  1.00  0.00           N
ATOM   1028  CA  CYS A 168      50.848  68.873  23.987  1.00  0.00           C
ATOM   1029  CB  CYS A 168      50.756  68.192  22.612  1.00  0.00           C
ATOM   1030  SG  CYS A 168      50.889  66.391  22.791  1.00  0.00           S
ATOM   1031  C   CYS A 168      51.314  70.343  23.832  1.00  0.00           C
ATOM   1032  O   CYS A 168      52.511  70.575  24.012  1.00  0.00           O
ATOM   1033  N   PRO A 169      50.453  71.346  23.540  1.00  0.00           N
ATOM   1034  CD  PRO A 169      49.044  71.238  23.186  1.00  0.00           C
ATOM   1035  CG  PRO A 169      48.736  72.472  22.345  1.00  0.00           C
ATOM   1036  CB  PRO A 169      49.635  73.526  22.986  1.00  0.00           C
ATOM   1037  CA  PRO A 169      50.894  72.735  23.362  1.00  0.00           C
ATOM   1038  C   PRO A 169      51.578  73.350  24.592  1.00  0.00           C
ATOM   1039  O   PRO A 169      52.433  74.222  24.441  1.00  0.00           O
ATOM   1040  N   LEU A 170      51.254  72.891  25.805  1.00  0.00           N
ATOM   1041  CA  LEU A 170      51.848  73.431  27.029  1.00  0.00           C
ATOM   1042  CB  LEU A 170      50.997  72.977  28.224  1.00  0.00           C
ATOM   1043  CG  LEU A 170      51.359  73.649  29.560  1.00  0.00           C
ATOM   1044  CD1 LEU A 170      51.217  75.171  29.520  1.00  0.00           C
ATOM   1045  CD2 LEU A 170      50.402  73.134  30.629  1.00  0.00           C
ATOM   1046  C   LEU A 170      53.331  73.047  27.150  1.00  0.00           C
ATOM   1047  O   LEU A 170      54.176  73.923  27.315  1.00  0.00           O
ATOM   1048  N   LEU A 171      53.666  71.771  26.924  1.00  0.00           N
ATOM   1049  CA  LEU A 171      55.052  71.279  26.869  1.00  0.00           C
ATOM   1050  CB  LEU A 171      55.041  69.773  27.193  1.00  0.00           C
ATOM   1051  CG  LEU A 171      56.417  69.101  27.371  1.00  0.00           C
ATOM   1052  CD1 LEU A 171      57.291  69.802  28.412  1.00  0.00           C
ATOM   1053  CD2 LEU A 171      56.214  67.653  27.824  1.00  0.00           C
ATOM   1054  C   LEU A 171      55.778  71.628  25.549  1.00  0.00           C
ATOM   1055  O   LEU A 171      56.997  71.471  25.446  1.00  0.00           O
ATOM   1056  N   PHE A 172      55.055  72.156  24.555  1.00  0.00           N
ATOM   1057  CA  PHE A 172      55.628  72.872  23.406  1.00  0.00           C
ATOM   1058  CB  PHE A 172      54.610  72.851  22.250  1.00  0.00           C
ATOM   1059  CG  PHE A 172      55.191  72.995  20.853  1.00  0.00           C
ATOM   1060  CD1 PHE A 172      55.462  71.847  20.082  1.00  0.00           C
ATOM   1061  CE1 PHE A 172      55.957  71.972  18.770  1.00  0.00           C
ATOM   1062  CZ  PHE A 172      56.186  73.247  18.224  1.00  0.00           C
ATOM   1063  CE2 PHE A 172      55.918  74.395  18.990  1.00  0.00           C
ATOM   1064  CD2 PHE A 172      55.419  74.269  20.299  1.00  0.00           C
ATOM   1065  C   PHE A 172      56.068  74.309  23.777  1.00  0.00           C
ATOM   1066  O   PHE A 172      56.838  74.921  23.039  1.00  0.00           O
ATOM   1067  N   GLY A 173      55.620  74.835  24.928  1.00  0.00           N
ATOM   1068  CA  GLY A 173      56.052  76.113  25.511  1.00  0.00           C
ATOM   1069  C   GLY A 173      54.933  77.107  25.851  1.00  0.00           C
ATOM   1070  O   GLY A 173      55.235  78.236  26.233  1.00  0.00           O
ATOM   1071  N   LEU A 174      53.650  76.748  25.712  1.00  0.00           N
ATOM   1072  CA  LEU A 174      52.520  77.688  25.825  1.00  0.00           C
ATOM   1073  CB  LEU A 174      51.383  77.210  24.895  1.00  0.00           C
ATOM   1074  CG  LEU A 174      50.328  78.273  24.527  1.00  0.00           C
ATOM   1075  CD1 LEU A 174      50.906  79.443  23.725  1.00  0.00           C
ATOM   1076  CD2 LEU A 174      49.240  77.628  23.667  1.00  0.00           C
ATOM   1077  C   LEU A 174      52.089  77.993  27.283  1.00  0.00           C
ATOM   1078  O   LEU A 174      50.904  77.953  27.614  1.00  0.00           O
ATOM   1079  N   ASN A 175      53.048  78.314  28.158  1.00  0.00           N
ATOM   1080  CA  ASN A 175      52.818  78.777  29.536  1.00  0.00           C
ATOM   1081  CB  ASN A 175      53.577  77.849  30.513  1.00  0.00           C
ATOM   1082  CG  ASN A 175      52.978  77.837  31.915  1.00  0.00           C
ATOM   1083  OD1 ASN A 175      52.084  78.610  32.240  1.00  0.00           O
ATOM   1084  ND2 ASN A 175      53.459  76.980  32.779  1.00  0.00           N
ATOM   1085  C   ASN A 175      53.149  80.290  29.681  1.00  0.00           C
ATOM   1086  O   ASN A 175      53.139  81.028  28.688  1.00  0.00           O
ATOM   1087  N   ASN A 176      53.395  80.775  30.904  1.00  0.00           N
ATOM   1088  CA  ASN A 176      54.209  81.971  31.156  1.00  0.00           C
ATOM   1089  CB  ASN A 176      53.840  82.567  32.537  1.00  0.00           C
ATOM   1090  CG  ASN A 176      54.328  81.762  33.735  1.00  0.00           C
ATOM   1091  OD1 ASN A 176      54.778  80.630  33.625  1.00  0.00           O
ATOM   1092  ND2 ASN A 176      54.309  82.315  34.920  1.00  0.00           N
ATOM   1093  C   ASN A 176      55.718  81.644  31.005  1.00  0.00           C
ATOM   1094  O   ASN A 176      56.088  80.490  30.804  1.00  0.00           O
ATOM   1095  N   ALA A 177      56.592  82.650  31.110  1.00  0.00           N
ATOM   1096  CA  ALA A 177      58.043  82.512  30.900  1.00  0.00           C
ATOM   1097  CB  ALA A 177      58.415  83.291  29.629  1.00  0.00           C
ATOM   1098  C   ALA A 177      58.884  82.907  32.137  1.00  0.00           C
ATOM   1099  O   ALA A 177      59.975  83.457  32.008  1.00  0.00           O
ATOM   1100  N   ASP A 178      58.351  82.688  33.343  1.00  0.00           N
ATOM   1101  CA  ASP A 178      58.879  83.259  34.591  1.00  0.00           C
ATOM   1102  CB  ASP A 178      57.695  83.764  35.430  1.00  0.00           C
ATOM   1103  CG  ASP A 178      58.095  84.962  36.287  1.00  0.00           C
ATOM   1104  OD1 ASP A 178      57.700  86.098  35.932  1.00  0.00           O
ATOM   1105  OD2 ASP A 178      58.837  84.750  37.270  1.00  0.00           O
ATOM   1106  C   ASP A 178      59.800  82.300  35.384  1.00  0.00           C
ATOM   1107  O   ASP A 178      59.704  81.076  35.255  1.00  0.00           O
ATOM   1108  N   GLN A 179      60.666  82.851  36.242  1.00  0.00           N
ATOM   1109  CA  GLN A 179      61.520  82.097  37.178  1.00  0.00           C
ATOM   1110  CB  GLN A 179      62.892  82.793  37.317  1.00  0.00           C
ATOM   1111  CG  GLN A 179      63.764  82.712  36.049  1.00  0.00           C
ATOM   1112  CD  GLN A 179      65.122  83.393  36.238  1.00  0.00           C
ATOM   1113  OE1 GLN A 179      66.156  82.771  36.469  1.00  0.00           O
ATOM   1114  NE2 GLN A 179      65.189  84.703  36.154  1.00  0.00           N
ATOM   1115  C   GLN A 179      60.865  81.897  38.563  1.00  0.00           C
ATOM   1116  O   GLN A 179      61.346  81.088  39.352  1.00  0.00           O
ATOM   1117  N   ASN A 180      59.781  82.617  38.878  1.00  0.00           N
ATOM   1118  CA  ASN A 180      59.119  82.615  40.191  1.00  0.00           C
ATOM   1119  CB  ASN A 180      59.192  84.060  40.721  1.00  0.00           C
ATOM   1120  CG  ASN A 180      58.784  84.198  42.178  1.00  0.00           C
ATOM   1121  OD1 ASN A 180      59.467  83.740  43.086  1.00  0.00           O
ATOM   1122  ND2 ASN A 180      57.686  84.862  42.456  1.00  0.00           N
ATOM   1123  C   ASN A 180      57.675  82.057  40.160  1.00  0.00           C
ATOM   1124  O   ASN A 180      57.039  81.936  41.205  1.00  0.00           O
ATOM   1125  N   GLU A 181      57.142  81.718  38.982  1.00  0.00           N
ATOM   1126  CA  GLU A 181      55.722  81.399  38.766  1.00  0.00           C
ATOM   1127  CB  GLU A 181      55.010  82.730  38.471  1.00  0.00           C
ATOM   1128  CG  GLU A 181      53.498  82.625  38.256  1.00  0.00           C
ATOM   1129  CD  GLU A 181      52.962  84.006  37.863  1.00  0.00           C
ATOM   1130  OE1 GLU A 181      52.544  84.751  38.778  1.00  0.00           O
ATOM   1131  OE2 GLU A 181      53.037  84.350  36.657  1.00  0.00           O
ATOM   1132  C   GLU A 181      55.546  80.411  37.597  1.00  0.00           C
ATOM   1133  O   GLU A 181      56.067  80.659  36.511  1.00  0.00           O
ATOM   1134  N   CYS A 182      54.807  79.308  37.784  1.00  0.00           N
ATOM   1135  CA  CYS A 182      54.658  78.254  36.759  1.00  0.00           C
ATOM   1136  CB  CYS A 182      55.762  77.217  37.002  1.00  0.00           C
ATOM   1137  SG  CYS A 182      56.114  76.070  35.645  1.00  0.00           S
ATOM   1138  C   CYS A 182      53.264  77.589  36.680  1.00  0.00           C
ATOM   1139  O   CYS A 182      52.967  76.920  35.688  1.00  0.00           O
ATOM   1140  N   ILE A 183      52.379  77.776  37.674  1.00  0.00           N
ATOM   1141  CA  ILE A 183      50.951  77.439  37.520  1.00  0.00           C
ATOM   1142  CB  ILE A 183      50.172  77.639  38.842  1.00  0.00           C
ATOM   1143  CG2 ILE A 183      50.135  79.113  39.287  1.00  0.00           C
ATOM   1144  CG1 ILE A 183      48.759  77.031  38.724  1.00  0.00           C
ATOM   1145  CD1 ILE A 183      47.980  76.970  40.043  1.00  0.00           C
ATOM   1146  C   ILE A 183      50.361  78.226  36.336  1.00  0.00           C
ATOM   1147  O   ILE A 183      50.740  79.374  36.113  1.00  0.00           O
ATOM   1148  N   ILE A 184      49.486  77.600  35.539  1.00  0.00           N
ATOM   1149  CA  ILE A 184      49.251  78.048  34.158  1.00  0.00           C
ATOM   1150  CB  ILE A 184      48.399  77.046  33.347  1.00  0.00           C
ATOM   1151  CG2 ILE A 184      48.300  77.502  31.875  1.00  0.00           C
ATOM   1152  CG1 ILE A 184      48.985  75.617  33.420  1.00  0.00           C
ATOM   1153  CD1 ILE A 184      48.110  74.562  32.738  1.00  0.00           C
ATOM   1154  C   ILE A 184      48.648  79.458  34.123  1.00  0.00           C
ATOM   1155  O   ILE A 184      47.528  79.677  34.586  1.00  0.00           O
ATOM   1156  N   ALA A 185      49.386  80.396  33.527  1.00  0.00           N
ATOM   1157  CA  ALA A 185      49.010  81.810  33.413  1.00  0.00           C
ATOM   1158  CB  ALA A 185      49.927  82.624  34.337  1.00  0.00           C
ATOM   1159  C   ALA A 185      48.989  82.322  31.955  1.00  0.00           C
ATOM   1160  O   ALA A 185      48.888  83.526  31.712  1.00  0.00           O
ATOM   1161  N   ASN A 186      49.081  81.421  30.969  1.00  0.00           N
ATOM   1162  CA  ASN A 186      49.012  81.763  29.547  1.00  0.00           C
ATOM   1163  CB  ASN A 186      49.595  80.602  28.735  1.00  0.00           C
ATOM   1164  CG  ASN A 186      49.700  80.951  27.266  1.00  0.00           C
ATOM   1165  OD1 ASN A 186      48.708  81.007  26.552  1.00  0.00           O
ATOM   1166  ND2 ASN A 186      50.881  81.278  26.797  1.00  0.00           N
ATOM   1167  C   ASN A 186      47.563  82.059  29.106  1.00  0.00           C
ATOM   1168  O   ASN A 186      46.721  81.165  29.221  1.00  0.00           O
ATOM   1169  N   PRO A 187      47.256  83.245  28.545  1.00  0.00           N
ATOM   1170  CD  PRO A 187      48.186  84.295  28.155  1.00  0.00           C
ATOM   1171  CG  PRO A 187      47.374  85.277  27.313  1.00  0.00           C
ATOM   1172  CB  PRO A 187      45.964  85.138  27.885  1.00  0.00           C
ATOM   1173  CA  PRO A 187      45.874  83.663  28.293  1.00  0.00           C
ATOM   1174  C   PRO A 187      45.150  82.814  27.237  1.00  0.00           C
ATOM   1175  O   PRO A 187      43.927  82.707  27.285  1.00  0.00           O
ATOM   1176  N   ALA A 188      45.877  82.168  26.317  1.00  0.00           N
ATOM   1177  CA  ALA A 188      45.288  81.232  25.363  1.00  0.00           C
ATOM   1178  CB  ALA A 188      46.169  81.181  24.108  1.00  0.00           C
ATOM   1179  C   ALA A 188      45.085  79.842  25.990  1.00  0.00           C
ATOM   1180  O   ALA A 188      44.004  79.258  25.881  1.00  0.00           O
ATOM   1181  N   PHE A 189      46.096  79.299  26.678  1.00  0.00           N
ATOM   1182  CA  PHE A 189      46.007  77.923  27.172  1.00  0.00           C
ATOM   1183  CB  PHE A 189      47.396  77.308  27.386  1.00  0.00           C
ATOM   1184  CG  PHE A 189      47.339  75.791  27.341  1.00  0.00           C
ATOM   1185  CD1 PHE A 189      47.149  75.132  26.109  1.00  0.00           C
ATOM   1186  CE1 PHE A 189      47.003  73.735  26.067  1.00  0.00           C
ATOM   1187  CZ  PHE A 189      47.037  72.991  27.256  1.00  0.00           C
ATOM   1188  CE2 PHE A 189      47.222  73.644  28.485  1.00  0.00           C
ATOM   1189  CD2 PHE A 189      47.376  75.040  28.529  1.00  0.00           C
ATOM   1190  C   PHE A 189      45.081  77.756  28.388  1.00  0.00           C
ATOM   1191  O   PHE A 189      44.480  76.691  28.532  1.00  0.00           O
ATOM   1192  N   VAL A 190      44.857  78.791  29.214  1.00  0.00           N
ATOM   1193  CA  VAL A 190      43.869  78.709  30.317  1.00  0.00           C
ATOM   1194  CB  VAL A 190      43.948  79.884  31.315  1.00  0.00           C
ATOM   1195  CG1 VAL A 190      45.296  79.913  32.044  1.00  0.00           C
ATOM   1196  CG2 VAL A 190      43.647  81.246  30.679  1.00  0.00           C
ATOM   1197  C   VAL A 190      42.423  78.537  29.833  1.00  0.00           C
ATOM   1198  O   VAL A 190      41.602  78.013  30.585  1.00  0.00           O
ATOM   1199  N   VAL A 191      42.098  78.904  28.585  1.00  0.00           N
ATOM   1200  CA  VAL A 191      40.784  78.606  27.979  1.00  0.00           C
ATOM   1201  CB  VAL A 191      40.170  79.816  27.244  1.00  0.00           C
ATOM   1202  CG1 VAL A 191      39.840  80.936  28.239  1.00  0.00           C
ATOM   1203  CG2 VAL A 191      41.044  80.402  26.130  1.00  0.00           C
ATOM   1204  C   VAL A 191      40.807  77.349  27.106  1.00  0.00           C
ATOM   1205  O   VAL A 191      39.880  76.546  27.203  1.00  0.00           O
ATOM   1206  N   TYR A 192      41.867  77.121  26.320  1.00  0.00           N
ATOM   1207  CA  TYR A 192      41.965  75.949  25.433  1.00  0.00           C
ATOM   1208  CB  TYR A 192      43.006  76.191  24.330  1.00  0.00           C
ATOM   1209  CG  TYR A 192      42.388  76.792  23.082  1.00  0.00           C
ATOM   1210  CD1 TYR A 192      41.712  75.948  22.179  1.00  0.00           C
ATOM   1211  CE1 TYR A 192      41.084  76.485  21.040  1.00  0.00           C
ATOM   1212  CZ  TYR A 192      41.132  77.874  20.801  1.00  0.00           C
ATOM   1213  OH  TYR A 192      40.514  78.393  19.706  1.00  0.00           O
ATOM   1214  CE2 TYR A 192      41.815  78.723  21.702  1.00  0.00           C
ATOM   1215  CD2 TYR A 192      42.440  78.179  22.843  1.00  0.00           C
ATOM   1216  C   TYR A 192      42.188  74.611  26.157  1.00  0.00           C
ATOM   1217  O   TYR A 192      41.850  73.569  25.601  1.00  0.00           O
ATOM   1218  N   SER A 193      42.663  74.627  27.406  1.00  0.00           N
ATOM   1219  CA  SER A 193      42.536  73.483  28.320  1.00  0.00           C
ATOM   1220  CB  SER A 193      43.579  73.548  29.443  1.00  0.00           C
ATOM   1221  OG  SER A 193      43.536  74.795  30.120  1.00  0.00           O
ATOM   1222  C   SER A 193      41.107  73.391  28.870  1.00  0.00           C
ATOM   1223  O   SER A 193      40.353  72.492  28.502  1.00  0.00           O
ATOM   1224  N   SER A 194      40.689  74.369  29.681  1.00  0.00           N
ATOM   1225  CA  SER A 194      39.426  74.369  30.440  1.00  0.00           C
ATOM   1226  CB  SER A 194      39.231  75.722  31.128  1.00  0.00           C
ATOM   1227  OG  SER A 194      40.366  76.061  31.895  1.00  0.00           O
ATOM   1228  C   SER A 194      38.164  74.068  29.624  1.00  0.00           C
ATOM   1229  O   SER A 194      37.230  73.477  30.165  1.00  0.00           O
ATOM   1230  N   ILE A 195      38.122  74.411  28.330  1.00  0.00           N
ATOM   1231  CA  ILE A 195      37.010  74.060  27.433  1.00  0.00           C
ATOM   1232  CB  ILE A 195      37.225  74.701  26.041  1.00  0.00           C
ATOM   1233  CG2 ILE A 195      38.437  74.111  25.296  1.00  0.00           C
ATOM   1234  CG1 ILE A 195      35.938  74.596  25.195  1.00  0.00           C
ATOM   1235  CD1 ILE A 195      35.983  75.402  23.891  1.00  0.00           C
ATOM   1236  C   ILE A 195      36.751  72.544  27.357  1.00  0.00           C
ATOM   1237  O   ILE A 195      35.592  72.132  27.372  1.00  0.00           O
ATOM   1238  N   VAL A 196      37.802  71.716  27.341  1.00  0.00           N
ATOM   1239  CA  VAL A 196      37.716  70.243  27.293  1.00  0.00           C
ATOM   1240  CB  VAL A 196      38.569  69.687  26.133  1.00  0.00           C
ATOM   1241  CG1 VAL A 196      40.074  69.925  26.300  1.00  0.00           C
ATOM   1242  CG2 VAL A 196      38.321  68.191  25.907  1.00  0.00           C
ATOM   1243  C   VAL A 196      38.045  69.596  28.642  1.00  0.00           C
ATOM   1244  O   VAL A 196      37.420  68.603  29.004  1.00  0.00           O
ATOM   1245  N   SER A 197      38.943  70.192  29.432  1.00  0.00           N
ATOM   1246  CA  SER A 197      39.268  69.745  30.793  1.00  0.00           C
ATOM   1247  CB  SER A 197      40.535  70.436  31.304  1.00  0.00           C
ATOM   1248  OG  SER A 197      41.579  70.386  30.350  1.00  0.00           O
ATOM   1249  C   SER A 197      38.133  69.980  31.798  1.00  0.00           C
ATOM   1250  O   SER A 197      38.149  69.384  32.872  1.00  0.00           O
ATOM   1251  N   PHE A 198      37.136  70.813  31.464  1.00  0.00           N
ATOM   1252  CA  PHE A 198      35.891  70.897  32.229  1.00  0.00           C
ATOM   1253  CB  PHE A 198      36.078  71.836  33.433  1.00  0.00           C
ATOM   1254  CG  PHE A 198      35.094  71.562  34.554  1.00  0.00           C
ATOM   1255  CD1 PHE A 198      35.306  70.466  35.412  1.00  0.00           C
ATOM   1256  CE1 PHE A 198      34.370  70.163  36.418  1.00  0.00           C
ATOM   1257  CZ  PHE A 198      33.221  70.958  36.568  1.00  0.00           C
ATOM   1258  CE2 PHE A 198      33.018  72.066  35.727  1.00  0.00           C
ATOM   1259  CD2 PHE A 198      33.952  72.366  34.720  1.00  0.00           C
ATOM   1260  C   PHE A 198      34.660  71.291  31.398  1.00  0.00           C
ATOM   1261  O   PHE A 198      33.707  70.521  31.331  1.00  0.00           O
ATOM   1262  N   TYR A 199      34.636  72.479  30.781  1.00  0.00           N
ATOM   1263  CA  TYR A 199      33.381  73.190  30.483  1.00  0.00           C
ATOM   1264  CB  TYR A 199      33.681  74.601  29.943  1.00  0.00           C
ATOM   1265  CG  TYR A 199      34.525  75.528  30.815  1.00  0.00           C
ATOM   1266  CD1 TYR A 199      35.476  76.375  30.208  1.00  0.00           C
ATOM   1267  CE1 TYR A 199      36.236  77.268  30.988  1.00  0.00           C
ATOM   1268  CZ  TYR A 199      36.063  77.316  32.387  1.00  0.00           C
ATOM   1269  OH  TYR A 199      36.823  78.169  33.123  1.00  0.00           O
ATOM   1270  CE2 TYR A 199      35.097  76.487  32.997  1.00  0.00           C
ATOM   1271  CD2 TYR A 199      34.324  75.606  32.210  1.00  0.00           C
ATOM   1272  C   TYR A 199      32.410  72.454  29.537  1.00  0.00           C
ATOM   1273  O   TYR A 199      31.214  72.409  29.826  1.00  0.00           O
ATOM   1274  N   VAL A 200      32.887  71.866  28.434  1.00  0.00           N
ATOM   1275  CA  VAL A 200      32.029  71.142  27.473  1.00  0.00           C
ATOM   1276  CB  VAL A 200      32.709  70.987  26.095  1.00  0.00           C
ATOM   1277  CG1 VAL A 200      31.896  70.113  25.130  1.00  0.00           C
ATOM   1278  CG2 VAL A 200      32.876  72.360  25.428  1.00  0.00           C
ATOM   1279  C   VAL A 200      31.508  69.811  28.039  1.00  0.00           C
ATOM   1280  O   VAL A 200      30.286  69.644  28.097  1.00  0.00           O
ATOM   1281  N   PRO A 201      32.348  68.865  28.511  1.00  0.00           N
ATOM   1282  CD  PRO A 201      33.806  68.828  28.466  1.00  0.00           C
ATOM   1283  CG  PRO A 201      34.215  67.682  29.388  1.00  0.00           C
ATOM   1284  CB  PRO A 201      33.040  66.712  29.270  1.00  0.00           C
ATOM   1285  CA  PRO A 201      31.830  67.633  29.107  1.00  0.00           C
ATOM   1286  C   PRO A 201      31.066  67.876  30.420  1.00  0.00           C
ATOM   1287  O   PRO A 201      30.175  67.094  30.744  1.00  0.00           O
ATOM   1288  N   PHE A 202      31.312  68.976  31.143  1.00  0.00           N
ATOM   1289  CA  PHE A 202      30.488  69.398  32.283  1.00  0.00           C
ATOM   1290  CB  PHE A 202      31.104  70.636  32.950  1.00  0.00           C
ATOM   1291  CG  PHE A 202      30.203  71.335  33.951  1.00  0.00           C
ATOM   1292  CD1 PHE A 202      29.827  70.686  35.141  1.00  0.00           C
ATOM   1293  CE1 PHE A 202      28.985  71.335  36.063  1.00  0.00           C
ATOM   1294  CZ  PHE A 202      28.513  72.632  35.794  1.00  0.00           C
ATOM   1295  CE2 PHE A 202      28.882  73.280  34.603  1.00  0.00           C
ATOM   1296  CD2 PHE A 202      29.725  72.633  33.682  1.00  0.00           C
ATOM   1297  C   PHE A 202      29.027  69.651  31.883  1.00  0.00           C
ATOM   1298  O   PHE A 202      28.134  69.076  32.499  1.00  0.00           O
ATOM   1299  N   ILE A 203      28.746  70.437  30.834  1.00  0.00           N
ATOM   1300  CA  ILE A 203      27.347  70.695  30.438  1.00  0.00           C
ATOM   1301  CB  ILE A 203      27.194  71.949  29.548  1.00  0.00           C
ATOM   1302  CG2 ILE A 203      27.615  73.197  30.345  1.00  0.00           C
ATOM   1303  CG1 ILE A 203      27.950  71.848  28.206  1.00  0.00           C
ATOM   1304  CD1 ILE A 203      27.613  72.969  27.216  1.00  0.00           C
ATOM   1305  C   ILE A 203      26.656  69.457  29.838  1.00  0.00           C
ATOM   1306  O   ILE A 203      25.449  69.290  30.015  1.00  0.00           O
ATOM   1307  N   VAL A 204      27.409  68.551  29.200  1.00  0.00           N
ATOM   1308  CA  VAL A 204      26.887  67.260  28.710  1.00  0.00           C
ATOM   1309  CB  VAL A 204      27.873  66.600  27.722  1.00  0.00           C
ATOM   1310  CG1 VAL A 204      27.404  65.211  27.264  1.00  0.00           C
ATOM   1311  CG2 VAL A 204      28.043  67.461  26.463  1.00  0.00           C
ATOM   1312  C   VAL A 204      26.553  66.321  29.874  1.00  0.00           C
ATOM   1313  O   VAL A 204      25.448  65.782  29.941  1.00  0.00           O
ATOM   1314  N   THR A 205      27.468  66.155  30.832  1.00  0.00           N
ATOM   1315  CA  THR A 205      27.236  65.308  32.014  1.00  0.00           C
ATOM   1316  CB  THR A 205      28.515  65.033  32.815  1.00  0.00           C
ATOM   1317  CG2 THR A 205      29.478  64.125  32.062  1.00  0.00           C
ATOM   1318  OG1 THR A 205      29.205  66.215  33.128  1.00  0.00           O
ATOM   1319  C   THR A 205      26.159  65.878  32.933  1.00  0.00           C
ATOM   1320  O   THR A 205      25.343  65.111  33.435  1.00  0.00           O
ATOM   1321  N   LEU A 206      26.059  67.203  33.084  1.00  0.00           N
ATOM   1322  CA  LEU A 206      24.976  67.868  33.819  1.00  0.00           C
ATOM   1323  CB  LEU A 206      25.268  69.380  33.853  1.00  0.00           C
ATOM   1324  CG  LEU A 206      24.219  70.238  34.584  1.00  0.00           C
ATOM   1325  CD1 LEU A 206      24.060  69.847  36.056  1.00  0.00           C
ATOM   1326  CD2 LEU A 206      24.636  71.707  34.521  1.00  0.00           C
ATOM   1327  C   LEU A 206      23.591  67.562  33.222  1.00  0.00           C
ATOM   1328  O   LEU A 206      22.648  67.314  33.973  1.00  0.00           O
ATOM   1329  N   LEU A 207      23.461  67.506  31.891  1.00  0.00           N
ATOM   1330  CA  LEU A 207      22.209  67.106  31.236  1.00  0.00           C
ATOM   1331  CB  LEU A 207      22.322  67.398  29.728  1.00  0.00           C
ATOM   1332  CG  LEU A 207      21.059  67.067  28.910  1.00  0.00           C
ATOM   1333  CD1 LEU A 207      19.828  67.852  29.373  1.00  0.00           C
ATOM   1334  CD2 LEU A 207      21.306  67.395  27.437  1.00  0.00           C
ATOM   1335  C   LEU A 207      21.849  65.638  31.536  1.00  0.00           C
ATOM   1336  O   LEU A 207      20.688  65.336  31.822  1.00  0.00           O
ATOM   1337  N   VAL A 208      22.838  64.734  31.563  1.00  0.00           N
ATOM   1338  CA  VAL A 208      22.630  63.346  32.022  1.00  0.00           C
ATOM   1339  CB  VAL A 208      23.846  62.442  31.725  1.00  0.00           C
ATOM   1340  CG1 VAL A 208      23.602  61.002  32.202  1.00  0.00           C
ATOM   1341  CG2 VAL A 208      24.138  62.381  30.219  1.00  0.00           C
ATOM   1342  C   VAL A 208      22.259  63.306  33.510  1.00  0.00           C
ATOM   1343  O   VAL A 208      21.365  62.551  33.886  1.00  0.00           O
ATOM   1344  N   TYR A 209      22.866  64.152  34.350  1.00  0.00           N
ATOM   1345  CA  TYR A 209      22.565  64.262  35.783  1.00  0.00           C
ATOM   1346  CB  TYR A 209      23.512  65.285  36.442  1.00  0.00           C
ATOM   1347  CG  TYR A 209      23.969  65.023  37.872  1.00  0.00           C
ATOM   1348  CD1 TYR A 209      25.095  65.729  38.339  1.00  0.00           C
ATOM   1349  CE1 TYR A 209      25.611  65.484  39.624  1.00  0.00           C
ATOM   1350  CZ  TYR A 209      25.006  64.521  40.455  1.00  0.00           C
ATOM   1351  OH  TYR A 209      25.546  64.255  41.672  1.00  0.00           O
ATOM   1352  CE2 TYR A 209      23.858  63.832  40.007  1.00  0.00           C
ATOM   1353  CD2 TYR A 209      23.335  64.089  38.723  1.00  0.00           C
ATOM   1354  C   TYR A 209      21.092  64.644  36.014  1.00  0.00           C
ATOM   1355  O   TYR A 209      20.400  64.012  36.812  1.00  0.00           O
ATOM   1356  N   ILE A 210      20.584  65.616  35.246  1.00  0.00           N
ATOM   1357  CA  ILE A 210      19.171  66.024  35.248  1.00  0.00           C
ATOM   1358  CB  ILE A 210      18.994  67.315  34.409  1.00  0.00           C
ATOM   1359  CG2 ILE A 210      17.504  67.651  34.195  1.00  0.00           C
ATOM   1360  CG1 ILE A 210      19.702  68.506  35.103  1.00  0.00           C
ATOM   1361  CD1 ILE A 210      19.913  69.723  34.192  1.00  0.00           C
ATOM   1362  C   ILE A 210      18.272  64.871  34.771  1.00  0.00           C
ATOM   1363  O   ILE A 210      17.258  64.585  35.412  1.00  0.00           O
ATOM   1364  N   LYS A 211      18.655  64.151  33.704  1.00  0.00           N
ATOM   1365  CA  LYS A 211      17.896  62.990  33.204  1.00  0.00           C
ATOM   1366  CB  LYS A 211      18.468  62.525  31.850  1.00  0.00           C
ATOM   1367  CG  LYS A 211      17.832  61.236  31.290  1.00  0.00           C
ATOM   1368  CD  LYS A 211      16.308  61.298  31.080  1.00  0.00           C
ATOM   1369  CE  LYS A 211      15.804  59.909  30.673  1.00  0.00           C
ATOM   1370  NZ  LYS A 211      14.333  59.869  30.508  1.00  0.00           N
ATOM   1371  C   LYS A 211      17.813  61.852  34.230  1.00  0.00           C
ATOM   1372  O   LYS A 211      16.731  61.289  34.403  1.00  0.00           O
ATOM   1373  N   ILE A 212      18.900  61.516  34.932  1.00  0.00           N
ATOM   1374  CA  ILE A 212      18.863  60.467  35.968  1.00  0.00           C
ATOM   1375  CB  ILE A 212      20.240  59.820  36.247  1.00  0.00           C
ATOM   1376  CG2 ILE A 212      20.782  59.193  34.947  1.00  0.00           C
ATOM   1377  CG1 ILE A 212      21.245  60.784  36.907  1.00  0.00           C
ATOM   1378  CD1 ILE A 212      22.636  60.185  37.159  1.00  0.00           C
ATOM   1379  C   ILE A 212      18.127  60.934  37.234  1.00  0.00           C
ATOM   1380  O   ILE A 212      17.431  60.130  37.847  1.00  0.00           O
ATOM   1381  N   TYR A 213      18.174  62.227  37.575  1.00  0.00           N
ATOM   1382  CA  TYR A 213      17.358  62.822  38.643  1.00  0.00           C
ATOM   1383  CB  TYR A 213      17.761  64.299  38.826  1.00  0.00           C
ATOM   1384  CG  TYR A 213      16.734  65.220  39.469  1.00  0.00           C
ATOM   1385  CD1 TYR A 213      16.349  65.044  40.813  1.00  0.00           C
ATOM   1386  CE1 TYR A 213      15.415  65.921  41.402  1.00  0.00           C
ATOM   1387  CZ  TYR A 213      14.871  66.986  40.652  1.00  0.00           C
ATOM   1388  OH  TYR A 213      13.961  67.820  41.222  1.00  0.00           O
ATOM   1389  CE2 TYR A 213      15.260  67.167  39.308  1.00  0.00           C
ATOM   1390  CD2 TYR A 213      16.184  66.281  38.720  1.00  0.00           C
ATOM   1391  C   TYR A 213      15.851  62.645  38.385  1.00  0.00           C
ATOM   1392  O   TYR A 213      15.149  62.108  39.246  1.00  0.00           O
ATOM   1393  N   ILE A 214      15.341  63.017  37.202  1.00  0.00           N
ATOM   1394  CA  ILE A 214      13.890  62.951  36.939  1.00  0.00           C
ATOM   1395  CB  ILE A 214      13.455  63.765  35.699  1.00  0.00           C
ATOM   1396  CG2 ILE A 214      13.754  65.258  35.930  1.00  0.00           C
ATOM   1397  CG1 ILE A 214      14.076  63.243  34.386  1.00  0.00           C
ATOM   1398  CD1 ILE A 214      13.547  63.930  33.121  1.00  0.00           C
ATOM   1399  C   ILE A 214      13.332  61.518  36.921  1.00  0.00           C
ATOM   1400  O   ILE A 214      12.203  61.318  37.360  1.00  0.00           O
ATOM   1401  N   VAL A 215      14.117  60.509  36.514  1.00  0.00           N
ATOM   1402  CA  VAL A 215      13.681  59.091  36.535  1.00  0.00           C
ATOM   1403  CB  VAL A 215      14.234  58.275  35.347  1.00  0.00           C
ATOM   1404  CG1 VAL A 215      13.916  58.933  33.997  1.00  0.00           C
ATOM   1405  CG2 VAL A 215      15.745  58.047  35.438  1.00  0.00           C
ATOM   1406  C   VAL A 215      13.928  58.374  37.874  1.00  0.00           C
ATOM   1407  O   VAL A 215      13.540  57.213  38.018  1.00  0.00           O
ATOM   1408  N   LEU A 216      14.552  59.039  38.857  1.00  0.00           N
ATOM   1409  CA  LEU A 216      14.799  58.500  40.206  1.00  0.00           C
ATOM   1410  CB  LEU A 216      16.312  58.522  40.508  1.00  0.00           C
ATOM   1411  CG  LEU A 216      17.157  57.516  39.698  1.00  0.00           C
ATOM   1412  CD1 LEU A 216      18.645  57.746  39.978  1.00  0.00           C
ATOM   1413  CD2 LEU A 216      16.843  56.062  40.068  1.00  0.00           C
ATOM   1414  C   LEU A 216      14.008  59.212  41.318  1.00  0.00           C
ATOM   1415  O   LEU A 216      13.824  58.621  42.382  1.00  0.00           O
ATOM   1416  N   ARG A 217      13.500  60.436  41.098  1.00  0.00           N
ATOM   1417  CA  ARG A 217      12.807  61.271  42.110  1.00  0.00           C
ATOM   1418  CB  ARG A 217      12.945  62.764  41.756  1.00  0.00           C
ATOM   1419  CG  ARG A 217      12.100  63.185  40.539  1.00  0.00           C
ATOM   1420  CD  ARG A 217      12.186  64.683  40.219  1.00  0.00           C
ATOM   1421  NE  ARG A 217      11.993  65.602  41.367  1.00  0.00           N
ATOM   1422  CZ  ARG A 217      10.998  65.692  42.236  1.00  0.00           C
ATOM   1423  NH1 ARG A 217      10.070  64.795  42.399  1.00  0.00           N
ATOM   1424  NH2 ARG A 217      10.908  66.730  43.013  1.00  0.00           N
ATOM   1425  C   ARG A 217      11.365  60.849  42.470  1.00  0.00           C
ATOM   1426  O   ARG A 217      10.517  61.696  42.753  1.00  0.00           O
ATOM   1427  N   ARG A 218      11.094  59.542  42.459  1.00  0.00           N
ATOM   1428  CA  ARG A 218       9.902  58.862  43.007  1.00  0.00           C
ATOM   1429  CB  ARG A 218       8.918  58.474  41.884  1.00  0.00           C
ATOM   1430  CG  ARG A 218       8.353  59.681  41.116  1.00  0.00           C
ATOM   1431  CD  ARG A 218       7.026  59.357  40.413  1.00  0.00           C
ATOM   1432  NE  ARG A 218       7.156  58.457  39.248  1.00  0.00           N
ATOM   1433  CZ  ARG A 218       6.153  58.043  38.492  1.00  0.00           C
ATOM   1434  NH1 ARG A 218       4.903  58.237  38.797  1.00  0.00           N
ATOM   1435  NH2 ARG A 218       6.394  57.413  37.383  1.00  0.00           N
ATOM   1436  C   ARG A 218      10.350  57.624  43.795  1.00  0.00           C
ATOM   1437  O   ARG A 218      11.511  57.223  43.682  1.00  0.00           O
ATOM   1438  N   ARG A 219       9.472  56.989  44.582  1.00  0.00           N
ATOM   1439  CA  ARG A 219       9.808  55.749  45.311  1.00  0.00           C
ATOM   1440  CB  ARG A 219       8.597  55.293  46.152  1.00  0.00           C
ATOM   1441  CG  ARG A 219       8.913  54.214  47.212  1.00  0.00           C
ATOM   1442  CD  ARG A 219       7.798  53.156  47.256  1.00  0.00           C
ATOM   1443  NE  ARG A 219       7.908  52.220  48.397  1.00  0.00           N
ATOM   1444  CZ  ARG A 219       8.493  51.034  48.408  1.00  0.00           C
ATOM   1445  NH1 ARG A 219       9.277  50.631  47.459  1.00  0.00           N
ATOM   1446  NH2 ARG A 219       8.297  50.194  49.380  1.00  0.00           N
ATOM   1447  C   ARG A 219      10.243  54.662  44.315  1.00  0.00           C
ATOM   1448  O   ARG A 219       9.459  54.257  43.454  1.00  0.00           O
ATOM   1449  N   ARG A 220      11.484  54.177  44.430  1.00  0.00           N
ATOM   1450  CA  ARG A 220      11.931  52.932  43.771  1.00  0.00           C
ATOM   1451  CB  ARG A 220      13.459  52.755  43.903  1.00  0.00           C
ATOM   1452  CG  ARG A 220      14.304  53.662  42.982  1.00  0.00           C
ATOM   1453  CD  ARG A 220      14.326  55.161  43.327  1.00  0.00           C
ATOM   1454  NE  ARG A 220      14.948  55.431  44.639  1.00  0.00           N
ATOM   1455  CZ  ARG A 220      14.791  56.513  45.380  1.00  0.00           C
ATOM   1456  NH1 ARG A 220      14.006  57.500  45.080  1.00  0.00           N
ATOM   1457  NH2 ARG A 220      15.443  56.642  46.488  1.00  0.00           N
ATOM   1458  C   ARG A 220      11.166  51.753  44.391  1.00  0.00           C
ATOM   1459  O   ARG A 220      10.701  51.883  45.522  1.00  0.00           O
ATOM   1460  N   LYS A 221      11.003  50.628  43.688  1.00  0.00           N
ATOM   1461  CA  LYS A 221      10.310  49.437  44.226  1.00  0.00           C
ATOM   1462  CB  LYS A 221       9.695  48.585  43.096  1.00  0.00           C
ATOM   1463  CG  LYS A 221       8.645  49.366  42.281  1.00  0.00           C
ATOM   1464  CD  LYS A 221       7.779  48.449  41.401  1.00  0.00           C
ATOM   1465  CE  LYS A 221       6.822  49.288  40.540  1.00  0.00           C
ATOM   1466  NZ  LYS A 221       5.775  48.462  39.895  1.00  0.00           N
ATOM   1467  C   LYS A 221      11.242  48.644  45.143  1.00  0.00           C
ATOM   1468  O   LYS A 221      12.278  48.173  44.627  1.00  0.00           O
ATOM   1469  OXT LYS A 221      10.977  48.578  46.365  1.00  0.00           O
TER    1470      LYS A 221
ATOM   1471  N   LEU A 224      14.545  45.308  32.909  1.00  0.00           N
ATOM   1472  CA  LEU A 224      15.103  44.596  34.080  1.00  0.00           C
ATOM   1473  CB  LEU A 224      14.426  43.218  34.229  1.00  0.00           C
ATOM   1474  CG  LEU A 224      14.761  42.455  35.525  1.00  0.00           C
ATOM   1475  CD1 LEU A 224      14.375  43.251  36.776  1.00  0.00           C
ATOM   1476  CD2 LEU A 224      14.008  41.125  35.550  1.00  0.00           C
ATOM   1477  C   LEU A 224      16.625  44.475  33.963  1.00  0.00           C
ATOM   1478  O   LEU A 224      17.136  44.384  32.849  1.00  0.00           O
ATOM   1479  N   SER A 225      17.335  44.467  35.094  1.00  0.00           N
ATOM   1480  CA  SER A 225      18.793  44.276  35.204  1.00  0.00           C
ATOM   1481  CB  SER A 225      19.526  45.625  35.120  1.00  0.00           C
ATOM   1482  OG  SER A 225      18.972  46.562  36.026  1.00  0.00           O
ATOM   1483  C   SER A 225      19.161  43.537  36.505  1.00  0.00           C
ATOM   1484  O   SER A 225      18.316  43.351  37.384  1.00  0.00           O
ATOM   1485  N   GLN A 226      20.412  43.079  36.618  1.00  0.00           N
ATOM   1486  CA  GLN A 226      20.889  42.200  37.699  1.00  0.00           C
ATOM   1487  CB  GLN A 226      22.091  41.385  37.191  1.00  0.00           C
ATOM   1488  CG  GLN A 226      21.764  40.414  36.050  1.00  0.00           C
ATOM   1489  CD  GLN A 226      22.983  39.609  35.606  1.00  0.00           C
ATOM   1490  OE1 GLN A 226      24.083  39.732  36.128  1.00  0.00           O
ATOM   1491  NE2 GLN A 226      22.853  38.789  34.595  1.00  0.00           N
ATOM   1492  C   GLN A 226      21.296  42.941  38.989  1.00  0.00           C
ATOM   1493  O   GLN A 226      21.561  44.144  38.988  1.00  0.00           O
ATOM   1494  N   GLN A 227      21.493  42.180  40.077  1.00  0.00           N
ATOM   1495  CA  GLN A 227      22.064  42.640  41.360  1.00  0.00           C
ATOM   1496  CB  GLN A 227      22.431  41.408  42.215  1.00  0.00           C
ATOM   1497  CG  GLN A 227      21.220  40.608  42.738  1.00  0.00           C
ATOM   1498  CD  GLN A 227      20.866  40.939  44.188  1.00  0.00           C
ATOM   1499  OE1 GLN A 227      20.402  42.020  44.524  1.00  0.00           O
ATOM   1500  NE2 GLN A 227      21.071  40.033  45.118  1.00  0.00           N
ATOM   1501  C   GLN A 227      23.316  43.529  41.184  1.00  0.00           C
ATOM   1502  O   GLN A 227      23.436  44.558  41.847  1.00  0.00           O
ATOM   1503  N   LYS A 228      24.206  43.195  40.233  1.00  0.00           N
ATOM   1504  CA  LYS A 228      25.441  43.951  39.936  1.00  0.00           C
ATOM   1505  CB  LYS A 228      26.369  43.107  39.036  1.00  0.00           C
ATOM   1506  CG  LYS A 228      25.921  42.997  37.566  1.00  0.00           C
ATOM   1507  CD  LYS A 228      26.608  41.815  36.863  1.00  0.00           C
ATOM   1508  CE  LYS A 228      26.194  41.721  35.387  1.00  0.00           C
ATOM   1509  NZ  LYS A 228      26.472  40.370  34.839  1.00  0.00           N
ATOM   1510  C   LYS A 228      25.222  45.372  39.395  1.00  0.00           C
ATOM   1511  O   LYS A 228      26.153  46.174  39.424  1.00  0.00           O
ATOM   1512  N   GLU A 229      24.006  45.705  38.957  1.00  0.00           N
ATOM   1513  CA  GLU A 229      23.599  47.053  38.534  1.00  0.00           C
ATOM   1514  CB  GLU A 229      23.023  47.015  37.111  1.00  0.00           C
ATOM   1515  CG  GLU A 229      24.097  46.743  36.054  1.00  0.00           C
ATOM   1516  CD  GLU A 229      23.518  47.004  34.664  1.00  0.00           C
ATOM   1517  OE1 GLU A 229      23.590  48.180  34.225  1.00  0.00           O
ATOM   1518  OE2 GLU A 229      22.964  46.047  34.085  1.00  0.00           O
ATOM   1519  C   GLU A 229      22.608  47.737  39.494  1.00  0.00           C
ATOM   1520  O   GLU A 229      22.301  48.917  39.308  1.00  0.00           O
ATOM   1521  N   LYS A 230      22.141  47.058  40.554  1.00  0.00           N
ATOM   1522  CA  LYS A 230      21.045  47.516  41.436  1.00  0.00           C
ATOM   1523  CB  LYS A 230      20.863  46.464  42.550  1.00  0.00           C
ATOM   1524  CG  LYS A 230      19.682  46.689  43.512  1.00  0.00           C
ATOM   1525  CD  LYS A 230      18.290  46.504  42.883  1.00  0.00           C
ATOM   1526  CE  LYS A 230      17.250  46.717  43.991  1.00  0.00           C
ATOM   1527  NZ  LYS A 230      15.852  46.456  43.576  1.00  0.00           N
ATOM   1528  C   LYS A 230      21.240  48.934  42.003  1.00  0.00           C
ATOM   1529  O   LYS A 230      20.256  49.656  42.160  1.00  0.00           O
ATOM   1530  N   LYS A 231      22.491  49.361  42.246  1.00  0.00           N
ATOM   1531  CA  LYS A 231      22.856  50.743  42.638  1.00  0.00           C
ATOM   1532  CB  LYS A 231      23.339  50.808  44.110  1.00  0.00           C
ATOM   1533  CG  LYS A 231      22.279  50.299  45.106  1.00  0.00           C
ATOM   1534  CD  LYS A 231      22.371  50.889  46.527  1.00  0.00           C
ATOM   1535  CE  LYS A 231      23.646  50.532  47.307  1.00  0.00           C
ATOM   1536  NZ  LYS A 231      23.453  50.738  48.767  1.00  0.00           N
ATOM   1537  C   LYS A 231      23.782  51.489  41.652  1.00  0.00           C
ATOM   1538  O   LYS A 231      24.302  52.544  42.000  1.00  0.00           O
ATOM   1539  N   ALA A 232      24.006  50.991  40.432  1.00  0.00           N
ATOM   1540  CA  ALA A 232      25.035  51.514  39.516  1.00  0.00           C
ATOM   1541  CB  ALA A 232      25.238  50.515  38.371  1.00  0.00           C
ATOM   1542  C   ALA A 232      24.771  52.941  38.984  1.00  0.00           C
ATOM   1543  O   ALA A 232      25.637  53.807  39.100  1.00  0.00           O
ATOM   1544  N   THR A 233      23.582  53.233  38.453  1.00  0.00           N
ATOM   1545  CA  THR A 233      23.219  54.594  38.010  1.00  0.00           C
ATOM   1546  CB  THR A 233      21.896  54.572  37.227  1.00  0.00           C
ATOM   1547  CG2 THR A 233      21.521  55.932  36.641  1.00  0.00           C
ATOM   1548  OG1 THR A 233      22.002  53.687  36.131  1.00  0.00           O
ATOM   1549  C   THR A 233      23.133  55.563  39.197  1.00  0.00           C
ATOM   1550  O   THR A 233      23.516  56.725  39.084  1.00  0.00           O
ATOM   1551  N   GLN A 234      22.714  55.075  40.368  1.00  0.00           N
ATOM   1552  CA  GLN A 234      22.714  55.842  41.617  1.00  0.00           C
ATOM   1553  CB  GLN A 234      21.898  55.104  42.697  1.00  0.00           C
ATOM   1554  CG  GLN A 234      20.465  54.715  42.270  1.00  0.00           C
ATOM   1555  CD  GLN A 234      20.357  53.274  41.766  1.00  0.00           C
ATOM   1556  OE1 GLN A 234      20.995  52.865  40.804  1.00  0.00           O
ATOM   1557  NE2 GLN A 234      19.595  52.431  42.427  1.00  0.00           N
ATOM   1558  C   GLN A 234      24.144  56.148  42.109  1.00  0.00           C
ATOM   1559  O   GLN A 234      24.375  57.193  42.704  1.00  0.00           O
ATOM   1560  N   MET A 235      25.118  55.283  41.810  1.00  0.00           N
ATOM   1561  CA  MET A 235      26.539  55.502  42.100  1.00  0.00           C
ATOM   1562  CB  MET A 235      27.281  54.168  41.941  1.00  0.00           C
ATOM   1563  CG  MET A 235      28.681  54.149  42.556  1.00  0.00           C
ATOM   1564  SD  MET A 235      29.377  52.475  42.703  1.00  0.00           S
ATOM   1565  CE  MET A 235      29.300  51.905  40.980  1.00  0.00           C
ATOM   1566  C   MET A 235      27.134  56.600  41.207  1.00  0.00           C
ATOM   1567  O   MET A 235      27.845  57.468  41.709  1.00  0.00           O
ATOM   1568  N   LEU A 236      26.779  56.645  39.913  1.00  0.00           N
ATOM   1569  CA  LEU A 236      27.116  57.780  39.038  1.00  0.00           C
ATOM   1570  CB  LEU A 236      26.639  57.498  37.599  1.00  0.00           C
ATOM   1571  CG  LEU A 236      26.816  58.693  36.635  1.00  0.00           C
ATOM   1572  CD1 LEU A 236      28.283  59.080  36.435  1.00  0.00           C
ATOM   1573  CD2 LEU A 236      26.213  58.361  35.274  1.00  0.00           C
ATOM   1574  C   LEU A 236      26.529  59.096  39.579  1.00  0.00           C
ATOM   1575  O   LEU A 236      27.223  60.111  39.591  1.00  0.00           O
ATOM   1576  N   ALA A 237      25.296  59.068  40.096  1.00  0.00           N
ATOM   1577  CA  ALA A 237      24.658  60.223  40.735  1.00  0.00           C
ATOM   1578  CB  ALA A 237      23.174  59.907  40.964  1.00  0.00           C
ATOM   1579  C   ALA A 237      25.356  60.701  42.032  1.00  0.00           C
ATOM   1580  O   ALA A 237      24.998  61.762  42.546  1.00  0.00           O
ATOM   1581  N   ILE A 238      26.358  59.967  42.535  1.00  0.00           N
ATOM   1582  CA  ILE A 238      27.292  60.406  43.585  1.00  0.00           C
ATOM   1583  CB  ILE A 238      27.495  59.293  44.645  1.00  0.00           C
ATOM   1584  CG2 ILE A 238      28.526  59.735  45.703  1.00  0.00           C
ATOM   1585  CG1 ILE A 238      26.159  58.917  45.332  1.00  0.00           C
ATOM   1586  CD1 ILE A 238      26.225  57.630  46.166  1.00  0.00           C
ATOM   1587  C   ILE A 238      28.618  60.865  42.955  1.00  0.00           C
ATOM   1588  O   ILE A 238      29.037  61.999  43.184  1.00  0.00           O
ATOM   1589  N   VAL A 239      29.265  60.022  42.135  1.00  0.00           N
ATOM   1590  CA  VAL A 239      30.603  60.290  41.556  1.00  0.00           C
ATOM   1591  CB  VAL A 239      31.102  59.095  40.712  1.00  0.00           C
ATOM   1592  CG1 VAL A 239      32.456  59.359  40.038  1.00  0.00           C
ATOM   1593  CG2 VAL A 239      31.284  57.843  41.579  1.00  0.00           C
ATOM   1594  C   VAL A 239      30.627  61.571  40.717  1.00  0.00           C
ATOM   1595  O   VAL A 239      31.563  62.359  40.835  1.00  0.00           O
ATOM   1596  N   LEU A 240      29.590  61.827  39.914  1.00  0.00           N
ATOM   1597  CA  LEU A 240      29.519  63.040  39.098  1.00  0.00           C
ATOM   1598  CB  LEU A 240      28.353  62.891  38.107  1.00  0.00           C
ATOM   1599  CG  LEU A 240      28.146  64.091  37.167  1.00  0.00           C
ATOM   1600  CD1 LEU A 240      29.394  64.456  36.362  1.00  0.00           C
ATOM   1601  CD2 LEU A 240      27.023  63.763  36.186  1.00  0.00           C
ATOM   1602  C   LEU A 240      29.428  64.309  39.963  1.00  0.00           C
ATOM   1603  O   LEU A 240      30.114  65.292  39.691  1.00  0.00           O
ATOM   1604  N   GLY A 241      28.649  64.267  41.047  1.00  0.00           N
ATOM   1605  CA  GLY A 241      28.577  65.351  42.027  1.00  0.00           C
ATOM   1606  C   GLY A 241      29.916  65.596  42.722  1.00  0.00           C
ATOM   1607  O   GLY A 241      30.340  66.746  42.824  1.00  0.00           O
ATOM   1608  N   VAL A 242      30.611  64.524  43.123  1.00  0.00           N
ATOM   1609  CA  VAL A 242      31.960  64.585  43.711  1.00  0.00           C
ATOM   1610  CB  VAL A 242      32.445  63.184  44.141  1.00  0.00           C
ATOM   1611  CG1 VAL A 242      33.928  63.155  44.529  1.00  0.00           C
ATOM   1612  CG2 VAL A 242      31.647  62.692  45.357  1.00  0.00           C
ATOM   1613  C   VAL A 242      32.946  65.261  42.755  1.00  0.00           C
ATOM   1614  O   VAL A 242      33.578  66.242  43.147  1.00  0.00           O
ATOM   1615  N   PHE A 243      33.046  64.814  41.499  1.00  0.00           N
ATOM   1616  CA  PHE A 243      33.977  65.409  40.535  1.00  0.00           C
ATOM   1617  CB  PHE A 243      33.920  64.639  39.209  1.00  0.00           C
ATOM   1618  CG  PHE A 243      35.055  65.005  38.268  1.00  0.00           C
ATOM   1619  CD1 PHE A 243      36.238  64.244  38.275  1.00  0.00           C
ATOM   1620  CE1 PHE A 243      37.331  64.622  37.478  1.00  0.00           C
ATOM   1621  CZ  PHE A 243      37.240  65.751  36.647  1.00  0.00           C
ATOM   1622  CE2 PHE A 243      36.056  66.509  36.627  1.00  0.00           C
ATOM   1623  CD2 PHE A 243      34.964  66.136  37.433  1.00  0.00           C
ATOM   1624  C   PHE A 243      33.698  66.904  40.312  1.00  0.00           C
ATOM   1625  O   PHE A 243      34.625  67.718  40.310  1.00  0.00           O
ATOM   1626  N   ILE A 244      32.418  67.278  40.188  1.00  0.00           N
ATOM   1627  CA  ILE A 244      31.991  68.670  40.000  1.00  0.00           C
ATOM   1628  CB  ILE A 244      30.474  68.735  39.694  1.00  0.00           C
ATOM   1629  CG2 ILE A 244      29.927  70.174  39.801  1.00  0.00           C
ATOM   1630  CG1 ILE A 244      30.209  68.184  38.272  1.00  0.00           C
ATOM   1631  CD1 ILE A 244      28.731  67.889  37.976  1.00  0.00           C
ATOM   1632  C   ILE A 244      32.408  69.544  41.191  1.00  0.00           C
ATOM   1633  O   ILE A 244      33.039  70.577  40.970  1.00  0.00           O
ATOM   1634  N   ILE A 245      32.126  69.150  42.441  1.00  0.00           N
ATOM   1635  CA  ILE A 245      32.490  69.980  43.609  1.00  0.00           C
ATOM   1636  CB  ILE A 245      31.701  69.613  44.887  1.00  0.00           C
ATOM   1637  CG2 ILE A 245      30.191  69.787  44.639  1.00  0.00           C
ATOM   1638  CG1 ILE A 245      32.069  68.216  45.435  1.00  0.00           C
ATOM   1639  CD1 ILE A 245      31.351  67.834  46.735  1.00  0.00           C
ATOM   1640  C   ILE A 245      34.002  70.026  43.877  1.00  0.00           C
ATOM   1641  O   ILE A 245      34.465  70.968  44.515  1.00  0.00           O
ATOM   1642  N   CYS A 246      34.773  69.057  43.374  1.00  0.00           N
ATOM   1643  CA  CYS A 246      36.233  69.071  43.476  1.00  0.00           C
ATOM   1644  CB  CYS A 246      36.773  67.640  43.338  1.00  0.00           C
ATOM   1645  SG  CYS A 246      36.187  66.611  44.715  1.00  0.00           S
ATOM   1646  C   CYS A 246      36.876  70.029  42.455  1.00  0.00           C
ATOM   1647  O   CYS A 246      37.747  70.820  42.813  1.00  0.00           O
ATOM   1648  N   TRP A 247      36.451  69.980  41.186  1.00  0.00           N
ATOM   1649  CA  TRP A 247      37.120  70.701  40.093  1.00  0.00           C
ATOM   1650  CB  TRP A 247      37.215  69.785  38.869  1.00  0.00           C
ATOM   1651  CG  TRP A 247      38.292  68.750  38.962  1.00  0.00           C
ATOM   1652  CD1 TRP A 247      38.112  67.448  39.273  1.00  0.00           C
ATOM   1653  NE1 TRP A 247      39.330  66.796  39.260  1.00  0.00           N
ATOM   1654  CE2 TRP A 247      40.363  67.649  38.942  1.00  0.00           C
ATOM   1655  CZ2 TRP A 247      41.751  67.475  38.822  1.00  0.00           C
ATOM   1656  CH2 TRP A 247      42.557  68.588  38.526  1.00  0.00           C
ATOM   1657  CZ3 TRP A 247      41.966  69.854  38.361  1.00  0.00           C
ATOM   1658  CE3 TRP A 247      40.571  70.016  38.481  1.00  0.00           C
ATOM   1659  CD2 TRP A 247      39.732  68.917  38.767  1.00  0.00           C
ATOM   1660  C   TRP A 247      36.500  72.058  39.735  1.00  0.00           C
ATOM   1661  O   TRP A 247      37.246  73.000  39.457  1.00  0.00           O
ATOM   1662  N   LEU A 248      35.169  72.206  39.768  1.00  0.00           N
ATOM   1663  CA  LEU A 248      34.492  73.451  39.368  1.00  0.00           C
ATOM   1664  CB  LEU A 248      32.962  73.270  39.475  1.00  0.00           C
ATOM   1665  CG  LEU A 248      32.106  74.370  38.812  1.00  0.00           C
ATOM   1666  CD1 LEU A 248      30.719  73.809  38.488  1.00  0.00           C
ATOM   1667  CD2 LEU A 248      31.874  75.590  39.711  1.00  0.00           C
ATOM   1668  C   LEU A 248      35.017  74.694  40.118  1.00  0.00           C
ATOM   1669  O   LEU A 248      35.247  75.706  39.453  1.00  0.00           O
ATOM   1670  N   PRO A 249      35.292  74.658  41.443  1.00  0.00           N
ATOM   1671  CD  PRO A 249      34.998  73.594  42.398  1.00  0.00           C
ATOM   1672  CG  PRO A 249      34.840  74.294  43.741  1.00  0.00           C
ATOM   1673  CB  PRO A 249      35.869  75.416  43.634  1.00  0.00           C
ATOM   1674  CA  PRO A 249      35.808  75.827  42.159  1.00  0.00           C
ATOM   1675  C   PRO A 249      37.169  76.319  41.642  1.00  0.00           C
ATOM   1676  O   PRO A 249      37.407  77.528  41.610  1.00  0.00           O
ATOM   1677  N   PHE A 250      38.047  75.419  41.182  1.00  0.00           N
ATOM   1678  CA  PHE A 250      39.319  75.789  40.548  1.00  0.00           C
ATOM   1679  CB  PHE A 250      40.231  74.555  40.465  1.00  0.00           C
ATOM   1680  CG  PHE A 250      41.544  74.833  39.761  1.00  0.00           C
ATOM   1681  CD1 PHE A 250      42.533  75.607  40.397  1.00  0.00           C
ATOM   1682  CE1 PHE A 250      43.713  75.945  39.712  1.00  0.00           C
ATOM   1683  CZ  PHE A 250      43.910  75.504  38.393  1.00  0.00           C
ATOM   1684  CE2 PHE A 250      42.933  74.714  37.761  1.00  0.00           C
ATOM   1685  CD2 PHE A 250      41.750  74.382  38.442  1.00  0.00           C
ATOM   1686  C   PHE A 250      39.091  76.421  39.165  1.00  0.00           C
ATOM   1687  O   PHE A 250      39.608  77.506  38.888  1.00  0.00           O
ATOM   1688  N   PHE A 251      38.229  75.806  38.345  1.00  0.00           N
ATOM   1689  CA  PHE A 251      37.866  76.272  36.997  1.00  0.00           C
ATOM   1690  CB  PHE A 251      37.169  75.132  36.231  1.00  0.00           C
ATOM   1691  CG  PHE A 251      38.117  74.066  35.717  1.00  0.00           C
ATOM   1692  CD1 PHE A 251      39.000  74.371  34.664  1.00  0.00           C
ATOM   1693  CE1 PHE A 251      39.868  73.386  34.164  1.00  0.00           C
ATOM   1694  CZ  PHE A 251      39.862  72.095  34.714  1.00  0.00           C
ATOM   1695  CE2 PHE A 251      38.975  71.782  35.757  1.00  0.00           C
ATOM   1696  CD2 PHE A 251      38.099  72.765  36.252  1.00  0.00           C
ATOM   1697  C   PHE A 251      37.055  77.587  36.949  1.00  0.00           C
ATOM   1698  O   PHE A 251      36.703  78.039  35.856  1.00  0.00           O
ATOM   1699  N   ILE A 252      36.803  78.233  38.095  1.00  0.00           N
ATOM   1700  CA  ILE A 252      36.354  79.633  38.177  1.00  0.00           C
ATOM   1701  CB  ILE A 252      34.900  79.722  38.701  1.00  0.00           C
ATOM   1702  CG2 ILE A 252      34.739  79.194  40.138  1.00  0.00           C
ATOM   1703  CG1 ILE A 252      34.315  81.151  38.641  1.00  0.00           C
ATOM   1704  CD1 ILE A 252      34.275  81.757  37.232  1.00  0.00           C
ATOM   1705  C   ILE A 252      37.340  80.537  38.937  1.00  0.00           C
ATOM   1706  O   ILE A 252      37.664  81.615  38.443  1.00  0.00           O
ATOM   1707  N   THR A 253      37.873  80.122  40.093  1.00  0.00           N
ATOM   1708  CA  THR A 253      38.754  80.994  40.905  1.00  0.00           C
ATOM   1709  CB  THR A 253      39.047  80.422  42.300  1.00  0.00           C
ATOM   1710  CG2 THR A 253      37.819  80.488  43.205  1.00  0.00           C
ATOM   1711  OG1 THR A 253      39.482  79.083  42.234  1.00  0.00           O
ATOM   1712  C   THR A 253      40.082  81.316  40.223  1.00  0.00           C
ATOM   1713  O   THR A 253      40.523  82.464  40.261  1.00  0.00           O
ATOM   1714  N   HIS A 254      40.705  80.347  39.544  1.00  0.00           N
ATOM   1715  CA  HIS A 254      42.011  80.560  38.912  1.00  0.00           C
ATOM   1716  CB  HIS A 254      42.624  79.205  38.550  1.00  0.00           C
ATOM   1717  CG  HIS A 254      44.055  79.343  38.111  1.00  0.00           C
ATOM   1718  ND1 HIS A 254      45.140  79.537  38.967  1.00  0.00           N
ATOM   1719  CE1 HIS A 254      46.207  79.694  38.164  1.00  0.00           C
ATOM   1720  NE2 HIS A 254      45.846  79.609  36.874  1.00  0.00           N
ATOM   1721  CD2 HIS A 254      44.489  79.398  36.821  1.00  0.00           C
ATOM   1722  C   HIS A 254      41.939  81.507  37.706  1.00  0.00           C
ATOM   1723  O   HIS A 254      42.796  82.373  37.550  1.00  0.00           O
ATOM   1724  N   ILE A 255      40.880  81.411  36.894  1.00  0.00           N
ATOM   1725  CA  ILE A 255      40.656  82.322  35.760  1.00  0.00           C
ATOM   1726  CB  ILE A 255      39.783  81.636  34.682  1.00  0.00           C
ATOM   1727  CG2 ILE A 255      38.370  81.297  35.192  1.00  0.00           C
ATOM   1728  CG1 ILE A 255      39.749  82.480  33.390  1.00  0.00           C
ATOM   1729  CD1 ILE A 255      39.219  81.718  32.167  1.00  0.00           C
ATOM   1730  C   ILE A 255      40.151  83.708  36.209  1.00  0.00           C
ATOM   1731  O   ILE A 255      40.501  84.715  35.597  1.00  0.00           O
ATOM   1732  N   LEU A 256      39.424  83.800  37.329  1.00  0.00           N
ATOM   1733  CA  LEU A 256      39.059  85.081  37.949  1.00  0.00           C
ATOM   1734  CB  LEU A 256      38.010  84.797  39.040  1.00  0.00           C
ATOM   1735  CG  LEU A 256      37.428  86.039  39.741  1.00  0.00           C
ATOM   1736  CD1 LEU A 256      36.703  86.968  38.766  1.00  0.00           C
ATOM   1737  CD2 LEU A 256      36.427  85.579  40.802  1.00  0.00           C
ATOM   1738  C   LEU A 256      40.287  85.833  38.503  1.00  0.00           C
ATOM   1739  O   LEU A 256      40.343  87.061  38.438  1.00  0.00           O
ATOM   1740  N   ASN A 257      41.298  85.107  38.994  1.00  0.00           N
ATOM   1741  CA  ASN A 257      42.519  85.668  39.586  1.00  0.00           C
ATOM   1742  CB  ASN A 257      43.346  84.499  40.145  1.00  0.00           C
ATOM   1743  CG  ASN A 257      44.472  84.967  41.046  1.00  0.00           C
ATOM   1744  OD1 ASN A 257      44.248  85.537  42.103  1.00  0.00           O
ATOM   1745  ND2 ASN A 257      45.708  84.726  40.678  1.00  0.00           N
ATOM   1746  C   ASN A 257      43.362  86.524  38.618  1.00  0.00           C
ATOM   1747  O   ASN A 257      44.105  87.399  39.067  1.00  0.00           O
ATOM   1748  N   ILE A 258      43.247  86.299  37.303  1.00  0.00           N
ATOM   1749  CA  ILE A 258      43.916  87.107  36.263  1.00  0.00           C
ATOM   1750  CB  ILE A 258      44.498  86.213  35.141  1.00  0.00           C
ATOM   1751  CG2 ILE A 258      45.613  85.319  35.714  1.00  0.00           C
ATOM   1752  CG1 ILE A 258      43.417  85.371  34.428  1.00  0.00           C
ATOM   1753  CD1 ILE A 258      43.911  84.672  33.155  1.00  0.00           C
ATOM   1754  C   ILE A 258      43.037  88.247  35.711  1.00  0.00           C
ATOM   1755  O   ILE A 258      43.545  89.104  34.985  1.00  0.00           O
ATOM   1756  N   HIS A 259      41.747  88.290  36.072  1.00  0.00           N
ATOM   1757  CA  HIS A 259      40.774  89.300  35.628  1.00  0.00           C
ATOM   1758  CB  HIS A 259      39.405  88.625  35.403  1.00  0.00           C
ATOM   1759  CG  HIS A 259      38.208  89.539  35.228  1.00  0.00           C
ATOM   1760  ND1 HIS A 259      36.914  89.211  35.630  1.00  0.00           N
ATOM   1761  CE1 HIS A 259      36.150  90.274  35.345  1.00  0.00           C
ATOM   1762  NE2 HIS A 259      36.887  91.247  34.786  1.00  0.00           N
ATOM   1763  CD2 HIS A 259      38.189  90.798  34.693  1.00  0.00           C
ATOM   1764  C   HIS A 259      40.691  90.497  36.582  1.00  0.00           C
ATOM   1765  O   HIS A 259      40.924  91.623  36.142  1.00  0.00           O
ATOM   1766  N   CYS A 260      40.358  90.290  37.861  1.00  0.00           N
ATOM   1767  CA  CYS A 260      40.113  91.394  38.799  1.00  0.00           C
ATOM   1768  CB  CYS A 260      38.681  91.924  38.587  1.00  0.00           C
ATOM   1769  SG  CYS A 260      37.269  90.812  38.873  1.00  0.00           S
ATOM   1770  C   CYS A 260      40.396  91.045  40.269  1.00  0.00           C
ATOM   1771  O   CYS A 260      40.570  89.880  40.631  1.00  0.00           O
ATOM   1772  N   ASP A 261      40.425  92.070  41.133  1.00  0.00           N
ATOM   1773  CA  ASP A 261      40.534  91.929  42.594  1.00  0.00           C
ATOM   1774  CB  ASP A 261      40.987  93.256  43.222  1.00  0.00           C
ATOM   1775  CG  ASP A 261      41.301  93.112  44.714  1.00  0.00           C
ATOM   1776  OD1 ASP A 261      41.268  94.131  45.442  1.00  0.00           O
ATOM   1777  OD2 ASP A 261      41.648  91.999  45.171  1.00  0.00           O
ATOM   1778  C   ASP A 261      39.217  91.392  43.186  1.00  0.00           C
ATOM   1779  O   ASP A 261      38.388  92.124  43.735  1.00  0.00           O
ATOM   1780  N   CYS A 262      39.005  90.101  42.931  1.00  0.00           N
ATOM   1781  CA  CYS A 262      37.726  89.397  43.001  1.00  0.00           C
ATOM   1782  CB  CYS A 262      37.164  89.392  41.571  1.00  0.00           C
ATOM   1783  SG  CYS A 262      36.788  91.014  40.847  1.00  0.00           S
ATOM   1784  C   CYS A 262      37.866  87.940  43.499  1.00  0.00           C
ATOM   1785  O   CYS A 262      36.865  87.300  43.823  1.00  0.00           O
ATOM   1786  N   ASN A 263      39.093  87.404  43.523  1.00  0.00           N
ATOM   1787  CA  ASN A 263      39.406  86.035  43.939  1.00  0.00           C
ATOM   1788  CB  ASN A 263      40.755  85.638  43.300  1.00  0.00           C
ATOM   1789  CG  ASN A 263      41.104  84.165  43.462  1.00  0.00           C
ATOM   1790  OD1 ASN A 263      40.245  83.311  43.627  1.00  0.00           O
ATOM   1791  ND2 ASN A 263      42.368  83.824  43.426  1.00  0.00           N
ATOM   1792  C   ASN A 263      39.395  85.877  45.477  1.00  0.00           C
ATOM   1793  O   ASN A 263      39.454  86.854  46.223  1.00  0.00           O
ATOM   1794  N   ILE A 264      39.338  84.633  45.957  1.00  0.00           N
ATOM   1795  CA  ILE A 264      39.403  84.294  47.384  1.00  0.00           C
ATOM   1796  CB  ILE A 264      38.952  82.834  47.623  1.00  0.00           C
ATOM   1797  CG2 ILE A 264      37.499  82.652  47.145  1.00  0.00           C
ATOM   1798  CG1 ILE A 264      39.921  81.814  46.978  1.00  0.00           C
ATOM   1799  CD1 ILE A 264      39.483  80.355  47.116  1.00  0.00           C
ATOM   1800  C   ILE A 264      40.803  84.567  47.981  1.00  0.00           C
ATOM   1801  O   ILE A 264      41.798  84.477  47.257  1.00  0.00           O
ATOM   1802  N   PRO A 265      40.920  84.845  49.298  1.00  0.00           N
ATOM   1803  CD  PRO A 265      39.835  85.119  50.232  1.00  0.00           C
ATOM   1804  CG  PRO A 265      40.469  85.885  51.392  1.00  0.00           C
ATOM   1805  CB  PRO A 265      41.888  85.324  51.428  1.00  0.00           C
ATOM   1806  CA  PRO A 265      42.208  85.110  49.945  1.00  0.00           C
ATOM   1807  C   PRO A 265      43.258  83.994  49.749  1.00  0.00           C
ATOM   1808  O   PRO A 265      42.885  82.816  49.674  1.00  0.00           O
ATOM   1809  N   PRO A 266      44.572  84.314  49.750  1.00  0.00           N
ATOM   1810  CD  PRO A 266      45.138  85.655  49.876  1.00  0.00           C
ATOM   1811  CG  PRO A 266      46.567  85.567  49.340  1.00  0.00           C
ATOM   1812  CB  PRO A 266      46.952  84.122  49.640  1.00  0.00           C
ATOM   1813  CA  PRO A 266      45.639  83.367  49.405  1.00  0.00           C
ATOM   1814  C   PRO A 266      45.621  82.044  50.180  1.00  0.00           C
ATOM   1815  O   PRO A 266      45.878  80.994  49.594  1.00  0.00           O
ATOM   1816  N   VAL A 267      45.257  82.057  51.467  1.00  0.00           N
ATOM   1817  CA  VAL A 267      45.169  80.843  52.306  1.00  0.00           C
ATOM   1818  CB  VAL A 267      45.020  81.194  53.801  1.00  0.00           C
ATOM   1819  CG1 VAL A 267      46.242  81.971  54.305  1.00  0.00           C
ATOM   1820  CG2 VAL A 267      43.758  82.013  54.111  1.00  0.00           C
ATOM   1821  C   VAL A 267      44.058  79.874  51.874  1.00  0.00           C
ATOM   1822  O   VAL A 267      44.163  78.680  52.130  1.00  0.00           O
ATOM   1823  N   LEU A 268      43.022  80.355  51.175  1.00  0.00           N
ATOM   1824  CA  LEU A 268      41.962  79.517  50.600  1.00  0.00           C
ATOM   1825  CB  LEU A 268      40.606  80.240  50.691  1.00  0.00           C
ATOM   1826  CG  LEU A 268      40.182  80.695  52.101  1.00  0.00           C
ATOM   1827  CD1 LEU A 268      38.775  81.291  52.038  1.00  0.00           C
ATOM   1828  CD2 LEU A 268      40.168  79.553  53.120  1.00  0.00           C
ATOM   1829  C   LEU A 268      42.295  79.111  49.157  1.00  0.00           C
ATOM   1830  O   LEU A 268      42.106  77.954  48.781  1.00  0.00           O
ATOM   1831  N   TYR A 269      42.887  80.016  48.370  1.00  0.00           N
ATOM   1832  CA  TYR A 269      43.438  79.695  47.046  1.00  0.00           C
ATOM   1833  CB  TYR A 269      43.945  80.994  46.406  1.00  0.00           C
ATOM   1834  CG  TYR A 269      44.584  80.826  45.040  1.00  0.00           C
ATOM   1835  CD1 TYR A 269      45.978  80.982  44.905  1.00  0.00           C
ATOM   1836  CE1 TYR A 269      46.584  80.838  43.645  1.00  0.00           C
ATOM   1837  CZ  TYR A 269      45.803  80.533  42.513  1.00  0.00           C
ATOM   1838  OH  TYR A 269      46.420  80.384  41.314  1.00  0.00           O
ATOM   1839  CE2 TYR A 269      44.404  80.375  42.644  1.00  0.00           C
ATOM   1840  CD2 TYR A 269      43.796  80.524  43.909  1.00  0.00           C
ATOM   1841  C   TYR A 269      44.527  78.602  47.125  1.00  0.00           C
ATOM   1842  O   TYR A 269      44.585  77.717  46.270  1.00  0.00           O
ATOM   1843  N   SER A 270      45.297  78.573  48.221  1.00  0.00           N
ATOM   1844  CA  SER A 270      46.263  77.513  48.572  1.00  0.00           C
ATOM   1845  CB  SER A 270      46.961  77.843  49.899  1.00  0.00           C
ATOM   1846  OG  SER A 270      47.682  79.061  49.835  1.00  0.00           O
ATOM   1847  C   SER A 270      45.643  76.113  48.721  1.00  0.00           C
ATOM   1848  O   SER A 270      46.373  75.128  48.670  1.00  0.00           O
ATOM   1849  N   ALA A 271      44.320  76.013  48.905  1.00  0.00           N
ATOM   1850  CA  ALA A 271      43.578  74.751  48.930  1.00  0.00           C
ATOM   1851  CB  ALA A 271      42.670  74.749  50.165  1.00  0.00           C
ATOM   1852  C   ALA A 271      42.787  74.513  47.630  1.00  0.00           C
ATOM   1853  O   ALA A 271      42.741  73.390  47.134  1.00  0.00           O
ATOM   1854  N   PHE A 272      42.205  75.559  47.029  1.00  0.00           N
ATOM   1855  CA  PHE A 272      41.467  75.451  45.759  1.00  0.00           C
ATOM   1856  CB  PHE A 272      40.767  76.780  45.436  1.00  0.00           C
ATOM   1857  CG  PHE A 272      39.427  77.021  46.124  1.00  0.00           C
ATOM   1858  CD1 PHE A 272      38.343  77.502  45.364  1.00  0.00           C
ATOM   1859  CE1 PHE A 272      37.113  77.795  45.980  1.00  0.00           C
ATOM   1860  CZ  PHE A 272      36.948  77.586  47.359  1.00  0.00           C
ATOM   1861  CE2 PHE A 272      38.020  77.095  48.123  1.00  0.00           C
ATOM   1862  CD2 PHE A 272      39.256  76.821  47.510  1.00  0.00           C
ATOM   1863  C   PHE A 272      42.375  75.005  44.599  1.00  0.00           C
ATOM   1864  O   PHE A 272      41.932  74.270  43.723  1.00  0.00           O
ATOM   1865  N   THR A 273      43.664  75.357  44.638  1.00  0.00           N
ATOM   1866  CA  THR A 273      44.705  74.862  43.711  1.00  0.00           C
ATOM   1867  CB  THR A 273      45.984  75.715  43.809  1.00  0.00           C
ATOM   1868  CG2 THR A 273      45.808  77.095  43.180  1.00  0.00           C
ATOM   1869  OG1 THR A 273      46.351  75.923  45.153  1.00  0.00           O
ATOM   1870  C   THR A 273      45.059  73.373  43.877  1.00  0.00           C
ATOM   1871  O   THR A 273      45.839  72.850  43.084  1.00  0.00           O
ATOM   1872  N   TRP A 274      44.474  72.670  44.856  1.00  0.00           N
ATOM   1873  CA  TRP A 274      44.641  71.225  45.101  1.00  0.00           C
ATOM   1874  CB  TRP A 274      45.473  71.069  46.387  1.00  0.00           C
ATOM   1875  CG  TRP A 274      45.995  69.696  46.695  1.00  0.00           C
ATOM   1876  CD1 TRP A 274      47.076  69.123  46.117  1.00  0.00           C
ATOM   1877  NE1 TRP A 274      47.262  67.854  46.631  1.00  0.00           N
ATOM   1878  CE2 TRP A 274      46.341  67.567  47.615  1.00  0.00           C
ATOM   1879  CZ2 TRP A 274      46.147  66.454  48.446  1.00  0.00           C
ATOM   1880  CH2 TRP A 274      45.076  66.453  49.355  1.00  0.00           C
ATOM   1881  CZ3 TRP A 274      44.214  67.563  49.417  1.00  0.00           C
ATOM   1882  CE3 TRP A 274      44.424  68.680  48.582  1.00  0.00           C
ATOM   1883  CD2 TRP A 274      45.497  68.717  47.663  1.00  0.00           C
ATOM   1884  C   TRP A 274      43.300  70.457  45.177  1.00  0.00           C
ATOM   1885  O   TRP A 274      43.280  69.229  45.204  1.00  0.00           O
ATOM   1886  N   LEU A 275      42.161  71.160  45.185  1.00  0.00           N
ATOM   1887  CA  LEU A 275      40.842  70.596  45.507  1.00  0.00           C
ATOM   1888  CB  LEU A 275      39.846  71.768  45.589  1.00  0.00           C
ATOM   1889  CG  LEU A 275      38.441  71.394  46.095  1.00  0.00           C
ATOM   1890  CD1 LEU A 275      38.451  70.952  47.560  1.00  0.00           C
ATOM   1891  CD2 LEU A 275      37.518  72.605  45.966  1.00  0.00           C
ATOM   1892  C   LEU A 275      40.362  69.508  44.526  1.00  0.00           C
ATOM   1893  O   LEU A 275      39.700  68.559  44.945  1.00  0.00           O
ATOM   1894  N   GLY A 276      40.739  69.600  43.246  1.00  0.00           N
ATOM   1895  CA  GLY A 276      40.343  68.649  42.199  1.00  0.00           C
ATOM   1896  C   GLY A 276      40.662  67.184  42.524  1.00  0.00           C
ATOM   1897  O   GLY A 276      39.882  66.282  42.214  1.00  0.00           O
ATOM   1898  N   TYR A 277      41.770  66.943  43.225  1.00  0.00           N
ATOM   1899  CA  TYR A 277      42.265  65.601  43.539  1.00  0.00           C
ATOM   1900  CB  TYR A 277      43.756  65.695  43.877  1.00  0.00           C
ATOM   1901  CG  TYR A 277      44.564  66.594  42.956  1.00  0.00           C
ATOM   1902  CD1 TYR A 277      44.542  66.395  41.561  1.00  0.00           C
ATOM   1903  CE1 TYR A 277      45.309  67.219  40.718  1.00  0.00           C
ATOM   1904  CZ  TYR A 277      46.090  68.259  41.266  1.00  0.00           C
ATOM   1905  OH  TYR A 277      46.832  69.057  40.461  1.00  0.00           O
ATOM   1906  CE2 TYR A 277      46.096  68.473  42.658  1.00  0.00           C
ATOM   1907  CD2 TYR A 277      45.334  67.640  43.499  1.00  0.00           C
ATOM   1908  C   TYR A 277      41.480  64.892  44.656  1.00  0.00           C
ATOM   1909  O   TYR A 277      41.664  63.696  44.876  1.00  0.00           O
ATOM   1910  N   VAL A 278      40.564  65.590  45.340  1.00  0.00           N
ATOM   1911  CA  VAL A 278      39.683  64.983  46.354  1.00  0.00           C
ATOM   1912  CB  VAL A 278      38.948  66.079  47.156  1.00  0.00           C
ATOM   1913  CG1 VAL A 278      37.947  65.514  48.172  1.00  0.00           C
ATOM   1914  CG2 VAL A 278      39.957  66.933  47.943  1.00  0.00           C
ATOM   1915  C   VAL A 278      38.730  63.952  45.727  1.00  0.00           C
ATOM   1916  O   VAL A 278      38.384  62.974  46.390  1.00  0.00           O
ATOM   1917  N   ASN A 279      38.404  64.074  44.431  1.00  0.00           N
ATOM   1918  CA  ASN A 279      37.699  63.032  43.673  1.00  0.00           C
ATOM   1919  CB  ASN A 279      37.581  63.478  42.204  1.00  0.00           C
ATOM   1920  CG  ASN A 279      36.895  62.417  41.358  1.00  0.00           C
ATOM   1921  OD1 ASN A 279      35.678  62.362  41.303  1.00  0.00           O
ATOM   1922  ND2 ASN A 279      37.620  61.548  40.688  1.00  0.00           N
ATOM   1923  C   ASN A 279      38.422  61.680  43.751  1.00  0.00           C
ATOM   1924  O   ASN A 279      37.812  60.642  44.015  1.00  0.00           O
ATOM   1925  N   SER A 280      39.740  61.706  43.563  1.00  0.00           N
ATOM   1926  CA  SER A 280      40.566  60.510  43.452  1.00  0.00           C
ATOM   1927  CB  SER A 280      41.971  60.912  42.981  1.00  0.00           C
ATOM   1928  OG  SER A 280      41.896  61.827  41.900  1.00  0.00           O
ATOM   1929  C   SER A 280      40.595  59.708  44.753  1.00  0.00           C
ATOM   1930  O   SER A 280      40.640  58.482  44.708  1.00  0.00           O
ATOM   1931  N   ALA A 281      40.461  60.366  45.912  1.00  0.00           N
ATOM   1932  CA  ALA A 281      40.328  59.701  47.210  1.00  0.00           C
ATOM   1933  CB  ALA A 281      40.472  60.758  48.312  1.00  0.00           C
ATOM   1934  C   ALA A 281      39.002  58.926  47.376  1.00  0.00           C
ATOM   1935  O   ALA A 281      38.943  57.984  48.166  1.00  0.00           O
ATOM   1936  N   VAL A 282      37.944  59.298  46.642  1.00  0.00           N
ATOM   1937  CA  VAL A 282      36.625  58.639  46.696  1.00  0.00           C
ATOM   1938  CB  VAL A 282      35.494  59.637  46.362  1.00  0.00           C
ATOM   1939  CG1 VAL A 282      34.103  58.990  46.433  1.00  0.00           C
ATOM   1940  CG2 VAL A 282      35.497  60.812  47.350  1.00  0.00           C
ATOM   1941  C   VAL A 282      36.573  57.398  45.796  1.00  0.00           C
ATOM   1942  O   VAL A 282      35.903  56.423  46.141  1.00  0.00           O
ATOM   1943  N   ASN A 283      37.316  57.394  44.684  1.00  0.00           N
ATOM   1944  CA  ASN A 283      37.369  56.292  43.715  1.00  0.00           C
ATOM   1945  CB  ASN A 283      38.375  56.672  42.604  1.00  0.00           C
ATOM   1946  CG  ASN A 283      38.353  55.719  41.420  1.00  0.00           C
ATOM   1947  OD1 ASN A 283      38.433  54.511  41.550  1.00  0.00           O
ATOM   1948  ND2 ASN A 283      38.220  56.222  40.218  1.00  0.00           N
ATOM   1949  C   ASN A 283      37.606  54.897  44.358  1.00  0.00           C
ATOM   1950  O   ASN A 283      36.721  54.044  44.233  1.00  0.00           O
ATOM   1951  N   PRO A 284      38.689  54.642  45.126  1.00  0.00           N
ATOM   1952  CD  PRO A 284      39.751  55.564  45.511  1.00  0.00           C
ATOM   1953  CG  PRO A 284      40.523  54.872  46.627  1.00  0.00           C
ATOM   1954  CB  PRO A 284      40.368  53.392  46.280  1.00  0.00           C
ATOM   1955  CA  PRO A 284      38.960  53.307  45.676  1.00  0.00           C
ATOM   1956  C   PRO A 284      37.936  52.850  46.727  1.00  0.00           C
ATOM   1957  O   PRO A 284      37.780  51.647  46.951  1.00  0.00           O
ATOM   1958  N   ILE A 285      37.233  53.784  47.382  1.00  0.00           N
ATOM   1959  CA  ILE A 285      36.316  53.483  48.494  1.00  0.00           C
ATOM   1960  CB  ILE A 285      36.511  54.454  49.681  1.00  0.00           C
ATOM   1961  CG2 ILE A 285      37.926  54.283  50.265  1.00  0.00           C
ATOM   1962  CG1 ILE A 285      36.228  55.922  49.303  1.00  0.00           C
ATOM   1963  CD1 ILE A 285      36.245  56.893  50.490  1.00  0.00           C
ATOM   1964  C   ILE A 285      34.846  53.366  48.074  1.00  0.00           C
ATOM   1965  O   ILE A 285      34.102  52.637  48.727  1.00  0.00           O
ATOM   1966  N   ILE A 286      34.390  54.021  46.997  1.00  0.00           N
ATOM   1967  CA  ILE A 286      32.973  53.943  46.596  1.00  0.00           C
ATOM   1968  CB  ILE A 286      32.535  55.179  45.778  1.00  0.00           C
ATOM   1969  CG2 ILE A 286      33.178  55.255  44.381  1.00  0.00           C
ATOM   1970  CG1 ILE A 286      30.991  55.206  45.706  1.00  0.00           C
ATOM   1971  CD1 ILE A 286      30.416  56.503  45.128  1.00  0.00           C
ATOM   1972  C   ILE A 286      32.636  52.601  45.932  1.00  0.00           C
ATOM   1973  O   ILE A 286      31.698  51.922  46.357  1.00  0.00           O
ATOM   1974  N   TYR A 287      33.445  52.150  44.968  1.00  0.00           N
ATOM   1975  CA  TYR A 287      33.214  50.881  44.263  1.00  0.00           C
ATOM   1976  CB  TYR A 287      34.149  50.799  43.044  1.00  0.00           C
ATOM   1977  CG  TYR A 287      34.061  51.997  42.110  1.00  0.00           C
ATOM   1978  CD1 TYR A 287      32.828  52.345  41.525  1.00  0.00           C
ATOM   1979  CE1 TYR A 287      32.719  53.500  40.723  1.00  0.00           C
ATOM   1980  CZ  TYR A 287      33.851  54.305  40.491  1.00  0.00           C
ATOM   1981  OH  TYR A 287      33.749  55.419  39.721  1.00  0.00           O
ATOM   1982  CE2 TYR A 287      35.092  53.939  41.049  1.00  0.00           C
ATOM   1983  CD2 TYR A 287      35.197  52.789  41.852  1.00  0.00           C
ATOM   1984  C   TYR A 287      33.358  49.655  45.185  1.00  0.00           C
ATOM   1985  O   TYR A 287      32.756  48.614  44.935  1.00  0.00           O
ATOM   1986  N   THR A 288      34.089  49.797  46.297  1.00  0.00           N
ATOM   1987  CA  THR A 288      34.293  48.756  47.319  1.00  0.00           C
ATOM   1988  CB  THR A 288      35.742  48.780  47.834  1.00  0.00           C
ATOM   1989  CG2 THR A 288      36.759  48.473  46.736  1.00  0.00           C
ATOM   1990  OG1 THR A 288      36.045  50.051  48.355  1.00  0.00           O
ATOM   1991  C   THR A 288      33.300  48.821  48.494  1.00  0.00           C
ATOM   1992  O   THR A 288      33.331  47.940  49.355  1.00  0.00           O
ATOM   1993  N   THR A 289      32.388  49.806  48.542  1.00  0.00           N
ATOM   1994  CA  THR A 289      31.383  49.944  49.626  1.00  0.00           C
ATOM   1995  CB  THR A 289      31.728  51.084  50.600  1.00  0.00           C
ATOM   1996  CG2 THR A 289      33.057  50.880  51.329  1.00  0.00           C
ATOM   1997  OG1 THR A 289      31.766  52.319  49.929  1.00  0.00           O
ATOM   1998  C   THR A 289      29.933  50.132  49.167  1.00  0.00           C
ATOM   1999  O   THR A 289      29.030  49.939  49.983  1.00  0.00           O
ATOM   2000  N   PHE A 290      29.673  50.475  47.897  1.00  0.00           N
ATOM   2001  CA  PHE A 290      28.323  50.820  47.412  1.00  0.00           C
ATOM   2002  CB  PHE A 290      28.373  52.244  46.837  1.00  0.00           C
ATOM   2003  CG  PHE A 290      27.020  52.920  46.706  1.00  0.00           C
ATOM   2004  CD1 PHE A 290      26.433  53.090  45.440  1.00  0.00           C
ATOM   2005  CE1 PHE A 290      25.208  53.768  45.312  1.00  0.00           C
ATOM   2006  CZ  PHE A 290      24.551  54.255  46.456  1.00  0.00           C
ATOM   2007  CE2 PHE A 290      25.122  54.066  47.726  1.00  0.00           C
ATOM   2008  CD2 PHE A 290      26.358  53.404  47.851  1.00  0.00           C
ATOM   2009  C   PHE A 290      27.696  49.807  46.429  1.00  0.00           C
ATOM   2010  O   PHE A 290      26.489  49.858  46.191  1.00  0.00           O
ATOM   2011  N   ASN A 291      28.472  48.859  45.884  1.00  0.00           N
ATOM   2012  CA  ASN A 291      27.980  47.792  45.000  1.00  0.00           C
ATOM   2013  CB  ASN A 291      28.459  48.073  43.562  1.00  0.00           C
ATOM   2014  CG  ASN A 291      27.907  47.097  42.530  1.00  0.00           C
ATOM   2015  OD1 ASN A 291      27.473  45.995  42.826  1.00  0.00           O
ATOM   2016  ND2 ASN A 291      27.904  47.481  41.276  1.00  0.00           N
ATOM   2017  C   ASN A 291      28.394  46.404  45.526  1.00  0.00           C
ATOM   2018  O   ASN A 291      29.582  46.088  45.605  1.00  0.00           O
ATOM   2019  N   ILE A 292      27.406  45.571  45.874  1.00  0.00           N
ATOM   2020  CA  ILE A 292      27.626  44.262  46.506  1.00  0.00           C
ATOM   2021  CB  ILE A 292      26.300  43.706  47.084  1.00  0.00           C
ATOM   2022  CG2 ILE A 292      25.214  43.480  46.015  1.00  0.00           C
ATOM   2023  CG1 ILE A 292      26.479  42.393  47.878  1.00  0.00           C
ATOM   2024  CD1 ILE A 292      27.432  42.508  49.075  1.00  0.00           C
ATOM   2025  C   ILE A 292      28.345  43.266  45.587  1.00  0.00           C
ATOM   2026  O   ILE A 292      29.309  42.639  46.021  1.00  0.00           O
ATOM   2027  N   GLU A 293      27.973  43.174  44.307  1.00  0.00           N
ATOM   2028  CA  GLU A 293      28.588  42.193  43.397  1.00  0.00           C
ATOM   2029  CB  GLU A 293      27.657  41.853  42.222  1.00  0.00           C
ATOM   2030  CG  GLU A 293      26.229  41.401  42.596  1.00  0.00           C
ATOM   2031  CD  GLU A 293      26.185  40.154  43.496  1.00  0.00           C
ATOM   2032  OE1 GLU A 293      25.635  39.103  43.094  1.00  0.00           O
ATOM   2033  OE2 GLU A 293      26.701  40.197  44.631  1.00  0.00           O
ATOM   2034  C   GLU A 293      29.973  42.651  42.913  1.00  0.00           C
ATOM   2035  O   GLU A 293      30.848  41.829  42.641  1.00  0.00           O
ATOM   2036  N   PHE A 294      30.225  43.965  42.908  1.00  0.00           N
ATOM   2037  CA  PHE A 294      31.572  44.514  42.737  1.00  0.00           C
ATOM   2038  CB  PHE A 294      31.468  46.033  42.533  1.00  0.00           C
ATOM   2039  CG  PHE A 294      32.614  46.655  41.759  1.00  0.00           C
ATOM   2040  CD1 PHE A 294      32.397  47.144  40.454  1.00  0.00           C
ATOM   2041  CE1 PHE A 294      33.446  47.748  39.741  1.00  0.00           C
ATOM   2042  CZ  PHE A 294      34.721  47.853  40.323  1.00  0.00           C
ATOM   2043  CE2 PHE A 294      34.945  47.354  41.619  1.00  0.00           C
ATOM   2044  CD2 PHE A 294      33.890  46.768  42.340  1.00  0.00           C
ATOM   2045  C   PHE A 294      32.466  44.133  43.934  1.00  0.00           C
ATOM   2046  O   PHE A 294      33.590  43.661  43.752  1.00  0.00           O
ATOM   2047  N   ARG A 295      31.942  44.228  45.167  1.00  0.00           N
ATOM   2048  CA  ARG A 295      32.629  43.757  46.384  1.00  0.00           C
ATOM   2049  CB  ARG A 295      31.901  44.293  47.632  1.00  0.00           C
ATOM   2050  CG  ARG A 295      32.852  44.466  48.829  1.00  0.00           C
ATOM   2051  CD  ARG A 295      32.083  44.947  50.070  1.00  0.00           C
ATOM   2052  NE  ARG A 295      32.946  45.676  51.021  1.00  0.00           N
ATOM   2053  CZ  ARG A 295      33.594  45.207  52.073  1.00  0.00           C
ATOM   2054  NH1 ARG A 295      33.683  43.942  52.358  1.00  0.00           N
ATOM   2055  NH2 ARG A 295      34.203  45.991  52.907  1.00  0.00           N
ATOM   2056  C   ARG A 295      32.793  42.228  46.417  1.00  0.00           C
ATOM   2057  O   ARG A 295      33.794  41.746  46.938  1.00  0.00           O
ATOM   2058  N   LYS A 296      31.876  41.465  45.810  1.00  0.00           N
ATOM   2059  CA  LYS A 296      31.980  40.006  45.615  1.00  0.00           C
ATOM   2060  CB  LYS A 296      30.614  39.472  45.144  1.00  0.00           C
ATOM   2061  CG  LYS A 296      30.511  37.938  45.082  1.00  0.00           C
ATOM   2062  CD  LYS A 296      29.109  37.487  44.629  1.00  0.00           C
ATOM   2063  CE  LYS A 296      28.062  37.636  45.744  1.00  0.00           C
ATOM   2064  NZ  LYS A 296      26.679  37.504  45.225  1.00  0.00           N
ATOM   2065  C   LYS A 296      33.128  39.637  44.664  1.00  0.00           C
ATOM   2066  O   LYS A 296      33.909  38.742  44.979  1.00  0.00           O
ATOM   2067  N   ALA A 297      33.315  40.371  43.563  1.00  0.00           N
ATOM   2068  CA  ALA A 297      34.497  40.220  42.704  1.00  0.00           C
ATOM   2069  CB  ALA A 297      34.276  41.009  41.412  1.00  0.00           C
ATOM   2070  C   ALA A 297      35.801  40.637  43.419  1.00  0.00           C
ATOM   2071  O   ALA A 297      36.818  39.952  43.308  1.00  0.00           O
ATOM   2072  N   PHE A 298      35.759  41.696  44.236  1.00  0.00           N
ATOM   2073  CA  PHE A 298      36.875  42.098  45.103  1.00  0.00           C
ATOM   2074  CB  PHE A 298      36.510  43.429  45.778  1.00  0.00           C
ATOM   2075  CG  PHE A 298      37.687  44.274  46.219  1.00  0.00           C
ATOM   2076  CD1 PHE A 298      38.251  45.208  45.328  1.00  0.00           C
ATOM   2077  CE1 PHE A 298      39.288  46.054  45.756  1.00  0.00           C
ATOM   2078  CZ  PHE A 298      39.767  45.968  47.074  1.00  0.00           C
ATOM   2079  CE2 PHE A 298      39.224  45.019  47.959  1.00  0.00           C
ATOM   2080  CD2 PHE A 298      38.184  44.173  47.533  1.00  0.00           C
ATOM   2081  C   PHE A 298      37.241  40.993  46.121  1.00  0.00           C
ATOM   2082  O   PHE A 298      38.415  40.704  46.345  1.00  0.00           O
ATOM   2083  N   LEU A 299      36.244  40.289  46.669  1.00  0.00           N
ATOM   2084  CA  LEU A 299      36.439  39.127  47.542  1.00  0.00           C
ATOM   2085  CB  LEU A 299      35.123  38.863  48.298  1.00  0.00           C
ATOM   2086  CG  LEU A 299      35.188  37.745  49.358  1.00  0.00           C
ATOM   2087  CD1 LEU A 299      36.212  38.034  50.459  1.00  0.00           C
ATOM   2088  CD2 LEU A 299      33.816  37.590  50.015  1.00  0.00           C
ATOM   2089  C   LEU A 299      36.952  37.882  46.788  1.00  0.00           C
ATOM   2090  O   LEU A 299      37.689  37.087  47.371  1.00  0.00           O
ATOM   2091  N   LYS A 300      36.631  37.716  45.496  1.00  0.00           N
ATOM   2092  CA  LYS A 300      37.198  36.647  44.648  1.00  0.00           C
ATOM   2093  CB  LYS A 300      36.454  36.549  43.306  1.00  0.00           C
ATOM   2094  CG  LYS A 300      35.157  35.732  43.373  1.00  0.00           C
ATOM   2095  CD  LYS A 300      34.602  35.562  41.952  1.00  0.00           C
ATOM   2096  CE  LYS A 300      33.577  34.427  41.865  1.00  0.00           C
ATOM   2097  NZ  LYS A 300      33.448  33.975  40.464  1.00  0.00           N
ATOM   2098  C   LYS A 300      38.696  36.818  44.382  1.00  0.00           C
ATOM   2099  O   LYS A 300      39.396  35.808  44.275  1.00  0.00           O
ATOM   2100  N   ILE A 301      39.193  38.053  44.249  1.00  0.00           N
ATOM   2101  CA  ILE A 301      40.637  38.319  44.105  1.00  0.00           C
ATOM   2102  CB  ILE A 301      40.912  39.563  43.231  1.00  0.00           C
ATOM   2103  CG2 ILE A 301      40.367  40.860  43.844  1.00  0.00           C
ATOM   2104  CG1 ILE A 301      42.420  39.675  42.922  1.00  0.00           C
ATOM   2105  CD1 ILE A 301      42.735  40.592  41.738  1.00  0.00           C
ATOM   2106  C   ILE A 301      41.374  38.319  45.453  1.00  0.00           C
ATOM   2107  O   ILE A 301      42.537  37.925  45.503  1.00  0.00           O
ATOM   2108  N   LEU A 302      40.693  38.644  46.558  1.00  0.00           N
ATOM   2109  CA  LEU A 302      41.210  38.493  47.923  1.00  0.00           C
ATOM   2110  CB  LEU A 302      40.429  39.452  48.846  1.00  0.00           C
ATOM   2111  CG  LEU A 302      41.014  39.626  50.263  1.00  0.00           C
ATOM   2112  CD1 LEU A 302      42.424  40.224  50.252  1.00  0.00           C
ATOM   2113  CD2 LEU A 302      40.115  40.566  51.067  1.00  0.00           C
ATOM   2114  C   LEU A 302      41.206  37.013  48.374  1.00  0.00           C
ATOM   2115  O   LEU A 302      40.482  36.617  49.291  1.00  0.00           O
ATOM   2116  N   HIS A 303      42.001  36.177  47.699  1.00  0.00           N
ATOM   2117  CA  HIS A 303      42.150  34.740  47.965  1.00  0.00           C
ATOM   2118  CB  HIS A 303      41.239  33.932  47.020  1.00  0.00           C
ATOM   2119  CG  HIS A 303      41.408  32.448  47.224  1.00  0.00           C
ATOM   2120  ND1 HIS A 303      40.918  31.735  48.319  1.00  0.00           N
ATOM   2121  CE1 HIS A 303      41.597  30.576  48.343  1.00  0.00           C
ATOM   2122  NE2 HIS A 303      42.470  30.523  47.321  1.00  0.00           N
ATOM   2123  CD2 HIS A 303      42.355  31.686  46.598  1.00  0.00           C
ATOM   2124  C   HIS A 303      43.613  34.276  47.844  1.00  0.00           C
ATOM   2125  O   HIS A 303      44.332  34.700  46.933  1.00  0.00           O
ATOM   2126  N   CYS A 304      44.010  33.350  48.725  1.00  0.00           N
ATOM   2127  CA  CYS A 304      45.270  32.595  48.701  1.00  0.00           C
ATOM   2128  CB  CYS A 304      46.254  33.190  49.723  1.00  0.00           C
ATOM   2129  SG  CYS A 304      46.587  34.940  49.365  1.00  0.00           S
ATOM   2130  C   CYS A 304      44.989  31.113  48.991  1.00  0.00           C
ATOM   2131  O   CYS A 304      45.291  30.274  48.113  1.00  0.00           O
ATOM   2132  OXT CYS A 304      44.408  30.833  50.063  1.00  0.00           O
TER    2133      CYS A 304
ATOM   2134  N   ALA B  48      75.534  80.449  45.232  1.00  0.00           N
ATOM   2135  CA  ALA B  48      76.622  80.037  46.142  1.00  0.00           C
ATOM   2136  CB  ALA B  48      77.373  81.256  46.692  1.00  0.00           C
ATOM   2137  C   ALA B  48      76.031  79.194  47.269  1.00  0.00           C
ATOM   2138  O   ALA B  48      74.985  79.576  47.792  1.00  0.00           O
ATOM   2139  N   ALA B  49      76.652  78.069  47.637  1.00  0.00           N
ATOM   2140  CA  ALA B  49      76.152  77.157  48.673  1.00  0.00           C
ATOM   2141  CB  ALA B  49      75.038  76.290  48.065  1.00  0.00           C
ATOM   2142  C   ALA B  49      77.257  76.248  49.264  1.00  0.00           C
ATOM   2143  O   ALA B  49      78.190  75.874  48.543  1.00  0.00           O
ATOM   2144  N   PRO B  50      77.142  75.818  50.538  1.00  0.00           N
ATOM   2145  CD  PRO B  50      78.045  74.826  51.106  1.00  0.00           C
ATOM   2146  CG  PRO B  50      77.663  74.689  52.577  1.00  0.00           C
ATOM   2147  CB  PRO B  50      76.197  75.110  52.602  1.00  0.00           C
ATOM   2148  CA  PRO B  50      76.124  76.202  51.531  1.00  0.00           C
ATOM   2149  C   PRO B  50      76.363  77.608  52.118  1.00  0.00           C
ATOM   2150  O   PRO B  50      77.431  78.191  51.942  1.00  0.00           O
ATOM   2151  N   SER B  51      75.370  78.171  52.809  1.00  0.00           N
ATOM   2152  CA  SER B  51      75.374  79.558  53.317  1.00  0.00           C
ATOM   2153  CB  SER B  51      73.967  80.157  53.194  1.00  0.00           C
ATOM   2154  OG  SER B  51      73.052  79.542  54.080  1.00  0.00           O
ATOM   2155  C   SER B  51      75.916  79.737  54.746  1.00  0.00           C
ATOM   2156  O   SER B  51      76.147  80.867  55.183  1.00  0.00           O
ATOM   2157  N   SER B  52      76.146  78.642  55.475  1.00  0.00           N
ATOM   2158  CA  SER B  52      76.663  78.616  56.850  1.00  0.00           C
ATOM   2159  CB  SER B  52      75.499  78.939  57.802  1.00  0.00           C
ATOM   2160  OG  SER B  52      75.905  79.038  59.153  1.00  0.00           O
ATOM   2161  C   SER B  52      77.259  77.239  57.178  1.00  0.00           C
ATOM   2162  O   SER B  52      76.944  76.254  56.508  1.00  0.00           O
ATOM   2163  N   GLU B  53      78.053  77.125  58.249  1.00  0.00           N
ATOM   2164  CA  GLU B  53      78.419  75.817  58.837  1.00  0.00           C
ATOM   2165  CB  GLU B  53      79.513  75.983  59.912  1.00  0.00           C
ATOM   2166  CG  GLU B  53      79.048  76.724  61.179  1.00  0.00           C
ATOM   2167  CD  GLU B  53      80.142  76.912  62.245  1.00  0.00           C
ATOM   2168  OE1 GLU B  53      79.817  77.504  63.302  1.00  0.00           O
ATOM   2169  OE2 GLU B  53      81.323  76.556  62.038  1.00  0.00           O
ATOM   2170  C   GLU B  53      77.189  75.065  59.391  1.00  0.00           C
ATOM   2171  O   GLU B  53      77.223  73.851  59.583  1.00  0.00           O
ATOM   2172  N   LEU B  54      76.085  75.795  59.598  1.00  0.00           N
ATOM   2173  CA  LEU B  54      74.774  75.297  60.023  1.00  0.00           C
ATOM   2174  CB  LEU B  54      74.142  76.337  60.975  1.00  0.00           C
ATOM   2175  CG  LEU B  54      75.037  76.797  62.147  1.00  0.00           C
ATOM   2176  CD1 LEU B  54      74.309  77.841  62.994  1.00  0.00           C
ATOM   2177  CD2 LEU B  54      75.465  75.644  63.058  1.00  0.00           C
ATOM   2178  C   LEU B  54      73.847  74.946  58.833  1.00  0.00           C
ATOM   2179  O   LEU B  54      72.678  74.624  59.027  1.00  0.00           O
ATOM   2180  N   ASP B  55      74.357  75.016  57.599  1.00  0.00           N
ATOM   2181  CA  ASP B  55      73.604  74.846  56.341  1.00  0.00           C
ATOM   2182  CB  ASP B  55      73.555  76.219  55.651  1.00  0.00           C
ATOM   2183  CG  ASP B  55      72.570  76.332  54.487  1.00  0.00           C
ATOM   2184  OD1 ASP B  55      71.420  75.872  54.634  1.00  0.00           O
ATOM   2185  OD2 ASP B  55      72.943  77.021  53.504  1.00  0.00           O
ATOM   2186  C   ASP B  55      74.198  73.734  55.444  1.00  0.00           C
ATOM   2187  O   ASP B  55      73.872  73.616  54.265  1.00  0.00           O
ATOM   2188  N   VAL B  56      75.100  72.906  55.988  1.00  0.00           N
ATOM   2189  CA  VAL B  56      75.798  71.832  55.255  1.00  0.00           C
ATOM   2190  CB  VAL B  56      77.181  71.516  55.866  1.00  0.00           C
ATOM   2191  CG1 VAL B  56      78.011  70.660  54.898  1.00  0.00           C
ATOM   2192  CG2 VAL B  56      77.995  72.783  56.173  1.00  0.00           C
ATOM   2193  C   VAL B  56      74.895  70.596  55.156  1.00  0.00           C
ATOM   2194  O   VAL B  56      75.050  69.623  55.894  1.00  0.00           O
ATOM   2195  N   ASN B  57      73.891  70.682  54.282  1.00  0.00           N
ATOM   2196  CA  ASN B  57      72.813  69.701  54.144  1.00  0.00           C
ATOM   2197  CB  ASN B  57      71.485  70.474  54.018  1.00  0.00           C
ATOM   2198  CG  ASN B  57      70.364  69.787  54.769  1.00  0.00           C
ATOM   2199  OD1 ASN B  57      69.759  68.835  54.299  1.00  0.00           O
ATOM   2200  ND2 ASN B  57      70.073  70.215  55.976  1.00  0.00           N
ATOM   2201  C   ASN B  57      73.047  68.681  53.002  1.00  0.00           C
ATOM   2202  O   ASN B  57      73.966  68.816  52.198  1.00  0.00           O
ATOM   2203  N   THR B  58      72.204  67.648  52.931  1.00  0.00           N
ATOM   2204  CA  THR B  58      72.365  66.483  52.037  1.00  0.00           C
ATOM   2205  CB  THR B  58      71.547  65.268  52.537  1.00  0.00           C
ATOM   2206  CG2 THR B  58      72.474  64.177  53.055  1.00  0.00           C
ATOM   2207  OG1 THR B  58      70.665  65.576  53.604  1.00  0.00           O
ATOM   2208  C   THR B  58      72.017  66.741  50.564  1.00  0.00           C
ATOM   2209  O   THR B  58      71.051  67.441  50.264  1.00  0.00           O
ATOM   2210  N   ASP B  59      72.754  66.089  49.649  1.00  0.00           N
ATOM   2211  CA  ASP B  59      72.499  66.061  48.194  1.00  0.00           C
ATOM   2212  CB  ASP B  59      73.417  65.017  47.519  1.00  0.00           C
ATOM   2213  CG  ASP B  59      72.875  64.515  46.167  1.00  0.00           C
ATOM   2214  OD1 ASP B  59      72.450  65.351  45.338  1.00  0.00           O
ATOM   2215  OD2 ASP B  59      72.786  63.276  45.999  1.00  0.00           O
ATOM   2216  C   ASP B  59      71.034  65.748  47.856  1.00  0.00           C
ATOM   2217  O   ASP B  59      70.509  64.708  48.249  1.00  0.00           O
ATOM   2218  N   ILE B  60      70.403  66.612  47.057  1.00  0.00           N
ATOM   2219  CA  ILE B  60      68.985  66.521  46.699  1.00  0.00           C
ATOM   2220  CB  ILE B  60      68.536  67.804  45.958  1.00  0.00           C
ATOM   2221  CG2 ILE B  60      67.034  67.768  45.617  1.00  0.00           C
ATOM   2222  CG1 ILE B  60      68.854  69.100  46.745  1.00  0.00           C
ATOM   2223  CD1 ILE B  60      68.259  69.186  48.159  1.00  0.00           C
ATOM   2224  C   ILE B  60      68.650  65.246  45.908  1.00  0.00           C
ATOM   2225  O   ILE B  60      67.565  64.707  46.122  1.00  0.00           O
ATOM   2226  N   TYR B  61      69.545  64.717  45.058  1.00  0.00           N
ATOM   2227  CA  TYR B  61      69.283  63.467  44.323  1.00  0.00           C
ATOM   2228  CB  TYR B  61      70.355  63.231  43.245  1.00  0.00           C
ATOM   2229  CG  TYR B  61      70.261  61.887  42.529  1.00  0.00           C
ATOM   2230  CD1 TYR B  61      71.221  60.884  42.777  1.00  0.00           C
ATOM   2231  CE1 TYR B  61      71.159  59.650  42.093  1.00  0.00           C
ATOM   2232  CZ  TYR B  61      70.127  59.407  41.159  1.00  0.00           C
ATOM   2233  OH  TYR B  61      70.073  58.228  40.475  1.00  0.00           O
ATOM   2234  CE2 TYR B  61      69.153  60.404  40.928  1.00  0.00           C
ATOM   2235  CD2 TYR B  61      69.222  61.638  41.608  1.00  0.00           C
ATOM   2236  C   TYR B  61      69.185  62.281  45.288  1.00  0.00           C
ATOM   2237  O   TYR B  61      68.151  61.615  45.357  1.00  0.00           O
ATOM   2238  N   SER B  62      70.215  62.076  46.109  1.00  0.00           N
ATOM   2239  CA  SER B  62      70.236  61.030  47.135  1.00  0.00           C
ATOM   2240  CB  SER B  62      71.578  61.044  47.871  1.00  0.00           C
ATOM   2241  OG  SER B  62      72.655  60.884  46.966  1.00  0.00           O
ATOM   2242  C   SER B  62      69.108  61.210  48.154  1.00  0.00           C
ATOM   2243  O   SER B  62      68.439  60.246  48.516  1.00  0.00           O
ATOM   2244  N   LYS B  63      68.850  62.447  48.589  1.00  0.00           N
ATOM   2245  CA  LYS B  63      67.834  62.801  49.588  1.00  0.00           C
ATOM   2246  CB  LYS B  63      68.066  64.272  49.957  1.00  0.00           C
ATOM   2247  CG  LYS B  63      67.292  64.805  51.160  1.00  0.00           C
ATOM   2248  CD  LYS B  63      67.466  66.333  51.196  1.00  0.00           C
ATOM   2249  CE  LYS B  63      67.011  66.896  52.537  1.00  0.00           C
ATOM   2250  NZ  LYS B  63      68.082  66.786  53.552  1.00  0.00           N
ATOM   2251  C   LYS B  63      66.411  62.540  49.092  1.00  0.00           C
ATOM   2252  O   LYS B  63      65.609  61.972  49.837  1.00  0.00           O
ATOM   2253  N   VAL B  64      66.085  62.893  47.843  1.00  0.00           N
ATOM   2254  CA  VAL B  64      64.755  62.624  47.269  1.00  0.00           C
ATOM   2255  CB  VAL B  64      64.414  63.590  46.113  1.00  0.00           C
ATOM   2256  CG1 VAL B  64      65.000  63.200  44.751  1.00  0.00           C
ATOM   2257  CG2 VAL B  64      62.894  63.724  45.959  1.00  0.00           C
ATOM   2258  C   VAL B  64      64.582  61.148  46.899  1.00  0.00           C
ATOM   2259  O   VAL B  64      63.514  60.592  47.144  1.00  0.00           O
ATOM   2260  N   LEU B  65      65.636  60.476  46.416  1.00  0.00           N
ATOM   2261  CA  LEU B  65      65.609  59.042  46.110  1.00  0.00           C
ATOM   2262  CB  LEU B  65      66.881  58.689  45.316  1.00  0.00           C
ATOM   2263  CG  LEU B  65      66.973  57.228  44.839  1.00  0.00           C
ATOM   2264  CD1 LEU B  65      65.809  56.830  43.928  1.00  0.00           C
ATOM   2265  CD2 LEU B  65      68.274  57.036  44.058  1.00  0.00           C
ATOM   2266  C   LEU B  65      65.441  58.190  47.380  1.00  0.00           C
ATOM   2267  O   LEU B  65      64.589  57.303  47.412  1.00  0.00           O
ATOM   2268  N   VAL B  66      66.165  58.512  48.459  1.00  0.00           N
ATOM   2269  CA  VAL B  66      65.947  57.907  49.784  1.00  0.00           C
ATOM   2270  CB  VAL B  66      67.025  58.349  50.799  1.00  0.00           C
ATOM   2271  CG1 VAL B  66      66.686  57.981  52.252  1.00  0.00           C
ATOM   2272  CG2 VAL B  66      68.363  57.669  50.474  1.00  0.00           C
ATOM   2273  C   VAL B  66      64.535  58.212  50.283  1.00  0.00           C
ATOM   2274  O   VAL B  66      63.854  57.292  50.722  1.00  0.00           O
ATOM   2275  N   THR B  67      64.045  59.452  50.155  1.00  0.00           N
ATOM   2276  CA  THR B  67      62.668  59.818  50.552  1.00  0.00           C
ATOM   2277  CB  THR B  67      62.414  61.325  50.356  1.00  0.00           C
ATOM   2278  CG2 THR B  67      61.001  61.762  50.741  1.00  0.00           C
ATOM   2279  OG1 THR B  67      63.289  62.073  51.175  1.00  0.00           O
ATOM   2280  C   THR B  67      61.609  58.985  49.810  1.00  0.00           C
ATOM   2281  O   THR B  67      60.651  58.526  50.433  1.00  0.00           O
ATOM   2282  N   ALA B  68      61.800  58.714  48.514  1.00  0.00           N
ATOM   2283  CA  ALA B  68      60.881  57.923  47.689  1.00  0.00           C
ATOM   2284  CB  ALA B  68      61.290  58.102  46.222  1.00  0.00           C
ATOM   2285  C   ALA B  68      60.804  56.429  48.073  1.00  0.00           C
ATOM   2286  O   ALA B  68      59.799  55.778  47.777  1.00  0.00           O
ATOM   2287  N   VAL B  69      61.824  55.889  48.752  1.00  0.00           N
ATOM   2288  CA  VAL B  69      61.812  54.531  49.335  1.00  0.00           C
ATOM   2289  CB  VAL B  69      63.198  53.863  49.198  1.00  0.00           C
ATOM   2290  CG1 VAL B  69      63.215  52.447  49.790  1.00  0.00           C
ATOM   2291  CG2 VAL B  69      63.618  53.751  47.725  1.00  0.00           C
ATOM   2292  C   VAL B  69      61.348  54.567  50.796  1.00  0.00           C
ATOM   2293  O   VAL B  69      60.506  53.769  51.203  1.00  0.00           O
ATOM   2294  N   TYR B  70      61.833  55.535  51.578  1.00  0.00           N
ATOM   2295  CA  TYR B  70      61.496  55.754  52.989  1.00  0.00           C
ATOM   2296  CB  TYR B  70      62.291  56.986  53.458  1.00  0.00           C
ATOM   2297  CG  TYR B  70      62.282  57.323  54.939  1.00  0.00           C
ATOM   2298  CD1 TYR B  70      63.479  57.245  55.680  1.00  0.00           C
ATOM   2299  CE1 TYR B  70      63.517  57.679  57.019  1.00  0.00           C
ATOM   2300  CZ  TYR B  70      62.353  58.184  57.629  1.00  0.00           C
ATOM   2301  OH  TYR B  70      62.412  58.639  58.906  1.00  0.00           O
ATOM   2302  CE2 TYR B  70      61.147  58.233  56.898  1.00  0.00           C
ATOM   2303  CD2 TYR B  70      61.117  57.820  55.553  1.00  0.00           C
ATOM   2304  C   TYR B  70      59.984  55.936  53.193  1.00  0.00           C
ATOM   2305  O   TYR B  70      59.415  55.356  54.116  1.00  0.00           O
ATOM   2306  N   LEU B  71      59.310  56.685  52.311  1.00  0.00           N
ATOM   2307  CA  LEU B  71      57.857  56.887  52.362  1.00  0.00           C
ATOM   2308  CB  LEU B  71      57.490  57.962  51.320  1.00  0.00           C
ATOM   2309  CG  LEU B  71      55.995  58.337  51.263  1.00  0.00           C
ATOM   2310  CD1 LEU B  71      55.481  58.912  52.585  1.00  0.00           C
ATOM   2311  CD2 LEU B  71      55.773  59.389  50.175  1.00  0.00           C
ATOM   2312  C   LEU B  71      57.072  55.577  52.152  1.00  0.00           C
ATOM   2313  O   LEU B  71      56.069  55.352  52.827  1.00  0.00           O
ATOM   2314  N   ALA B  72      57.543  54.691  51.269  1.00  0.00           N
ATOM   2315  CA  ALA B  72      56.936  53.375  51.062  1.00  0.00           C
ATOM   2316  CB  ALA B  72      57.445  52.803  49.732  1.00  0.00           C
ATOM   2317  C   ALA B  72      57.209  52.433  52.249  1.00  0.00           C
ATOM   2318  O   ALA B  72      56.289  51.779  52.741  1.00  0.00           O
ATOM   2319  N   LEU B  73      58.446  52.422  52.762  1.00  0.00           N
ATOM   2320  CA  LEU B  73      58.855  51.652  53.942  1.00  0.00           C
ATOM   2321  CB  LEU B  73      60.366  51.891  54.156  1.00  0.00           C
ATOM   2322  CG  LEU B  73      61.023  50.981  55.212  1.00  0.00           C
ATOM   2323  CD1 LEU B  73      61.225  49.560  54.677  1.00  0.00           C
ATOM   2324  CD2 LEU B  73      62.406  51.511  55.600  1.00  0.00           C
ATOM   2325  C   LEU B  73      58.008  52.027  55.177  1.00  0.00           C
ATOM   2326  O   LEU B  73      57.491  51.145  55.860  1.00  0.00           O
ATOM   2327  N   PHE B  74      57.780  53.328  55.394  1.00  0.00           N
ATOM   2328  CA  PHE B  74      56.893  53.870  56.430  1.00  0.00           C
ATOM   2329  CB  PHE B  74      56.917  55.407  56.334  1.00  0.00           C
ATOM   2330  CG  PHE B  74      55.777  56.115  57.043  1.00  0.00           C
ATOM   2331  CD1 PHE B  74      54.788  56.781  56.292  1.00  0.00           C
ATOM   2332  CE1 PHE B  74      53.714  57.418  56.939  1.00  0.00           C
ATOM   2333  CZ  PHE B  74      53.621  57.383  58.342  1.00  0.00           C
ATOM   2334  CE2 PHE B  74      54.601  56.712  59.091  1.00  0.00           C
ATOM   2335  CD2 PHE B  74      55.680  56.082  58.446  1.00  0.00           C
ATOM   2336  C   PHE B  74      55.457  53.328  56.328  1.00  0.00           C
ATOM   2337  O   PHE B  74      54.895  52.878  57.330  1.00  0.00           O
ATOM   2338  N   VAL B  75      54.859  53.322  55.131  1.00  0.00           N
ATOM   2339  CA  VAL B  75      53.495  52.797  54.933  1.00  0.00           C
ATOM   2340  CB  VAL B  75      52.947  53.178  53.542  1.00  0.00           C
ATOM   2341  CG1 VAL B  75      51.599  52.510  53.233  1.00  0.00           C
ATOM   2342  CG2 VAL B  75      52.724  54.694  53.452  1.00  0.00           C
ATOM   2343  C   VAL B  75      53.448  51.285  55.177  1.00  0.00           C
ATOM   2344  O   VAL B  75      52.592  50.820  55.931  1.00  0.00           O
ATOM   2345  N   VAL B  76      54.387  50.519  54.609  1.00  0.00           N
ATOM   2346  CA  VAL B  76      54.443  49.052  54.756  1.00  0.00           C
ATOM   2347  CB  VAL B  76      55.555  48.455  53.865  1.00  0.00           C
ATOM   2348  CG1 VAL B  76      55.796  46.960  54.124  1.00  0.00           C
ATOM   2349  CG2 VAL B  76      55.184  48.596  52.382  1.00  0.00           C
ATOM   2350  C   VAL B  76      54.617  48.643  56.220  1.00  0.00           C
ATOM   2351  O   VAL B  76      53.860  47.804  56.711  1.00  0.00           O
ATOM   2352  N   GLY B  77      55.555  49.259  56.946  1.00  0.00           N
ATOM   2353  CA  GLY B  77      55.796  48.946  58.356  1.00  0.00           C
ATOM   2354  C   GLY B  77      54.645  49.370  59.271  1.00  0.00           C
ATOM   2355  O   GLY B  77      54.299  48.636  60.200  1.00  0.00           O
ATOM   2356  N   THR B  78      53.996  50.504  58.986  1.00  0.00           N
ATOM   2357  CA  THR B  78      52.818  50.960  59.740  1.00  0.00           C
ATOM   2358  CB  THR B  78      52.414  52.388  59.338  1.00  0.00           C
ATOM   2359  CG2 THR B  78      51.222  52.914  60.136  1.00  0.00           C
ATOM   2360  OG1 THR B  78      53.474  53.272  59.600  1.00  0.00           O
ATOM   2361  C   THR B  78      51.642  50.001  59.554  1.00  0.00           C
ATOM   2362  O   THR B  78      51.060  49.540  60.538  1.00  0.00           O
ATOM   2363  N   VAL B  79      51.302  49.640  58.310  1.00  0.00           N
ATOM   2364  CA  VAL B  79      50.182  48.726  58.017  1.00  0.00           C
ATOM   2365  CB  VAL B  79      49.846  48.730  56.511  1.00  0.00           C
ATOM   2366  CG1 VAL B  79      48.775  47.691  56.145  1.00  0.00           C
ATOM   2367  CG2 VAL B  79      49.304  50.102  56.083  1.00  0.00           C
ATOM   2368  C   VAL B  79      50.475  47.314  58.531  1.00  0.00           C
ATOM   2369  O   VAL B  79      49.630  46.727  59.209  1.00  0.00           O
ATOM   2370  N   GLY B  80      51.680  46.788  58.288  1.00  0.00           N
ATOM   2371  CA  GLY B  80      52.088  45.451  58.725  1.00  0.00           C
ATOM   2372  C   GLY B  80      51.985  45.263  60.240  1.00  0.00           C
ATOM   2373  O   GLY B  80      51.411  44.272  60.701  1.00  0.00           O
ATOM   2374  N   ASN B  81      52.460  46.234  61.027  1.00  0.00           N
ATOM   2375  CA  ASN B  81      52.342  46.175  62.484  1.00  0.00           C
ATOM   2376  CB  ASN B  81      53.408  47.065  63.133  1.00  0.00           C
ATOM   2377  CG  ASN B  81      54.793  46.470  62.974  1.00  0.00           C
ATOM   2378  OD1 ASN B  81      55.083  45.408  63.495  1.00  0.00           O
ATOM   2379  ND2 ASN B  81      55.651  47.095  62.206  1.00  0.00           N
ATOM   2380  C   ASN B  81      50.915  46.474  62.980  1.00  0.00           C
ATOM   2381  O   ASN B  81      50.474  45.829  63.929  1.00  0.00           O
ATOM   2382  N   THR B  82      50.146  47.347  62.311  1.00  0.00           N
ATOM   2383  CA  THR B  82      48.725  47.597  62.646  1.00  0.00           C
ATOM   2384  CB  THR B  82      48.104  48.690  61.751  1.00  0.00           C
ATOM   2385  CG2 THR B  82      46.649  48.997  62.107  1.00  0.00           C
ATOM   2386  OG1 THR B  82      48.787  49.912  61.890  1.00  0.00           O
ATOM   2387  C   THR B  82      47.889  46.316  62.536  1.00  0.00           C
ATOM   2388  O   THR B  82      47.207  45.930  63.488  1.00  0.00           O
ATOM   2389  N   VAL B  83      47.973  45.613  61.400  1.00  0.00           N
ATOM   2390  CA  VAL B  83      47.215  44.369  61.161  1.00  0.00           C
ATOM   2391  CB  VAL B  83      47.278  43.971  59.671  1.00  0.00           C
ATOM   2392  CG1 VAL B  83      46.507  42.680  59.364  1.00  0.00           C
ATOM   2393  CG2 VAL B  83      46.656  45.059  58.782  1.00  0.00           C
ATOM   2394  C   VAL B  83      47.707  43.243  62.080  1.00  0.00           C
ATOM   2395  O   VAL B  83      46.894  42.469  62.592  1.00  0.00           O
ATOM   2396  N   THR B  84      49.012  43.185  62.370  1.00  0.00           N
ATOM   2397  CA  THR B  84      49.591  42.239  63.342  1.00  0.00           C
ATOM   2398  CB  THR B  84      51.127  42.323  63.344  1.00  0.00           C
ATOM   2399  CG2 THR B  84      51.805  41.391  64.346  1.00  0.00           C
ATOM   2400  OG1 THR B  84      51.596  41.948  62.073  1.00  0.00           O
ATOM   2401  C   THR B  84      49.035  42.471  64.749  1.00  0.00           C
ATOM   2402  O   THR B  84      48.500  41.541  65.355  1.00  0.00           O
ATOM   2403  N   ALA B  85      49.087  43.708  65.252  1.00  0.00           N
ATOM   2404  CA  ALA B  85      48.626  44.059  66.593  1.00  0.00           C
ATOM   2405  CB  ALA B  85      49.022  45.513  66.877  1.00  0.00           C
ATOM   2406  C   ALA B  85      47.115  43.824  66.773  1.00  0.00           C
ATOM   2407  O   ALA B  85      46.709  43.211  67.759  1.00  0.00           O
ATOM   2408  N   PHE B  86      46.278  44.222  65.806  1.00  0.00           N
ATOM   2409  CA  PHE B  86      44.830  43.984  65.890  1.00  0.00           C
ATOM   2410  CB  PHE B  86      44.104  44.802  64.811  1.00  0.00           C
ATOM   2411  CG  PHE B  86      42.608  44.952  65.049  1.00  0.00           C
ATOM   2412  CD1 PHE B  86      41.724  43.886  64.783  1.00  0.00           C
ATOM   2413  CE1 PHE B  86      40.345  44.030  65.022  1.00  0.00           C
ATOM   2414  CZ  PHE B  86      39.839  45.243  65.519  1.00  0.00           C
ATOM   2415  CE2 PHE B  86      40.714  46.310  65.783  1.00  0.00           C
ATOM   2416  CD2 PHE B  86      42.095  46.164  65.552  1.00  0.00           C
ATOM   2417  C   PHE B  86      44.486  42.484  65.821  1.00  0.00           C
ATOM   2418  O   PHE B  86      43.598  42.018  66.538  1.00  0.00           O
ATOM   2419  N   THR B  87      45.225  41.696  65.028  1.00  0.00           N
ATOM   2420  CA  THR B  87      45.072  40.228  64.993  1.00  0.00           C
ATOM   2421  CB  THR B  87      45.953  39.590  63.907  1.00  0.00           C
ATOM   2422  CG2 THR B  87      45.752  38.082  63.770  1.00  0.00           C
ATOM   2423  OG1 THR B  87      45.614  40.136  62.656  1.00  0.00           O
ATOM   2424  C   THR B  87      45.387  39.607  66.355  1.00  0.00           C
ATOM   2425  O   THR B  87      44.595  38.810  66.853  1.00  0.00           O
ATOM   2426  N   LEU B  88      46.490  40.012  66.993  1.00  0.00           N
ATOM   2427  CA  LEU B  88      46.881  39.536  68.327  1.00  0.00           C
ATOM   2428  CB  LEU B  88      48.320  40.009  68.613  1.00  0.00           C
ATOM   2429  CG  LEU B  88      49.395  39.335  67.738  1.00  0.00           C
ATOM   2430  CD1 LEU B  88      50.708  40.105  67.858  1.00  0.00           C
ATOM   2431  CD2 LEU B  88      49.656  37.886  68.158  1.00  0.00           C
ATOM   2432  C   LEU B  88      45.922  39.998  69.442  1.00  0.00           C
ATOM   2433  O   LEU B  88      45.800  39.317  70.456  1.00  0.00           O
ATOM   2434  N   ALA B  89      45.232  41.129  69.260  1.00  0.00           N
ATOM   2435  CA  ALA B  89      44.308  41.689  70.247  1.00  0.00           C
ATOM   2436  CB  ALA B  89      44.341  43.216  70.106  1.00  0.00           C
ATOM   2437  C   ALA B  89      42.862  41.156  70.156  1.00  0.00           C
ATOM   2438  O   ALA B  89      42.134  41.239  71.152  1.00  0.00           O
ATOM   2439  N   ARG B  90      42.416  40.672  68.980  1.00  0.00           N
ATOM   2440  CA  ARG B  90      41.009  40.275  68.721  1.00  0.00           C
ATOM   2441  CB  ARG B  90      40.186  41.501  68.242  1.00  0.00           C
ATOM   2442  CG  ARG B  90      39.955  42.518  69.374  1.00  0.00           C
ATOM   2443  CD  ARG B  90      38.890  43.572  69.050  1.00  0.00           C
ATOM   2444  NE  ARG B  90      38.621  44.400  70.243  1.00  0.00           N
ATOM   2445  CZ  ARG B  90      37.517  44.465  70.968  1.00  0.00           C
ATOM   2446  NH1 ARG B  90      36.403  43.868  70.659  1.00  0.00           N
ATOM   2447  NH2 ARG B  90      37.541  45.164  72.061  1.00  0.00           N
ATOM   2448  C   ARG B  90      40.800  39.031  67.827  1.00  0.00           C
ATOM   2449  O   ARG B  90      39.687  38.836  67.337  1.00  0.00           O
ATOM   2450  N   LYS B  91      41.798  38.157  67.631  1.00  0.00           N
ATOM   2451  CA  LYS B  91      41.627  36.807  67.031  1.00  0.00           C
ATOM   2452  CB  LYS B  91      42.052  36.799  65.547  1.00  0.00           C
ATOM   2453  CG  LYS B  91      41.070  37.586  64.663  1.00  0.00           C
ATOM   2454  CD  LYS B  91      41.360  37.388  63.168  1.00  0.00           C
ATOM   2455  CE  LYS B  91      40.275  38.020  62.283  1.00  0.00           C
ATOM   2456  NZ  LYS B  91      40.256  39.498  62.384  1.00  0.00           N
ATOM   2457  C   LYS B  91      42.357  35.722  67.841  1.00  0.00           C
ATOM   2458  O   LYS B  91      43.196  36.031  68.681  1.00  0.00           O
ATOM   2459  N   LYS B  92      42.015  34.446  67.609  1.00  0.00           N
ATOM   2460  CA  LYS B  92      42.559  33.282  68.336  1.00  0.00           C
ATOM   2461  CB  LYS B  92      41.404  32.329  68.699  1.00  0.00           C
ATOM   2462  CG  LYS B  92      41.843  31.157  69.595  1.00  0.00           C
ATOM   2463  CD  LYS B  92      40.650  30.346  70.127  1.00  0.00           C
ATOM   2464  CE  LYS B  92      39.907  29.572  69.028  1.00  0.00           C
ATOM   2465  NZ  LYS B  92      38.653  28.985  69.549  1.00  0.00           N
ATOM   2466  C   LYS B  92      43.685  32.596  67.550  1.00  0.00           C
ATOM   2467  O   LYS B  92      43.534  32.334  66.356  1.00  0.00           O
ATOM   2468  N   SER B  93      44.794  32.303  68.228  1.00  0.00           N
ATOM   2469  CA  SER B  93      46.008  31.701  67.654  1.00  0.00           C
ATOM   2470  CB  SER B  93      47.164  31.804  68.654  1.00  0.00           C
ATOM   2471  OG  SER B  93      47.342  33.147  69.058  1.00  0.00           O
ATOM   2472  C   SER B  93      45.845  30.227  67.262  1.00  0.00           C
ATOM   2473  O   SER B  93      45.107  29.478  67.900  1.00  0.00           O
ATOM   2474  N   LEU B  94      46.604  29.789  66.253  1.00  0.00           N
ATOM   2475  CA  LEU B  94      46.688  28.390  65.827  1.00  0.00           C
ATOM   2476  CB  LEU B  94      47.096  28.378  64.338  1.00  0.00           C
ATOM   2477  CG  LEU B  94      47.304  26.976  63.732  1.00  0.00           C
ATOM   2478  CD1 LEU B  94      45.983  26.221  63.587  1.00  0.00           C
ATOM   2479  CD2 LEU B  94      47.960  27.085  62.359  1.00  0.00           C
ATOM   2480  C   LEU B  94      47.674  27.594  66.707  1.00  0.00           C
ATOM   2481  O   LEU B  94      48.826  27.996  66.854  1.00  0.00           O
ATOM   2482  N   GLN B  95      47.249  26.426  67.206  1.00  0.00           N
ATOM   2483  CA  GLN B  95      48.103  25.397  67.834  1.00  0.00           C
ATOM   2484  CB  GLN B  95      48.823  24.569  66.739  1.00  0.00           C
ATOM   2485  CG  GLN B  95      47.928  23.710  65.819  1.00  0.00           C
ATOM   2486  CD  GLN B  95      47.327  22.480  66.501  1.00  0.00           C
ATOM   2487  OE1 GLN B  95      47.086  22.463  67.695  1.00  0.00           O
ATOM   2488  NE2 GLN B  95      47.061  21.413  65.781  1.00  0.00           N
ATOM   2489  C   GLN B  95      49.048  25.908  68.955  1.00  0.00           C
ATOM   2490  O   GLN B  95      50.229  25.570  69.004  1.00  0.00           O
ATOM   2491  N   SER B  96      48.531  26.722  69.882  1.00  0.00           N
ATOM   2492  CA  SER B  96      49.294  27.343  70.983  1.00  0.00           C
ATOM   2493  CB  SER B  96      48.344  28.176  71.853  1.00  0.00           C
ATOM   2494  OG  SER B  96      47.674  29.145  71.069  1.00  0.00           O
ATOM   2495  C   SER B  96      50.031  26.348  71.900  1.00  0.00           C
ATOM   2496  O   SER B  96      49.458  25.344  72.330  1.00  0.00           O
ATOM   2497  N   LEU B  97      51.275  26.670  72.287  1.00  0.00           N
ATOM   2498  CA  LEU B  97      52.116  25.876  73.210  1.00  0.00           C
ATOM   2499  CB  LEU B  97      53.043  24.969  72.363  1.00  0.00           C
ATOM   2500  CG  LEU B  97      53.846  23.881  73.117  1.00  0.00           C
ATOM   2501  CD1 LEU B  97      52.985  23.072  74.089  1.00  0.00           C
ATOM   2502  CD2 LEU B  97      54.481  22.912  72.124  1.00  0.00           C
ATOM   2503  C   LEU B  97      52.864  26.738  74.259  1.00  0.00           C
ATOM   2504  O   LEU B  97      53.906  26.354  74.776  1.00  0.00           O
ATOM   2505  N   GLN B  98      52.366  27.942  74.550  1.00  0.00           N
ATOM   2506  CA  GLN B  98      52.993  28.922  75.453  1.00  0.00           C
ATOM   2507  CB  GLN B  98      53.850  29.896  74.635  1.00  0.00           C
ATOM   2508  CG  GLN B  98      54.995  29.215  73.869  1.00  0.00           C
ATOM   2509  CD  GLN B  98      55.812  30.234  73.102  1.00  0.00           C
ATOM   2510  OE1 GLN B  98      55.627  30.460  71.915  1.00  0.00           O
ATOM   2511  NE2 GLN B  98      56.723  30.925  73.736  1.00  0.00           N
ATOM   2512  C   GLN B  98      51.908  29.677  76.237  1.00  0.00           C
ATOM   2513  O   GLN B  98      50.754  29.671  75.806  1.00  0.00           O
ATOM   2514  N   SER B  99      52.245  30.305  77.373  1.00  0.00           N
ATOM   2515  CA  SER B  99      51.225  30.826  78.305  1.00  0.00           C
ATOM   2516  CB  SER B  99      51.569  30.472  79.761  1.00  0.00           C
ATOM   2517  OG  SER B  99      52.103  31.555  80.492  1.00  0.00           O
ATOM   2518  C   SER B  99      50.909  32.314  78.125  1.00  0.00           C
ATOM   2519  O   SER B  99      49.752  32.713  78.259  1.00  0.00           O
ATOM   2520  N   THR B 100      51.909  33.138  77.788  1.00  0.00           N
ATOM   2521  CA  THR B 100      51.734  34.594  77.633  1.00  0.00           C
ATOM   2522  CB  THR B 100      52.182  35.368  78.887  1.00  0.00           C
ATOM   2523  CG2 THR B 100      51.238  35.117  80.064  1.00  0.00           C
ATOM   2524  OG1 THR B 100      53.492  35.048  79.302  1.00  0.00           O
ATOM   2525  C   THR B 100      52.367  35.170  76.367  1.00  0.00           C
ATOM   2526  O   THR B 100      52.318  36.381  76.163  1.00  0.00           O
ATOM   2527  N   VAL B 101      52.920  34.337  75.475  1.00  0.00           N
ATOM   2528  CA  VAL B 101      53.622  34.771  74.248  1.00  0.00           C
ATOM   2529  CB  VAL B 101      54.101  33.552  73.438  1.00  0.00           C
ATOM   2530  CG1 VAL B 101      53.006  32.904  72.580  1.00  0.00           C
ATOM   2531  CG2 VAL B 101      55.289  33.934  72.550  1.00  0.00           C
ATOM   2532  C   VAL B 101      52.854  35.761  73.367  1.00  0.00           C
ATOM   2533  O   VAL B 101      53.479  36.601  72.728  1.00  0.00           O
ATOM   2534  N   HIS B 102      51.520  35.730  73.352  1.00  0.00           N
ATOM   2535  CA  HIS B 102      50.694  36.697  72.620  1.00  0.00           C
ATOM   2536  CB  HIS B 102      49.251  36.183  72.549  1.00  0.00           C
ATOM   2537  CG  HIS B 102      48.603  35.919  73.886  1.00  0.00           C
ATOM   2538  ND1 HIS B 102      49.078  35.038  74.864  1.00  0.00           N
ATOM   2539  CE1 HIS B 102      48.150  35.040  75.837  1.00  0.00           C
ATOM   2540  NE2 HIS B 102      47.150  35.885  75.527  1.00  0.00           N
ATOM   2541  CD2 HIS B 102      47.418  36.446  74.300  1.00  0.00           C
ATOM   2542  C   HIS B 102      50.773  38.119  73.193  1.00  0.00           C
ATOM   2543  O   HIS B 102      50.752  39.069  72.414  1.00  0.00           O
ATOM   2544  N   TYR B 103      50.972  38.282  74.507  1.00  0.00           N
ATOM   2545  CA  TYR B 103      51.279  39.585  75.109  1.00  0.00           C
ATOM   2546  CB  TYR B 103      51.207  39.534  76.644  1.00  0.00           C
ATOM   2547  CG  TYR B 103      49.802  39.455  77.206  1.00  0.00           C
ATOM   2548  CD1 TYR B 103      49.124  40.638  77.559  1.00  0.00           C
ATOM   2549  CE1 TYR B 103      47.811  40.577  78.064  1.00  0.00           C
ATOM   2550  CZ  TYR B 103      47.171  39.330  78.215  1.00  0.00           C
ATOM   2551  OH  TYR B 103      45.888  39.280  78.657  1.00  0.00           O
ATOM   2552  CE2 TYR B 103      47.861  38.143  77.891  1.00  0.00           C
ATOM   2553  CD2 TYR B 103      49.172  38.207  77.379  1.00  0.00           C
ATOM   2554  C   TYR B 103      52.654  40.093  74.664  1.00  0.00           C
ATOM   2555  O   TYR B 103      52.751  41.234  74.229  1.00  0.00           O
ATOM   2556  N   HIS B 104      53.694  39.249  74.706  1.00  0.00           N
ATOM   2557  CA  HIS B 104      55.064  39.639  74.320  1.00  0.00           C
ATOM   2558  CB  HIS B 104      56.074  38.589  74.819  1.00  0.00           C
ATOM   2559  CG  HIS B 104      55.969  38.256  76.294  1.00  0.00           C
ATOM   2560  ND1 HIS B 104      56.519  38.983  77.351  1.00  0.00           N
ATOM   2561  CE1 HIS B 104      56.175  38.328  78.474  1.00  0.00           C
ATOM   2562  NE2 HIS B 104      55.447  37.236  78.180  1.00  0.00           N
ATOM   2563  CD2 HIS B 104      55.316  37.178  76.814  1.00  0.00           C
ATOM   2564  C   HIS B 104      55.205  39.886  72.803  1.00  0.00           C
ATOM   2565  O   HIS B 104      55.973  40.746  72.379  1.00  0.00           O
ATOM   2566  N   LEU B 105      54.425  39.177  71.975  1.00  0.00           N
ATOM   2567  CA  LEU B 105      54.250  39.478  70.547  1.00  0.00           C
ATOM   2568  CB  LEU B 105      53.453  38.347  69.862  1.00  0.00           C
ATOM   2569  CG  LEU B 105      54.249  37.060  69.596  1.00  0.00           C
ATOM   2570  CD1 LEU B 105      53.308  35.894  69.283  1.00  0.00           C
ATOM   2571  CD2 LEU B 105      55.193  37.216  68.402  1.00  0.00           C
ATOM   2572  C   LEU B 105      53.522  40.815  70.345  1.00  0.00           C
ATOM   2573  O   LEU B 105      53.953  41.625  69.528  1.00  0.00           O
ATOM   2574  N   GLY B 106      52.437  41.056  71.087  1.00  0.00           N
ATOM   2575  CA  GLY B 106      51.640  42.279  70.986  1.00  0.00           C
ATOM   2576  C   GLY B 106      52.398  43.528  71.436  1.00  0.00           C
ATOM   2577  O   GLY B 106      52.319  44.561  70.776  1.00  0.00           O
ATOM   2578  N   SER B 107      53.185  43.438  72.511  1.00  0.00           N
ATOM   2579  CA  SER B 107      54.002  44.547  73.007  1.00  0.00           C
ATOM   2580  CB  SER B 107      54.385  44.304  74.469  1.00  0.00           C
ATOM   2581  OG  SER B 107      55.210  43.168  74.602  1.00  0.00           O
ATOM   2582  C   SER B 107      55.224  44.820  72.123  1.00  0.00           C
ATOM   2583  O   SER B 107      55.601  45.982  71.955  1.00  0.00           O
ATOM   2584  N   LEU B 108      55.792  43.800  71.464  1.00  0.00           N
ATOM   2585  CA  LEU B 108      56.763  44.007  70.384  1.00  0.00           C
ATOM   2586  CB  LEU B 108      57.427  42.672  70.001  1.00  0.00           C
ATOM   2587  CG  LEU B 108      58.433  42.797  68.838  1.00  0.00           C
ATOM   2588  CD1 LEU B 108      59.546  43.809  69.123  1.00  0.00           C
ATOM   2589  CD2 LEU B 108      59.059  41.427  68.577  1.00  0.00           C
ATOM   2590  C   LEU B 108      56.117  44.702  69.178  1.00  0.00           C
ATOM   2591  O   LEU B 108      56.572  45.775  68.794  1.00  0.00           O
ATOM   2592  N   ALA B 109      55.021  44.158  68.639  1.00  0.00           N
ATOM   2593  CA  ALA B 109      54.330  44.724  67.478  1.00  0.00           C
ATOM   2594  CB  ALA B 109      53.177  43.789  67.093  1.00  0.00           C
ATOM   2595  C   ALA B 109      53.830  46.160  67.726  1.00  0.00           C
ATOM   2596  O   ALA B 109      53.852  46.981  66.813  1.00  0.00           O
ATOM   2597  N   LEU B 110      53.433  46.500  68.959  1.00  0.00           N
ATOM   2598  CA  LEU B 110      53.086  47.872  69.341  1.00  0.00           C
ATOM   2599  CB  LEU B 110      52.260  47.836  70.639  1.00  0.00           C
ATOM   2600  CG  LEU B 110      51.697  49.204  71.076  1.00  0.00           C
ATOM   2601  CD1 LEU B 110      50.743  49.804  70.039  1.00  0.00           C
ATOM   2602  CD2 LEU B 110      50.923  49.044  72.384  1.00  0.00           C
ATOM   2603  C   LEU B 110      54.323  48.782  69.457  1.00  0.00           C
ATOM   2604  O   LEU B 110      54.249  49.950  69.085  1.00  0.00           O
ATOM   2605  N   SER B 111      55.467  48.263  69.914  1.00  0.00           N
ATOM   2606  CA  SER B 111      56.737  49.012  69.938  1.00  0.00           C
ATOM   2607  CB  SER B 111      57.824  48.245  70.699  1.00  0.00           C
ATOM   2608  OG  SER B 111      57.395  47.949  72.013  1.00  0.00           O
ATOM   2609  C   SER B 111      57.240  49.313  68.523  1.00  0.00           C
ATOM   2610  O   SER B 111      57.673  50.432  68.243  1.00  0.00           O
ATOM   2611  N   ASP B 112      57.124  48.343  67.616  1.00  0.00           N
ATOM   2612  CA  ASP B 112      57.412  48.511  66.192  1.00  0.00           C
ATOM   2613  CB  ASP B 112      57.424  47.133  65.507  1.00  0.00           C
ATOM   2614  CG  ASP B 112      58.656  46.294  65.866  1.00  0.00           C
ATOM   2615  OD1 ASP B 112      58.550  45.048  65.886  1.00  0.00           O
ATOM   2616  OD2 ASP B 112      59.738  46.894  66.060  1.00  0.00           O
ATOM   2617  C   ASP B 112      56.407  49.466  65.528  1.00  0.00           C
ATOM   2618  O   ASP B 112      56.814  50.363  64.790  1.00  0.00           O
ATOM   2619  N   LEU B 113      55.112  49.363  65.856  1.00  0.00           N
ATOM   2620  CA  LEU B 113      54.079  50.278  65.361  1.00  0.00           C
ATOM   2621  CB  LEU B 113      52.682  49.791  65.793  1.00  0.00           C
ATOM   2622  CG  LEU B 113      51.507  50.632  65.255  1.00  0.00           C
ATOM   2623  CD1 LEU B 113      51.502  50.749  63.729  1.00  0.00           C
ATOM   2624  CD2 LEU B 113      50.192  49.980  65.685  1.00  0.00           C
ATOM   2625  C   LEU B 113      54.313  51.725  65.807  1.00  0.00           C
ATOM   2626  O   LEU B 113      54.165  52.619  64.986  1.00  0.00           O
ATOM   2627  N   LEU B 114      54.703  51.985  67.059  1.00  0.00           N
ATOM   2628  CA  LEU B 114      55.038  53.343  67.519  1.00  0.00           C
ATOM   2629  CB  LEU B 114      55.116  53.374  69.059  1.00  0.00           C
ATOM   2630  CG  LEU B 114      53.816  53.849  69.736  1.00  0.00           C
ATOM   2631  CD1 LEU B 114      52.600  52.977  69.420  1.00  0.00           C
ATOM   2632  CD2 LEU B 114      54.006  53.863  71.253  1.00  0.00           C
ATOM   2633  C   LEU B 114      56.335  53.861  66.878  1.00  0.00           C
ATOM   2634  O   LEU B 114      56.415  55.032  66.506  1.00  0.00           O
ATOM   2635  N   THR B 115      57.326  52.988  66.688  1.00  0.00           N
ATOM   2636  CA  THR B 115      58.579  53.318  65.988  1.00  0.00           C
ATOM   2637  CB  THR B 115      59.555  52.132  66.089  1.00  0.00           C
ATOM   2638  CG2 THR B 115      60.897  52.381  65.409  1.00  0.00           C
ATOM   2639  OG1 THR B 115      59.826  51.886  67.452  1.00  0.00           O
ATOM   2640  C   THR B 115      58.316  53.731  64.533  1.00  0.00           C
ATOM   2641  O   THR B 115      58.901  54.698  64.046  1.00  0.00           O
ATOM   2642  N   LEU B 116      57.369  53.069  63.863  1.00  0.00           N
ATOM   2643  CA  LEU B 116      56.915  53.414  62.514  1.00  0.00           C
ATOM   2644  CB  LEU B 116      56.239  52.172  61.894  1.00  0.00           C
ATOM   2645  CG  LEU B 116      57.161  51.284  61.038  1.00  0.00           C
ATOM   2646  CD1 LEU B 116      57.404  51.950  59.688  1.00  0.00           C
ATOM   2647  CD2 LEU B 116      58.511  50.959  61.675  1.00  0.00           C
ATOM   2648  C   LEU B 116      55.991  54.641  62.480  1.00  0.00           C
ATOM   2649  O   LEU B 116      56.230  55.559  61.707  1.00  0.00           O
ATOM   2650  N   LEU B 117      54.948  54.685  63.309  1.00  0.00           N
ATOM   2651  CA  LEU B 117      53.868  55.673  63.216  1.00  0.00           C
ATOM   2652  CB  LEU B 117      52.608  55.061  63.863  1.00  0.00           C
ATOM   2653  CG  LEU B 117      51.322  55.907  63.785  1.00  0.00           C
ATOM   2654  CD1 LEU B 117      50.901  56.232  62.351  1.00  0.00           C
ATOM   2655  CD2 LEU B 117      50.173  55.143  64.446  1.00  0.00           C
ATOM   2656  C   LEU B 117      54.226  57.043  63.819  1.00  0.00           C
ATOM   2657  O   LEU B 117      53.643  58.047  63.406  1.00  0.00           O
ATOM   2658  N   LEU B 118      55.158  57.101  64.779  1.00  0.00           N
ATOM   2659  CA  LEU B 118      55.527  58.336  65.484  1.00  0.00           C
ATOM   2660  CB  LEU B 118      55.298  58.140  66.996  1.00  0.00           C
ATOM   2661  CG  LEU B 118      55.509  59.399  67.858  1.00  0.00           C
ATOM   2662  CD1 LEU B 118      54.568  60.544  67.481  1.00  0.00           C
ATOM   2663  CD2 LEU B 118      55.258  59.047  69.326  1.00  0.00           C
ATOM   2664  C   LEU B 118      56.944  58.820  65.144  1.00  0.00           C
ATOM   2665  O   LEU B 118      57.095  59.961  64.715  1.00  0.00           O
ATOM   2666  N   ALA B 119      57.973  57.978  65.305  1.00  0.00           N
ATOM   2667  CA  ALA B 119      59.365  58.402  65.105  1.00  0.00           C
ATOM   2668  CB  ALA B 119      60.310  57.392  65.770  1.00  0.00           C
ATOM   2669  C   ALA B 119      59.712  58.621  63.621  1.00  0.00           C
ATOM   2670  O   ALA B 119      60.202  59.688  63.245  1.00  0.00           O
ATOM   2671  N   MET B 120      59.406  57.642  62.764  1.00  0.00           N
ATOM   2672  CA  MET B 120      59.767  57.678  61.344  1.00  0.00           C
ATOM   2673  CB  MET B 120      59.364  56.345  60.696  1.00  0.00           C
ATOM   2674  CG  MET B 120      60.045  56.138  59.348  1.00  0.00           C
ATOM   2675  SD  MET B 120      59.773  54.499  58.644  1.00  0.00           S
ATOM   2676  CE  MET B 120      60.695  54.686  57.105  1.00  0.00           C
ATOM   2677  C   MET B 120      59.232  58.903  60.563  1.00  0.00           C
ATOM   2678  O   MET B 120      60.023  59.504  59.827  1.00  0.00           O
ATOM   2679  N   PRO B 121      57.957  59.336  60.689  1.00  0.00           N
ATOM   2680  CD  PRO B 121      56.847  58.664  61.352  1.00  0.00           C
ATOM   2681  CG  PRO B 121      55.654  59.608  61.256  1.00  0.00           C
ATOM   2682  CB  PRO B 121      55.926  60.358  59.956  1.00  0.00           C
ATOM   2683  CA  PRO B 121      57.452  60.482  59.932  1.00  0.00           C
ATOM   2684  C   PRO B 121      57.928  61.834  60.479  1.00  0.00           C
ATOM   2685  O   PRO B 121      58.198  62.728  59.677  1.00  0.00           O
ATOM   2686  N   VAL B 122      58.078  62.002  61.802  1.00  0.00           N
ATOM   2687  CA  VAL B 122      58.586  63.272  62.363  1.00  0.00           C
ATOM   2688  CB  VAL B 122      58.235  63.443  63.857  1.00  0.00           C
ATOM   2689  CG1 VAL B 122      59.109  62.622  64.812  1.00  0.00           C
ATOM   2690  CG2 VAL B 122      58.329  64.916  64.274  1.00  0.00           C
ATOM   2691  C   VAL B 122      60.077  63.452  62.077  1.00  0.00           C
ATOM   2692  O   VAL B 122      60.514  64.564  61.802  1.00  0.00           O
ATOM   2693  N   GLU B 123      60.849  62.362  62.034  1.00  0.00           N
ATOM   2694  CA  GLU B 123      62.241  62.399  61.582  1.00  0.00           C
ATOM   2695  CB  GLU B 123      62.888  61.035  61.848  1.00  0.00           C
ATOM   2696  CG  GLU B 123      64.367  61.025  61.445  1.00  0.00           C
ATOM   2697  CD  GLU B 123      65.151  60.026  62.287  1.00  0.00           C
ATOM   2698  OE1 GLU B 123      64.982  58.799  62.142  1.00  0.00           O
ATOM   2699  OE2 GLU B 123      65.961  60.461  63.135  1.00  0.00           O
ATOM   2700  C   GLU B 123      62.359  62.800  60.105  1.00  0.00           C
ATOM   2701  O   GLU B 123      63.231  63.592  59.755  1.00  0.00           O
ATOM   2702  N   LEU B 124      61.462  62.319  59.236  1.00  0.00           N
ATOM   2703  CA  LEU B 124      61.463  62.711  57.826  1.00  0.00           C
ATOM   2704  CB  LEU B 124      60.511  61.803  57.032  1.00  0.00           C
ATOM   2705  CG  LEU B 124      60.525  62.055  55.510  1.00  0.00           C
ATOM   2706  CD1 LEU B 124      61.866  61.681  54.871  1.00  0.00           C
ATOM   2707  CD2 LEU B 124      59.423  61.234  54.841  1.00  0.00           C
ATOM   2708  C   LEU B 124      61.097  64.189  57.646  1.00  0.00           C
ATOM   2709  O   LEU B 124      61.821  64.922  56.976  1.00  0.00           O
ATOM   2710  N   TYR B 125      59.973  64.611  58.230  1.00  0.00           N
ATOM   2711  CA  TYR B 125      59.365  65.924  57.994  1.00  0.00           C
ATOM   2712  CB  TYR B 125      57.845  65.779  58.189  1.00  0.00           C
ATOM   2713  CG  TYR B 125      57.010  66.980  57.778  1.00  0.00           C
ATOM   2714  CD1 TYR B 125      56.215  67.653  58.730  1.00  0.00           C
ATOM   2715  CE1 TYR B 125      55.427  68.755  58.342  1.00  0.00           C
ATOM   2716  CZ  TYR B 125      55.437  69.188  56.999  1.00  0.00           C
ATOM   2717  OH  TYR B 125      54.657  70.231  56.614  1.00  0.00           O
ATOM   2718  CE2 TYR B 125      56.234  68.520  56.047  1.00  0.00           C
ATOM   2719  CD2 TYR B 125      57.015  67.415  56.437  1.00  0.00           C
ATOM   2720  C   TYR B 125      59.953  67.051  58.860  1.00  0.00           C
ATOM   2721  O   TYR B 125      59.675  68.219  58.600  1.00  0.00           O
ATOM   2722  N   ASN B 126      60.739  66.721  59.891  1.00  0.00           N
ATOM   2723  CA  ASN B 126      61.308  67.699  60.818  1.00  0.00           C
ATOM   2724  CB  ASN B 126      60.303  67.933  61.970  1.00  0.00           C
ATOM   2725  CG  ASN B 126      60.257  69.387  62.400  1.00  0.00           C
ATOM   2726  OD1 ASN B 126      59.221  70.036  62.340  1.00  0.00           O
ATOM   2727  ND2 ASN B 126      61.359  69.943  62.839  1.00  0.00           N
ATOM   2728  C   ASN B 126      62.735  67.355  61.304  1.00  0.00           C
ATOM   2729  O   ASN B 126      63.124  67.780  62.392  1.00  0.00           O
ATOM   2730  N   PHE B 127      63.524  66.599  60.531  1.00  0.00           N
ATOM   2731  CA  PHE B 127      64.986  66.548  60.705  1.00  0.00           C
ATOM   2732  CB  PHE B 127      65.378  65.589  61.843  1.00  0.00           C
ATOM   2733  CG  PHE B 127      66.662  66.020  62.528  1.00  0.00           C
ATOM   2734  CD1 PHE B 127      66.601  66.903  63.623  1.00  0.00           C
ATOM   2735  CE1 PHE B 127      67.779  67.343  64.252  1.00  0.00           C
ATOM   2736  CZ  PHE B 127      69.028  66.903  63.780  1.00  0.00           C
ATOM   2737  CE2 PHE B 127      69.096  66.034  62.676  1.00  0.00           C
ATOM   2738  CD2 PHE B 127      67.915  65.594  62.050  1.00  0.00           C
ATOM   2739  C   PHE B 127      65.749  66.191  59.419  1.00  0.00           C
ATOM   2740  O   PHE B 127      66.752  66.828  59.101  1.00  0.00           O
ATOM   2741  N   ILE B 128      65.283  65.205  58.642  1.00  0.00           N
ATOM   2742  CA  ILE B 128      65.844  64.916  57.310  1.00  0.00           C
ATOM   2743  CB  ILE B 128      65.401  63.526  56.800  1.00  0.00           C
ATOM   2744  CG2 ILE B 128      65.938  63.253  55.381  1.00  0.00           C
ATOM   2745  CG1 ILE B 128      65.808  62.371  57.749  1.00  0.00           C
ATOM   2746  CD1 ILE B 128      67.305  62.264  58.073  1.00  0.00           C
ATOM   2747  C   ILE B 128      65.475  66.045  56.339  1.00  0.00           C
ATOM   2748  O   ILE B 128      66.343  66.549  55.626  1.00  0.00           O
ATOM   2749  N   TRP B 129      64.222  66.496  56.365  1.00  0.00           N
ATOM   2750  CA  TRP B 129      63.775  67.790  55.844  1.00  0.00           C
ATOM   2751  CB  TRP B 129      62.637  67.574  54.830  1.00  0.00           C
ATOM   2752  CG  TRP B 129      62.935  66.643  53.682  1.00  0.00           C
ATOM   2753  CD1 TRP B 129      62.787  65.297  53.709  1.00  0.00           C
ATOM   2754  NE1 TRP B 129      63.125  64.756  52.483  1.00  0.00           N
ATOM   2755  CE2 TRP B 129      63.491  65.735  51.587  1.00  0.00           C
ATOM   2756  CZ2 TRP B 129      63.879  65.694  50.240  1.00  0.00           C
ATOM   2757  CH2 TRP B 129      64.193  66.894  49.581  1.00  0.00           C
ATOM   2758  CZ3 TRP B 129      64.114  68.113  50.279  1.00  0.00           C
ATOM   2759  CE3 TRP B 129      63.717  68.142  51.632  1.00  0.00           C
ATOM   2760  CD2 TRP B 129      63.394  66.955  52.326  1.00  0.00           C
ATOM   2761  C   TRP B 129      63.373  68.700  57.024  1.00  0.00           C
ATOM   2762  O   TRP B 129      63.093  68.205  58.113  1.00  0.00           O
ATOM   2763  N   VAL B 130      63.363  70.023  56.820  1.00  0.00           N
ATOM   2764  CA  VAL B 130      63.042  71.046  57.845  1.00  0.00           C
ATOM   2765  CB  VAL B 130      61.526  71.130  58.155  1.00  0.00           C
ATOM   2766  CG1 VAL B 130      61.169  72.476  58.808  1.00  0.00           C
ATOM   2767  CG2 VAL B 130      60.654  71.014  56.893  1.00  0.00           C
ATOM   2768  C   VAL B 130      63.927  70.949  59.108  1.00  0.00           C
ATOM   2769  O   VAL B 130      63.453  70.822  60.237  1.00  0.00           O
ATOM   2770  N   HIS B 131      65.247  71.034  58.909  1.00  0.00           N
ATOM   2771  CA  HIS B 131      66.243  71.196  59.987  1.00  0.00           C
ATOM   2772  CB  HIS B 131      67.447  70.291  59.692  1.00  0.00           C
ATOM   2773  CG  HIS B 131      68.563  70.355  60.707  1.00  0.00           C
ATOM   2774  ND1 HIS B 131      69.920  70.469  60.393  1.00  0.00           N
ATOM   2775  CE1 HIS B 131      70.565  70.455  61.571  1.00  0.00           C
ATOM   2776  NE2 HIS B 131      69.697  70.347  62.590  1.00  0.00           N
ATOM   2777  CD2 HIS B 131      68.427  70.269  62.065  1.00  0.00           C
ATOM   2778  C   HIS B 131      66.662  72.666  60.174  1.00  0.00           C
ATOM   2779  O   HIS B 131      66.890  73.115  61.296  1.00  0.00           O
ATOM   2780  N   HIS B 132      66.695  73.419  59.072  1.00  0.00           N
ATOM   2781  CA  HIS B 132      66.931  74.865  58.992  1.00  0.00           C
ATOM   2782  CB  HIS B 132      68.369  75.105  58.500  1.00  0.00           C
ATOM   2783  CG  HIS B 132      68.761  76.553  58.308  1.00  0.00           C
ATOM   2784  ND1 HIS B 132      68.273  77.659  59.015  1.00  0.00           N
ATOM   2785  CE1 HIS B 132      68.849  78.734  58.455  1.00  0.00           C
ATOM   2786  NE2 HIS B 132      69.689  78.363  57.473  1.00  0.00           N
ATOM   2787  CD2 HIS B 132      69.640  76.993  57.364  1.00  0.00           C
ATOM   2788  C   HIS B 132      65.903  75.486  58.022  1.00  0.00           C
ATOM   2789  O   HIS B 132      65.844  75.035  56.871  1.00  0.00           O
ATOM   2790  N   PRO B 133      65.078  76.471  58.433  1.00  0.00           N
ATOM   2791  CD  PRO B 133      64.154  77.160  57.542  1.00  0.00           C
ATOM   2792  CG  PRO B 133      63.201  77.947  58.441  1.00  0.00           C
ATOM   2793  CB  PRO B 133      64.048  78.213  59.685  1.00  0.00           C
ATOM   2794  CA  PRO B 133      64.892  76.941  59.806  1.00  0.00           C
ATOM   2795  C   PRO B 133      64.199  75.888  60.693  1.00  0.00           C
ATOM   2796  O   PRO B 133      63.317  75.155  60.243  1.00  0.00           O
ATOM   2797  N   TRP B 134      64.567  75.837  61.974  1.00  0.00           N
ATOM   2798  CA  TRP B 134      64.052  74.875  62.954  1.00  0.00           C
ATOM   2799  CB  TRP B 134      65.039  74.763  64.125  1.00  0.00           C
ATOM   2800  CG  TRP B 134      64.679  73.678  65.088  1.00  0.00           C
ATOM   2801  CD1 TRP B 134      64.249  73.848  66.357  1.00  0.00           C
ATOM   2802  NE1 TRP B 134      63.851  72.629  66.871  1.00  0.00           N
ATOM   2803  CE2 TRP B 134      64.012  71.614  65.956  1.00  0.00           C
ATOM   2804  CZ2 TRP B 134      63.700  70.248  65.967  1.00  0.00           C
ATOM   2805  CH2 TRP B 134      64.056  69.458  64.864  1.00  0.00           C
ATOM   2806  CZ3 TRP B 134      64.697  70.047  63.759  1.00  0.00           C
ATOM   2807  CE3 TRP B 134      64.953  71.429  63.738  1.00  0.00           C
ATOM   2808  CD2 TRP B 134      64.613  72.247  64.831  1.00  0.00           C
ATOM   2809  C   TRP B 134      62.610  75.174  63.413  1.00  0.00           C
ATOM   2810  O   TRP B 134      62.362  75.650  64.524  1.00  0.00           O
ATOM   2811  N   ALA B 135      61.632  74.863  62.559  1.00  0.00           N
ATOM   2812  CA  ALA B 135      60.199  75.140  62.739  1.00  0.00           C
ATOM   2813  CB  ALA B 135      59.539  75.095  61.353  1.00  0.00           C
ATOM   2814  C   ALA B 135      59.478  74.250  63.791  1.00  0.00           C
ATOM   2815  O   ALA B 135      58.331  73.841  63.591  1.00  0.00           O
ATOM   2816  N   PHE B 136      60.156  73.930  64.901  1.00  0.00           N
ATOM   2817  CA  PHE B 136      59.672  73.038  65.971  1.00  0.00           C
ATOM   2818  CB  PHE B 136      60.076  71.607  65.569  1.00  0.00           C
ATOM   2819  CG  PHE B 136      59.500  70.420  66.330  1.00  0.00           C
ATOM   2820  CD1 PHE B 136      58.297  70.501  67.063  1.00  0.00           C
ATOM   2821  CE1 PHE B 136      57.780  69.362  67.707  1.00  0.00           C
ATOM   2822  CZ  PHE B 136      58.450  68.131  67.611  1.00  0.00           C
ATOM   2823  CE2 PHE B 136      59.636  68.040  66.864  1.00  0.00           C
ATOM   2824  CD2 PHE B 136      60.157  69.178  66.227  1.00  0.00           C
ATOM   2825  C   PHE B 136      60.174  73.414  67.389  1.00  0.00           C
ATOM   2826  O   PHE B 136      59.586  72.987  68.381  1.00  0.00           O
ATOM   2827  N   GLY B 137      61.212  74.254  67.506  1.00  0.00           N
ATOM   2828  CA  GLY B 137      61.715  74.787  68.784  1.00  0.00           C
ATOM   2829  C   GLY B 137      62.473  73.792  69.683  1.00  0.00           C
ATOM   2830  O   GLY B 137      62.550  72.591  69.408  1.00  0.00           O
ATOM   2831  N   ASP B 138      63.061  74.311  70.762  1.00  0.00           N
ATOM   2832  CA  ASP B 138      63.946  73.592  71.696  1.00  0.00           C
ATOM   2833  CB  ASP B 138      64.291  74.550  72.852  1.00  0.00           C
ATOM   2834  CG  ASP B 138      65.364  73.969  73.766  1.00  0.00           C
ATOM   2835  OD1 ASP B 138      65.054  73.679  74.943  1.00  0.00           O
ATOM   2836  OD2 ASP B 138      66.505  73.747  73.304  1.00  0.00           O
ATOM   2837  C   ASP B 138      63.349  72.283  72.239  1.00  0.00           C
ATOM   2838  O   ASP B 138      63.896  71.197  72.028  1.00  0.00           O
ATOM   2839  N   ALA B 139      62.180  72.371  72.881  1.00  0.00           N
ATOM   2840  CA  ALA B 139      61.484  71.216  73.446  1.00  0.00           C
ATOM   2841  CB  ALA B 139      60.286  71.725  74.256  1.00  0.00           C
ATOM   2842  C   ALA B 139      61.057  70.200  72.369  1.00  0.00           C
ATOM   2843  O   ALA B 139      61.070  68.996  72.627  1.00  0.00           O
ATOM   2844  N   GLY B 140      60.746  70.667  71.153  1.00  0.00           N
ATOM   2845  CA  GLY B 140      60.449  69.810  70.006  1.00  0.00           C
ATOM   2846  C   GLY B 140      61.647  68.952  69.600  1.00  0.00           C
ATOM   2847  O   GLY B 140      61.510  67.741  69.434  1.00  0.00           O
ATOM   2848  N   CYS B 141      62.847  69.539  69.536  1.00  0.00           N
ATOM   2849  CA  CYS B 141      64.061  68.786  69.208  1.00  0.00           C
ATOM   2850  CB  CYS B 141      65.227  69.736  68.962  1.00  0.00           C
ATOM   2851  SG  CYS B 141      66.604  68.863  68.191  1.00  0.00           S
ATOM   2852  C   CYS B 141      64.449  67.778  70.296  1.00  0.00           C
ATOM   2853  O   CYS B 141      64.750  66.620  69.991  1.00  0.00           O
ATOM   2854  N   ARG B 142      64.389  68.201  71.567  1.00  0.00           N
ATOM   2855  CA  ARG B 142      64.634  67.326  72.724  1.00  0.00           C
ATOM   2856  CB  ARG B 142      64.533  68.142  74.026  1.00  0.00           C
ATOM   2857  CG  ARG B 142      65.677  69.163  74.144  1.00  0.00           C
ATOM   2858  CD  ARG B 142      65.521  70.066  75.376  1.00  0.00           C
ATOM   2859  NE  ARG B 142      66.382  71.256  75.288  1.00  0.00           N
ATOM   2860  CZ  ARG B 142      67.696  71.349  75.333  1.00  0.00           C
ATOM   2861  NH1 ARG B 142      68.476  70.373  75.694  1.00  0.00           N
ATOM   2862  NH2 ARG B 142      68.254  72.469  74.997  1.00  0.00           N
ATOM   2863  C   ARG B 142      63.673  66.136  72.707  1.00  0.00           C
ATOM   2864  O   ARG B 142      64.119  65.002  72.854  1.00  0.00           O
ATOM   2865  N   GLY B 143      62.387  66.381  72.439  1.00  0.00           N
ATOM   2866  CA  GLY B 143      61.364  65.347  72.272  1.00  0.00           C
ATOM   2867  C   GLY B 143      61.613  64.413  71.082  1.00  0.00           C
ATOM   2868  O   GLY B 143      61.518  63.199  71.249  1.00  0.00           O
ATOM   2869  N   TYR B 144      61.983  64.947  69.911  1.00  0.00           N
ATOM   2870  CA  TYR B 144      62.332  64.161  68.717  1.00  0.00           C
ATOM   2871  CB  TYR B 144      62.683  65.103  67.542  1.00  0.00           C
ATOM   2872  CG  TYR B 144      63.696  64.546  66.549  1.00  0.00           C
ATOM   2873  CD1 TYR B 144      63.366  63.437  65.747  1.00  0.00           C
ATOM   2874  CE1 TYR B 144      64.341  62.849  64.918  1.00  0.00           C
ATOM   2875  CZ  TYR B 144      65.652  63.369  64.880  1.00  0.00           C
ATOM   2876  OH  TYR B 144      66.609  62.774  64.117  1.00  0.00           O
ATOM   2877  CE2 TYR B 144      65.977  64.491  65.670  1.00  0.00           C
ATOM   2878  CD2 TYR B 144      65.002  65.078  66.501  1.00  0.00           C
ATOM   2879  C   TYR B 144      63.471  63.171  68.999  1.00  0.00           C
ATOM   2880  O   TYR B 144      63.295  61.964  68.807  1.00  0.00           O
ATOM   2881  N   TYR B 145      64.619  63.662  69.479  1.00  0.00           N
ATOM   2882  CA  TYR B 145      65.802  62.815  69.641  1.00  0.00           C
ATOM   2883  CB  TYR B 145      67.065  63.684  69.768  1.00  0.00           C
ATOM   2884  CG  TYR B 145      68.338  62.979  69.321  1.00  0.00           C
ATOM   2885  CD1 TYR B 145      68.984  63.350  68.122  1.00  0.00           C
ATOM   2886  CE1 TYR B 145      70.154  62.680  67.706  1.00  0.00           C
ATOM   2887  CZ  TYR B 145      70.676  61.627  68.487  1.00  0.00           C
ATOM   2888  OH  TYR B 145      71.788  60.948  68.106  1.00  0.00           O
ATOM   2889  CE2 TYR B 145      70.027  61.253  69.679  1.00  0.00           C
ATOM   2890  CD2 TYR B 145      68.866  61.926  70.092  1.00  0.00           C
ATOM   2891  C   TYR B 145      65.615  61.821  70.800  1.00  0.00           C
ATOM   2892  O   TYR B 145      65.990  60.656  70.677  1.00  0.00           O
ATOM   2893  N   PHE B 146      64.950  62.236  71.887  1.00  0.00           N
ATOM   2894  CA  PHE B 146      64.516  61.337  72.961  1.00  0.00           C
ATOM   2895  CB  PHE B 146      63.793  62.161  74.037  1.00  0.00           C
ATOM   2896  CG  PHE B 146      63.120  61.356  75.131  1.00  0.00           C
ATOM   2897  CD1 PHE B 146      61.758  61.010  75.019  1.00  0.00           C
ATOM   2898  CE1 PHE B 146      61.133  60.262  76.033  1.00  0.00           C
ATOM   2899  CZ  PHE B 146      61.866  59.867  77.165  1.00  0.00           C
ATOM   2900  CE2 PHE B 146      63.220  60.219  77.283  1.00  0.00           C
ATOM   2901  CD2 PHE B 146      63.847  60.959  76.267  1.00  0.00           C
ATOM   2902  C   PHE B 146      63.622  60.205  72.441  1.00  0.00           C
ATOM   2903  O   PHE B 146      63.911  59.041  72.699  1.00  0.00           O
ATOM   2904  N   LEU B 147      62.567  60.516  71.679  1.00  0.00           N
ATOM   2905  CA  LEU B 147      61.598  59.516  71.225  1.00  0.00           C
ATOM   2906  CB  LEU B 147      60.348  60.250  70.695  1.00  0.00           C
ATOM   2907  CG  LEU B 147      59.096  59.411  70.364  1.00  0.00           C
ATOM   2908  CD1 LEU B 147      59.202  58.643  69.048  1.00  0.00           C
ATOM   2909  CD2 LEU B 147      58.726  58.431  71.480  1.00  0.00           C
ATOM   2910  C   LEU B 147      62.226  58.543  70.218  1.00  0.00           C
ATOM   2911  O   LEU B 147      62.103  57.329  70.386  1.00  0.00           O
ATOM   2912  N   ARG B 148      62.956  59.046  69.212  1.00  0.00           N
ATOM   2913  CA  ARG B 148      63.574  58.182  68.191  1.00  0.00           C
ATOM   2914  CB  ARG B 148      63.868  58.977  66.903  1.00  0.00           C
ATOM   2915  CG  ARG B 148      65.195  59.760  66.866  1.00  0.00           C
ATOM   2916  CD  ARG B 148      66.423  58.947  66.423  1.00  0.00           C
ATOM   2917  NE  ARG B 148      66.258  58.363  65.075  1.00  0.00           N
ATOM   2918  CZ  ARG B 148      66.250  57.082  64.741  1.00  0.00           C
ATOM   2919  NH1 ARG B 148      66.326  56.118  65.610  1.00  0.00           N
ATOM   2920  NH2 ARG B 148      66.144  56.740  63.494  1.00  0.00           N
ATOM   2921  C   ARG B 148      64.752  57.363  68.724  1.00  0.00           C
ATOM   2922  O   ARG B 148      65.082  56.340  68.128  1.00  0.00           O
ATOM   2923  N   ASP B 149      65.374  57.761  69.837  1.00  0.00           N
ATOM   2924  CA  ASP B 149      66.338  56.911  70.545  1.00  0.00           C
ATOM   2925  CB  ASP B 149      67.428  57.760  71.211  1.00  0.00           C
ATOM   2926  CG  ASP B 149      68.675  56.921  71.498  1.00  0.00           C
ATOM   2927  OD1 ASP B 149      69.489  56.723  70.558  1.00  0.00           O
ATOM   2928  OD2 ASP B 149      68.873  56.490  72.654  1.00  0.00           O
ATOM   2929  C   ASP B 149      65.656  55.949  71.535  1.00  0.00           C
ATOM   2930  O   ASP B 149      66.106  54.812  71.658  1.00  0.00           O
ATOM   2931  N   ALA B 150      64.526  56.320  72.153  1.00  0.00           N
ATOM   2932  CA  ALA B 150      63.735  55.431  73.015  1.00  0.00           C
ATOM   2933  CB  ALA B 150      62.547  56.200  73.606  1.00  0.00           C
ATOM   2934  C   ALA B 150      63.273  54.155  72.282  1.00  0.00           C
ATOM   2935  O   ALA B 150      63.284  53.065  72.864  1.00  0.00           O
ATOM   2936  N   CYS B 151      62.963  54.262  70.983  1.00  0.00           N
ATOM   2937  CA  CYS B 151      62.716  53.126  70.084  1.00  0.00           C
ATOM   2938  CB  CYS B 151      62.628  53.663  68.648  1.00  0.00           C
ATOM   2939  SG  CYS B 151      61.139  54.678  68.449  1.00  0.00           S
ATOM   2940  C   CYS B 151      63.804  52.037  70.168  1.00  0.00           C
ATOM   2941  O   CYS B 151      63.485  50.848  70.157  1.00  0.00           O
ATOM   2942  N   THR B 152      65.075  52.435  70.316  1.00  0.00           N
ATOM   2943  CA  THR B 152      66.243  51.532  70.333  1.00  0.00           C
ATOM   2944  CB  THR B 152      67.584  52.301  70.349  1.00  0.00           C
ATOM   2945  CG2 THR B 152      68.673  51.591  69.549  1.00  0.00           C
ATOM   2946  OG1 THR B 152      67.475  53.578  69.771  1.00  0.00           O
ATOM   2947  C   THR B 152      66.214  50.547  71.506  1.00  0.00           C
ATOM   2948  O   THR B 152      66.718  49.432  71.378  1.00  0.00           O
ATOM   2949  N   TYR B 153      65.598  50.921  72.634  1.00  0.00           N
ATOM   2950  CA  TYR B 153      65.384  50.042  73.795  1.00  0.00           C
ATOM   2951  CB  TYR B 153      65.615  50.808  75.114  1.00  0.00           C
ATOM   2952  CG  TYR B 153      66.688  51.882  75.087  1.00  0.00           C
ATOM   2953  CD1 TYR B 153      68.029  51.601  75.413  1.00  0.00           C
ATOM   2954  CE1 TYR B 153      69.001  52.620  75.320  1.00  0.00           C
ATOM   2955  CZ  TYR B 153      68.636  53.911  74.876  1.00  0.00           C
ATOM   2956  OH  TYR B 153      69.571  54.879  74.713  1.00  0.00           O
ATOM   2957  CE2 TYR B 153      67.291  54.191  74.572  1.00  0.00           C
ATOM   2958  CD2 TYR B 153      66.322  53.183  74.703  1.00  0.00           C
ATOM   2959  C   TYR B 153      63.978  49.410  73.783  1.00  0.00           C
ATOM   2960  O   TYR B 153      63.817  48.258  74.188  1.00  0.00           O
ATOM   2961  N   ALA B 154      62.969  50.139  73.287  1.00  0.00           N
ATOM   2962  CA  ALA B 154      61.564  49.732  73.338  1.00  0.00           C
ATOM   2963  CB  ALA B 154      60.691  50.895  72.854  1.00  0.00           C
ATOM   2964  C   ALA B 154      61.275  48.447  72.550  1.00  0.00           C
ATOM   2965  O   ALA B 154      60.593  47.559  73.067  1.00  0.00           O
ATOM   2966  N   THR B 155      61.820  48.295  71.338  1.00  0.00           N
ATOM   2967  CA  THR B 155      61.717  47.014  70.617  1.00  0.00           C
ATOM   2968  CB  THR B 155      62.042  47.135  69.119  1.00  0.00           C
ATOM   2969  CG2 THR B 155      61.318  48.295  68.436  1.00  0.00           C
ATOM   2970  OG1 THR B 155      63.420  47.332  68.939  1.00  0.00           O
ATOM   2971  C   THR B 155      62.607  45.959  71.279  1.00  0.00           C
ATOM   2972  O   THR B 155      62.163  44.830  71.483  1.00  0.00           O
ATOM   2973  N   ALA B 156      63.818  46.342  71.709  1.00  0.00           N
ATOM   2974  CA  ALA B 156      64.845  45.460  72.264  1.00  0.00           C
ATOM   2975  CB  ALA B 156      66.078  46.300  72.625  1.00  0.00           C
ATOM   2976  C   ALA B 156      64.369  44.648  73.475  1.00  0.00           C
ATOM   2977  O   ALA B 156      64.488  43.423  73.484  1.00  0.00           O
ATOM   2978  N   LEU B 157      63.791  45.306  74.486  1.00  0.00           N
ATOM   2979  CA  LEU B 157      63.322  44.621  75.695  1.00  0.00           C
ATOM   2980  CB  LEU B 157      63.066  45.647  76.814  1.00  0.00           C
ATOM   2981  CG  LEU B 157      64.298  46.468  77.253  1.00  0.00           C
ATOM   2982  CD1 LEU B 157      63.922  47.370  78.429  1.00  0.00           C
ATOM   2983  CD2 LEU B 157      65.476  45.595  77.694  1.00  0.00           C
ATOM   2984  C   LEU B 157      62.091  43.741  75.421  1.00  0.00           C
ATOM   2985  O   LEU B 157      61.923  42.702  76.062  1.00  0.00           O
ATOM   2986  N   ASN B 158      61.266  44.096  74.432  1.00  0.00           N
ATOM   2987  CA  ASN B 158      60.107  43.299  74.028  1.00  0.00           C
ATOM   2988  CB  ASN B 158      59.087  44.210  73.330  1.00  0.00           C
ATOM   2989  CG  ASN B 158      58.292  45.009  74.344  1.00  0.00           C
ATOM   2990  OD1 ASN B 158      57.453  44.466  75.041  1.00  0.00           O
ATOM   2991  ND2 ASN B 158      58.520  46.288  74.488  1.00  0.00           N
ATOM   2992  C   ASN B 158      60.501  42.068  73.191  1.00  0.00           C
ATOM   2993  O   ASN B 158      60.056  40.963  73.497  1.00  0.00           O
ATOM   2994  N   VAL B 159      61.393  42.203  72.201  1.00  0.00           N
ATOM   2995  CA  VAL B 159      61.894  41.059  71.412  1.00  0.00           C
ATOM   2996  CB  VAL B 159      62.540  41.522  70.087  1.00  0.00           C
ATOM   2997  CG1 VAL B 159      63.907  42.183  70.256  1.00  0.00           C
ATOM   2998  CG2 VAL B 159      62.672  40.362  69.097  1.00  0.00           C
ATOM   2999  C   VAL B 159      62.796  40.135  72.244  1.00  0.00           C
ATOM   3000  O   VAL B 159      62.798  38.918  72.032  1.00  0.00           O
ATOM   3001  N   ALA B 160      63.480  40.667  73.263  1.00  0.00           N
ATOM   3002  CA  ALA B 160      64.159  39.860  74.274  1.00  0.00           C
ATOM   3003  CB  ALA B 160      65.099  40.751  75.095  1.00  0.00           C
ATOM   3004  C   ALA B 160      63.168  39.088  75.161  1.00  0.00           C
ATOM   3005  O   ALA B 160      63.310  37.874  75.303  1.00  0.00           O
ATOM   3006  N   SER B 161      62.122  39.741  75.680  1.00  0.00           N
ATOM   3007  CA  SER B 161      61.069  39.077  76.474  1.00  0.00           C
ATOM   3008  CB  SER B 161      60.040  40.099  76.968  1.00  0.00           C
ATOM   3009  OG  SER B 161      60.671  41.058  77.794  1.00  0.00           O
ATOM   3010  C   SER B 161      60.363  37.972  75.679  1.00  0.00           C
ATOM   3011  O   SER B 161      60.196  36.855  76.168  1.00  0.00           O
ATOM   3012  N   LEU B 162      60.052  38.236  74.406  1.00  0.00           N
ATOM   3013  CA  LEU B 162      59.534  37.251  73.457  1.00  0.00           C
ATOM   3014  CB  LEU B 162      59.244  37.997  72.142  1.00  0.00           C
ATOM   3015  CG  LEU B 162      58.780  37.113  70.975  1.00  0.00           C
ATOM   3016  CD1 LEU B 162      57.510  36.337  71.310  1.00  0.00           C
ATOM   3017  CD2 LEU B 162      58.523  37.985  69.749  1.00  0.00           C
ATOM   3018  C   LEU B 162      60.500  36.070  73.252  1.00  0.00           C
ATOM   3019  O   LEU B 162      60.067  34.918  73.261  1.00  0.00           O
ATOM   3020  N   SER B 163      61.803  36.335  73.109  1.00  0.00           N
ATOM   3021  CA  SER B 163      62.831  35.289  72.982  1.00  0.00           C
ATOM   3022  CB  SER B 163      64.199  35.898  72.653  1.00  0.00           C
ATOM   3023  OG  SER B 163      64.162  36.605  71.426  1.00  0.00           O
ATOM   3024  C   SER B 163      62.944  34.430  74.247  1.00  0.00           C
ATOM   3025  O   SER B 163      63.108  33.215  74.151  1.00  0.00           O
ATOM   3026  N   VAL B 164      62.793  35.027  75.432  1.00  0.00           N
ATOM   3027  CA  VAL B 164      62.818  34.304  76.712  1.00  0.00           C
ATOM   3028  CB  VAL B 164      63.114  35.270  77.875  1.00  0.00           C
ATOM   3029  CG1 VAL B 164      63.001  34.591  79.244  1.00  0.00           C
ATOM   3030  CG2 VAL B 164      64.545  35.817  77.769  1.00  0.00           C
ATOM   3031  C   VAL B 164      61.544  33.474  76.914  1.00  0.00           C
ATOM   3032  O   VAL B 164      61.655  32.300  77.246  1.00  0.00           O
ATOM   3033  N   GLU B 165      60.347  33.994  76.627  1.00  0.00           N
ATOM   3034  CA  GLU B 165      59.091  33.212  76.653  1.00  0.00           C
ATOM   3035  CB  GLU B 165      57.912  34.186  76.450  1.00  0.00           C
ATOM   3036  CG  GLU B 165      56.513  33.592  76.194  1.00  0.00           C
ATOM   3037  CD  GLU B 165      55.844  32.793  77.327  1.00  0.00           C
ATOM   3038  OE1 GLU B 165      56.475  32.568  78.385  1.00  0.00           O
ATOM   3039  OE2 GLU B 165      54.664  32.399  77.149  1.00  0.00           O
ATOM   3040  C   GLU B 165      59.100  32.057  75.625  1.00  0.00           C
ATOM   3041  O   GLU B 165      58.554  30.985  75.895  1.00  0.00           O
ATOM   3042  N   ARG B 166      59.758  32.224  74.464  1.00  0.00           N
ATOM   3043  CA  ARG B 166      60.027  31.139  73.492  1.00  0.00           C
ATOM   3044  CB  ARG B 166      60.551  31.730  72.172  1.00  0.00           C
ATOM   3045  CG  ARG B 166      59.497  32.451  71.315  1.00  0.00           C
ATOM   3046  CD  ARG B 166      58.647  31.515  70.445  1.00  0.00           C
ATOM   3047  NE  ARG B 166      58.082  32.248  69.293  1.00  0.00           N
ATOM   3048  CZ  ARG B 166      56.821  32.474  68.976  1.00  0.00           C
ATOM   3049  NH1 ARG B 166      55.810  31.960  69.611  1.00  0.00           N
ATOM   3050  NH2 ARG B 166      56.539  33.245  67.966  1.00  0.00           N
ATOM   3051  C   ARG B 166      61.008  30.091  74.026  1.00  0.00           C
ATOM   3052  O   ARG B 166      60.804  28.906  73.780  1.00  0.00           O
ATOM   3053  N   TYR B 167      62.046  30.504  74.751  1.00  0.00           N
ATOM   3054  CA  TYR B 167      63.075  29.612  75.296  1.00  0.00           C
ATOM   3055  CB  TYR B 167      64.317  30.460  75.609  1.00  0.00           C
ATOM   3056  CG  TYR B 167      65.536  29.676  76.051  1.00  0.00           C
ATOM   3057  CD1 TYR B 167      66.265  28.930  75.105  1.00  0.00           C
ATOM   3058  CE1 TYR B 167      67.430  28.243  75.494  1.00  0.00           C
ATOM   3059  CZ  TYR B 167      67.877  28.313  76.829  1.00  0.00           C
ATOM   3060  OH  TYR B 167      69.003  27.647  77.193  1.00  0.00           O
ATOM   3061  CE2 TYR B 167      67.150  29.065  77.779  1.00  0.00           C
ATOM   3062  CD2 TYR B 167      65.977  29.742  77.389  1.00  0.00           C
ATOM   3063  C   TYR B 167      62.584  28.822  76.522  1.00  0.00           C
ATOM   3064  O   TYR B 167      62.728  27.600  76.572  1.00  0.00           O
ATOM   3065  N   LEU B 168      61.936  29.496  77.479  1.00  0.00           N
ATOM   3066  CA  LEU B 168      61.409  28.917  78.724  1.00  0.00           C
ATOM   3067  CB  LEU B 168      60.849  30.057  79.593  1.00  0.00           C
ATOM   3068  CG  LEU B 168      61.904  30.971  80.251  1.00  0.00           C
ATOM   3069  CD1 LEU B 168      61.191  32.028  81.093  1.00  0.00           C
ATOM   3070  CD2 LEU B 168      62.900  30.237  81.152  1.00  0.00           C
ATOM   3071  C   LEU B 168      60.341  27.835  78.499  1.00  0.00           C
ATOM   3072  O   LEU B 168      60.201  26.921  79.313  1.00  0.00           O
ATOM   3073  N   ALA B 169      59.647  27.870  77.359  1.00  0.00           N
ATOM   3074  CA  ALA B 169      58.731  26.810  76.948  1.00  0.00           C
ATOM   3075  CB  ALA B 169      58.115  27.225  75.607  1.00  0.00           C
ATOM   3076  C   ALA B 169      59.413  25.424  76.848  1.00  0.00           C
ATOM   3077  O   ALA B 169      58.762  24.398  77.067  1.00  0.00           O
ATOM   3078  N   ILE B 170      60.718  25.375  76.543  1.00  0.00           N
ATOM   3079  CA  ILE B 170      61.425  24.162  76.085  1.00  0.00           C
ATOM   3080  CB  ILE B 170      61.535  24.166  74.539  1.00  0.00           C
ATOM   3081  CG2 ILE B 170      60.166  23.820  73.927  1.00  0.00           C
ATOM   3082  CG1 ILE B 170      62.110  25.499  73.998  1.00  0.00           C
ATOM   3083  CD1 ILE B 170      62.306  25.538  72.480  1.00  0.00           C
ATOM   3084  C   ILE B 170      62.809  23.917  76.710  1.00  0.00           C
ATOM   3085  O   ILE B 170      63.286  22.788  76.648  1.00  0.00           O
ATOM   3086  N   CYS B 171      63.467  24.908  77.321  1.00  0.00           N
ATOM   3087  CA  CYS B 171      64.837  24.740  77.832  1.00  0.00           C
ATOM   3088  CB  CYS B 171      65.479  26.122  77.990  1.00  0.00           C
ATOM   3089  SG  CYS B 171      64.675  27.064  79.317  1.00  0.00           S
ATOM   3090  C   CYS B 171      64.946  23.892  79.116  1.00  0.00           C
ATOM   3091  O   CYS B 171      65.994  23.302  79.370  1.00  0.00           O
ATOM   3092  N   HIS B 172      63.863  23.783  79.892  1.00  0.00           N
ATOM   3093  CA  HIS B 172      63.702  22.847  81.012  1.00  0.00           C
ATOM   3094  CB  HIS B 172      63.622  23.630  82.335  1.00  0.00           C
ATOM   3095  CG  HIS B 172      63.747  22.775  83.575  1.00  0.00           C
ATOM   3096  ND1 HIS B 172      62.757  21.947  84.125  1.00  0.00           N
ATOM   3097  CE1 HIS B 172      63.327  21.360  85.194  1.00  0.00           C
ATOM   3098  NE2 HIS B 172      64.596  21.771  85.337  1.00  0.00           N
ATOM   3099  CD2 HIS B 172      64.879  22.659  84.325  1.00  0.00           C
ATOM   3100  C   HIS B 172      62.430  22.017  80.788  1.00  0.00           C
ATOM   3101  O   HIS B 172      61.455  22.568  80.264  1.00  0.00           O
ATOM   3102  N   PRO B 173      62.365  20.727  81.168  1.00  0.00           N
ATOM   3103  CD  PRO B 173      63.453  19.891  81.654  1.00  0.00           C
ATOM   3104  CG  PRO B 173      62.773  18.708  82.335  1.00  0.00           C
ATOM   3105  CB  PRO B 173      61.498  18.523  81.511  1.00  0.00           C
ATOM   3106  CA  PRO B 173      61.143  19.936  81.026  1.00  0.00           C
ATOM   3107  C   PRO B 173      59.921  20.530  81.751  1.00  0.00           C
ATOM   3108  O   PRO B 173      58.847  20.575  81.143  1.00  0.00           O
ATOM   3109  N   PHE B 174      60.050  21.037  82.989  1.00  0.00           N
ATOM   3110  CA  PHE B 174      58.884  21.448  83.799  1.00  0.00           C
ATOM   3111  CB  PHE B 174      58.426  20.270  84.676  1.00  0.00           C
ATOM   3112  CG  PHE B 174      59.350  19.881  85.817  1.00  0.00           C
ATOM   3113  CD1 PHE B 174      59.129  20.390  87.112  1.00  0.00           C
ATOM   3114  CE1 PHE B 174      59.947  19.982  88.182  1.00  0.00           C
ATOM   3115  CZ  PHE B 174      61.000  19.077  87.958  1.00  0.00           C
ATOM   3116  CE2 PHE B 174      61.223  18.567  86.667  1.00  0.00           C
ATOM   3117  CD2 PHE B 174      60.395  18.962  85.601  1.00  0.00           C
ATOM   3118  C   PHE B 174      59.025  22.732  84.642  1.00  0.00           C
ATOM   3119  O   PHE B 174      58.030  23.442  84.789  1.00  0.00           O
ATOM   3120  N   LYS B 175      60.203  23.076  85.184  1.00  0.00           N
ATOM   3121  CA  LYS B 175      60.381  24.321  85.959  1.00  0.00           C
ATOM   3122  CB  LYS B 175      61.556  24.221  86.955  1.00  0.00           C
ATOM   3123  CG  LYS B 175      61.285  23.211  88.087  1.00  0.00           C
ATOM   3124  CD  LYS B 175      62.099  23.519  89.356  1.00  0.00           C
ATOM   3125  CE  LYS B 175      61.713  22.565  90.498  1.00  0.00           C
ATOM   3126  NZ  LYS B 175      62.212  23.037  91.813  1.00  0.00           N
ATOM   3127  C   LYS B 175      60.502  25.543  85.041  1.00  0.00           C
ATOM   3128  O   LYS B 175      60.849  25.417  83.871  1.00  0.00           O
ATOM   3129  N   ALA B 176      60.192  26.726  85.584  1.00  0.00           N
ATOM   3130  CA  ALA B 176      60.303  28.033  84.915  1.00  0.00           C
ATOM   3131  CB  ALA B 176      61.776  28.474  84.928  1.00  0.00           C
ATOM   3132  C   ALA B 176      59.631  28.130  83.521  1.00  0.00           C
ATOM   3133  O   ALA B 176      60.058  28.911  82.683  1.00  0.00           O
ATOM   3134  N   LYS B 177      58.567  27.351  83.276  1.00  0.00           N
ATOM   3135  CA  LYS B 177      57.975  27.024  81.958  1.00  0.00           C
ATOM   3136  CB  LYS B 177      56.897  25.957  82.257  1.00  0.00           C
ATOM   3137  CG  LYS B 177      56.190  25.262  81.081  1.00  0.00           C
ATOM   3138  CD  LYS B 177      57.101  24.669  79.999  1.00  0.00           C
ATOM   3139  CE  LYS B 177      58.233  23.804  80.560  1.00  0.00           C
ATOM   3140  NZ  LYS B 177      58.852  22.993  79.491  1.00  0.00           N
ATOM   3141  C   LYS B 177      57.439  28.199  81.104  1.00  0.00           C
ATOM   3142  O   LYS B 177      56.996  27.980  79.980  1.00  0.00           O
ATOM   3143  N   THR B 178      57.433  29.428  81.617  1.00  0.00           N
ATOM   3144  CA  THR B 178      56.929  30.643  80.948  1.00  0.00           C
ATOM   3145  CB  THR B 178      55.387  30.652  80.956  1.00  0.00           C
ATOM   3146  CG2 THR B 178      54.785  30.693  82.365  1.00  0.00           C
ATOM   3147  OG1 THR B 178      54.829  31.736  80.245  1.00  0.00           O
ATOM   3148  C   THR B 178      57.503  31.889  81.635  1.00  0.00           C
ATOM   3149  O   THR B 178      57.841  31.834  82.818  1.00  0.00           O
ATOM   3150  N   LEU B 179      57.622  33.008  80.915  1.00  0.00           N
ATOM   3151  CA  LEU B 179      58.178  34.263  81.444  1.00  0.00           C
ATOM   3152  CB  LEU B 179      58.598  35.145  80.251  1.00  0.00           C
ATOM   3153  CG  LEU B 179      59.182  36.524  80.624  1.00  0.00           C
ATOM   3154  CD1 LEU B 179      60.397  36.439  81.551  1.00  0.00           C
ATOM   3155  CD2 LEU B 179      59.622  37.245  79.352  1.00  0.00           C
ATOM   3156  C   LEU B 179      57.209  35.001  82.384  1.00  0.00           C
ATOM   3157  O   LEU B 179      57.645  35.654  83.327  1.00  0.00           O
ATOM   3158  N   MET B 180      55.902  34.911  82.131  1.00  0.00           N
ATOM   3159  CA  MET B 180      54.844  35.547  82.926  1.00  0.00           C
ATOM   3160  CB  MET B 180      54.458  36.913  82.322  1.00  0.00           C
ATOM   3161  CG  MET B 180      55.408  38.036  82.745  1.00  0.00           C
ATOM   3162  SD  MET B 180      55.270  38.469  84.502  1.00  0.00           S
ATOM   3163  CE  MET B 180      57.023  38.671  84.916  1.00  0.00           C
ATOM   3164  C   MET B 180      53.613  34.645  82.983  1.00  0.00           C
ATOM   3165  O   MET B 180      53.321  33.949  82.014  1.00  0.00           O
ATOM   3166  N   SER B 181      52.866  34.698  84.088  1.00  0.00           N
ATOM   3167  CA  SER B 181      51.539  34.079  84.201  1.00  0.00           C
ATOM   3168  CB  SER B 181      51.301  33.571  85.628  1.00  0.00           C
ATOM   3169  OG  SER B 181      51.104  34.652  86.517  1.00  0.00           O
ATOM   3170  C   SER B 181      50.427  35.040  83.756  1.00  0.00           C
ATOM   3171  O   SER B 181      50.644  36.249  83.626  1.00  0.00           O
ATOM   3172  N   ARG B 182      49.215  34.500  83.552  1.00  0.00           N
ATOM   3173  CA  ARG B 182      48.037  35.206  83.004  1.00  0.00           C
ATOM   3174  CB  ARG B 182      46.794  34.304  83.139  1.00  0.00           C
ATOM   3175  CG  ARG B 182      46.871  33.039  82.269  1.00  0.00           C
ATOM   3176  CD  ARG B 182      45.642  32.145  82.484  1.00  0.00           C
ATOM   3177  NE  ARG B 182      45.657  30.988  81.570  1.00  0.00           N
ATOM   3178  CZ  ARG B 182      46.143  29.781  81.782  1.00  0.00           C
ATOM   3179  NH1 ARG B 182      46.674  29.390  82.903  1.00  0.00           N
ATOM   3180  NH2 ARG B 182      46.110  28.911  80.826  1.00  0.00           N
ATOM   3181  C   ARG B 182      47.765  36.567  83.657  1.00  0.00           C
ATOM   3182  O   ARG B 182      47.520  37.538  82.950  1.00  0.00           O
ATOM   3183  N   SER B 183      47.858  36.654  84.985  1.00  0.00           N
ATOM   3184  CA  SER B 183      47.547  37.874  85.751  1.00  0.00           C
ATOM   3185  CB  SER B 183      47.335  37.536  87.239  1.00  0.00           C
ATOM   3186  OG  SER B 183      46.734  36.260  87.417  1.00  0.00           O
ATOM   3187  C   SER B 183      48.621  38.971  85.649  1.00  0.00           C
ATOM   3188  O   SER B 183      48.349  40.123  85.970  1.00  0.00           O
ATOM   3189  N   ARG B 184      49.859  38.631  85.257  1.00  0.00           N
ATOM   3190  CA  ARG B 184      51.059  39.449  85.547  1.00  0.00           C
ATOM   3191  CB  ARG B 184      52.128  38.548  86.201  1.00  0.00           C
ATOM   3192  CG  ARG B 184      51.653  37.945  87.539  1.00  0.00           C
ATOM   3193  CD  ARG B 184      52.709  37.043  88.194  1.00  0.00           C
ATOM   3194  NE  ARG B 184      52.212  36.496  89.472  1.00  0.00           N
ATOM   3195  CZ  ARG B 184      52.654  35.449  90.145  1.00  0.00           C
ATOM   3196  NH1 ARG B 184      53.622  34.674  89.746  1.00  0.00           N
ATOM   3197  NH2 ARG B 184      52.100  35.163  91.278  1.00  0.00           N
ATOM   3198  C   ARG B 184      51.607  40.235  84.345  1.00  0.00           C
ATOM   3199  O   ARG B 184      52.378  41.178  84.524  1.00  0.00           O
ATOM   3200  N   THR B 185      51.188  39.901  83.124  1.00  0.00           N
ATOM   3201  CA  THR B 185      51.731  40.467  81.869  1.00  0.00           C
ATOM   3202  CB  THR B 185      51.018  39.878  80.644  1.00  0.00           C
ATOM   3203  CG2 THR B 185      51.269  38.385  80.511  1.00  0.00           C
ATOM   3204  OG1 THR B 185      49.626  40.058  80.760  1.00  0.00           O
ATOM   3205  C   THR B 185      51.612  41.987  81.765  1.00  0.00           C
ATOM   3206  O   THR B 185      52.570  42.648  81.367  1.00  0.00           O
ATOM   3207  N   LYS B 186      50.455  42.549  82.134  1.00  0.00           N
ATOM   3208  CA  LYS B 186      50.082  43.952  81.876  1.00  0.00           C
ATOM   3209  CB  LYS B 186      48.634  44.193  82.346  1.00  0.00           C
ATOM   3210  CG  LYS B 186      47.626  43.210  81.722  1.00  0.00           C
ATOM   3211  CD  LYS B 186      46.187  43.590  82.090  1.00  0.00           C
ATOM   3212  CE  LYS B 186      45.186  42.607  81.473  1.00  0.00           C
ATOM   3213  NZ  LYS B 186      43.804  43.135  81.544  1.00  0.00           N
ATOM   3214  C   LYS B 186      51.047  44.949  82.528  1.00  0.00           C
ATOM   3215  O   LYS B 186      51.503  45.900  81.887  1.00  0.00           O
ATOM   3216  N   LYS B 187      51.428  44.691  83.783  1.00  0.00           N
ATOM   3217  CA  LYS B 187      52.388  45.527  84.521  1.00  0.00           C
ATOM   3218  CB  LYS B 187      52.092  45.494  86.034  1.00  0.00           C
ATOM   3219  CG  LYS B 187      50.659  45.994  86.317  1.00  0.00           C
ATOM   3220  CD  LYS B 187      50.428  46.444  87.767  1.00  0.00           C
ATOM   3221  CE  LYS B 187      48.984  46.956  87.897  1.00  0.00           C
ATOM   3222  NZ  LYS B 187      48.803  47.897  89.026  1.00  0.00           N
ATOM   3223  C   LYS B 187      53.844  45.210  84.155  1.00  0.00           C
ATOM   3224  O   LYS B 187      54.660  46.127  84.135  1.00  0.00           O
ATOM   3225  N   PHE B 188      54.157  43.974  83.747  1.00  0.00           N
ATOM   3226  CA  PHE B 188      55.476  43.617  83.207  1.00  0.00           C
ATOM   3227  CB  PHE B 188      55.569  42.096  83.007  1.00  0.00           C
ATOM   3228  CG  PHE B 188      56.824  41.660  82.273  1.00  0.00           C
ATOM   3229  CD1 PHE B 188      58.060  41.636  82.945  1.00  0.00           C
ATOM   3230  CE1 PHE B 188      59.233  41.283  82.254  1.00  0.00           C
ATOM   3231  CZ  PHE B 188      59.174  40.968  80.886  1.00  0.00           C
ATOM   3232  CE2 PHE B 188      57.943  41.001  80.209  1.00  0.00           C
ATOM   3233  CD2 PHE B 188      56.768  41.341  80.902  1.00  0.00           C
ATOM   3234  C   PHE B 188      55.816  44.384  81.914  1.00  0.00           C
ATOM   3235  O   PHE B 188      56.851  45.049  81.866  1.00  0.00           O
ATOM   3236  N   ILE B 189      54.939  44.367  80.899  1.00  0.00           N
ATOM   3237  CA  ILE B 189      55.192  45.091  79.636  1.00  0.00           C
ATOM   3238  CB  ILE B 189      54.208  44.694  78.509  1.00  0.00           C
ATOM   3239  CG2 ILE B 189      54.379  43.195  78.192  1.00  0.00           C
ATOM   3240  CG1 ILE B 189      52.739  45.064  78.819  1.00  0.00           C
ATOM   3241  CD1 ILE B 189      51.740  44.679  77.721  1.00  0.00           C
ATOM   3242  C   ILE B 189      55.263  46.612  79.861  1.00  0.00           C
ATOM   3243  O   ILE B 189      56.125  47.290  79.303  1.00  0.00           O
ATOM   3244  N   SER B 190      54.440  47.134  80.777  1.00  0.00           N
ATOM   3245  CA  SER B 190      54.483  48.539  81.205  1.00  0.00           C
ATOM   3246  CB  SER B 190      53.332  48.832  82.172  1.00  0.00           C
ATOM   3247  OG  SER B 190      52.082  48.581  81.555  1.00  0.00           O
ATOM   3248  C   SER B 190      55.824  48.920  81.849  1.00  0.00           C
ATOM   3249  O   SER B 190      56.350  49.998  81.575  1.00  0.00           O
ATOM   3250  N   ALA B 191      56.419  48.035  82.657  1.00  0.00           N
ATOM   3251  CA  ALA B 191      57.706  48.282  83.305  1.00  0.00           C
ATOM   3252  CB  ALA B 191      57.925  47.217  84.387  1.00  0.00           C
ATOM   3253  C   ALA B 191      58.878  48.339  82.308  1.00  0.00           C
ATOM   3254  O   ALA B 191      59.731  49.220  82.427  1.00  0.00           O
ATOM   3255  N   ILE B 192      58.920  47.460  81.296  1.00  0.00           N
ATOM   3256  CA  ILE B 192      59.987  47.499  80.276  1.00  0.00           C
ATOM   3257  CB  ILE B 192      60.186  46.143  79.563  1.00  0.00           C
ATOM   3258  CG2 ILE B 192      60.706  45.108  80.578  1.00  0.00           C
ATOM   3259  CG1 ILE B 192      58.915  45.648  78.846  1.00  0.00           C
ATOM   3260  CD1 ILE B 192      59.099  44.358  78.038  1.00  0.00           C
ATOM   3261  C   ILE B 192      59.829  48.671  79.294  1.00  0.00           C
ATOM   3262  O   ILE B 192      60.837  49.232  78.856  1.00  0.00           O
ATOM   3263  N   TRP B 193      58.605  49.131  79.013  1.00  0.00           N
ATOM   3264  CA  TRP B 193      58.393  50.400  78.304  1.00  0.00           C
ATOM   3265  CB  TRP B 193      56.928  50.531  77.868  1.00  0.00           C
ATOM   3266  CG  TRP B 193      56.522  49.730  76.665  1.00  0.00           C
ATOM   3267  CD1 TRP B 193      57.243  49.600  75.526  1.00  0.00           C
ATOM   3268  NE1 TRP B 193      56.530  48.863  74.604  1.00  0.00           N
ATOM   3269  CE2 TRP B 193      55.295  48.500  75.091  1.00  0.00           C
ATOM   3270  CZ2 TRP B 193      54.212  47.813  74.527  1.00  0.00           C
ATOM   3271  CH2 TRP B 193      53.066  47.579  75.305  1.00  0.00           C
ATOM   3272  CZ3 TRP B 193      53.009  48.062  76.624  1.00  0.00           C
ATOM   3273  CE3 TRP B 193      54.093  48.777  77.170  1.00  0.00           C
ATOM   3274  CD2 TRP B 193      55.269  49.013  76.422  1.00  0.00           C
ATOM   3275  C   TRP B 193      58.846  51.613  79.131  1.00  0.00           C
ATOM   3276  O   TRP B 193      59.548  52.476  78.603  1.00  0.00           O
ATOM   3277  N   LEU B 194      58.541  51.654  80.434  1.00  0.00           N
ATOM   3278  CA  LEU B 194      59.014  52.718  81.328  1.00  0.00           C
ATOM   3279  CB  LEU B 194      58.326  52.552  82.696  1.00  0.00           C
ATOM   3280  CG  LEU B 194      58.688  53.630  83.736  1.00  0.00           C
ATOM   3281  CD1 LEU B 194      58.321  55.043  83.275  1.00  0.00           C
ATOM   3282  CD2 LEU B 194      57.942  53.347  85.040  1.00  0.00           C
ATOM   3283  C   LEU B 194      60.550  52.741  81.436  1.00  0.00           C
ATOM   3284  O   LEU B 194      61.155  53.810  81.366  1.00  0.00           O
ATOM   3285  N   ALA B 195      61.194  51.572  81.522  1.00  0.00           N
ATOM   3286  CA  ALA B 195      62.653  51.455  81.481  1.00  0.00           C
ATOM   3287  CB  ALA B 195      63.032  49.997  81.768  1.00  0.00           C
ATOM   3288  C   ALA B 195      63.243  51.938  80.140  1.00  0.00           C
ATOM   3289  O   ALA B 195      64.276  52.605  80.127  1.00  0.00           O
ATOM   3290  N   SER B 196      62.566  51.663  79.021  1.00  0.00           N
ATOM   3291  CA  SER B 196      62.982  52.122  77.686  1.00  0.00           C
ATOM   3292  CB  SER B 196      62.103  51.491  76.602  1.00  0.00           C
ATOM   3293  OG  SER B 196      62.183  50.081  76.657  1.00  0.00           O
ATOM   3294  C   SER B 196      62.935  53.647  77.548  1.00  0.00           C
ATOM   3295  O   SER B 196      63.835  54.239  76.957  1.00  0.00           O
ATOM   3296  N   ALA B 197      61.927  54.295  78.140  1.00  0.00           N
ATOM   3297  CA  ALA B 197      61.850  55.753  78.218  1.00  0.00           C
ATOM   3298  CB  ALA B 197      60.429  56.133  78.654  1.00  0.00           C
ATOM   3299  C   ALA B 197      62.922  56.340  79.158  1.00  0.00           C
ATOM   3300  O   ALA B 197      63.555  57.340  78.821  1.00  0.00           O
ATOM   3301  N   LEU B 198      63.175  55.702  80.308  1.00  0.00           N
ATOM   3302  CA  LEU B 198      64.196  56.132  81.273  1.00  0.00           C
ATOM   3303  CB  LEU B 198      64.073  55.253  82.532  1.00  0.00           C
ATOM   3304  CG  LEU B 198      65.077  55.575  83.657  1.00  0.00           C
ATOM   3305  CD1 LEU B 198      64.946  57.006  84.179  1.00  0.00           C
ATOM   3306  CD2 LEU B 198      64.850  54.619  84.830  1.00  0.00           C
ATOM   3307  C   LEU B 198      65.618  56.102  80.683  1.00  0.00           C
ATOM   3308  O   LEU B 198      66.416  56.995  80.965  1.00  0.00           O
ATOM   3309  N   LEU B 199      65.931  55.115  79.838  1.00  0.00           N
ATOM   3310  CA  LEU B 199      67.239  54.997  79.180  1.00  0.00           C
ATOM   3311  CB  LEU B 199      67.345  53.603  78.533  1.00  0.00           C
ATOM   3312  CG  LEU B 199      67.561  52.469  79.555  1.00  0.00           C
ATOM   3313  CD1 LEU B 199      67.314  51.104  78.911  1.00  0.00           C
ATOM   3314  CD2 LEU B 199      68.989  52.472  80.107  1.00  0.00           C
ATOM   3315  C   LEU B 199      67.510  56.117  78.159  1.00  0.00           C
ATOM   3316  O   LEU B 199      68.660  56.520  77.997  1.00  0.00           O
ATOM   3317  N   ALA B 200      66.473  56.672  77.526  1.00  0.00           N
ATOM   3318  CA  ALA B 200      66.609  57.759  76.554  1.00  0.00           C
ATOM   3319  CB  ALA B 200      65.395  57.710  75.621  1.00  0.00           C
ATOM   3320  C   ALA B 200      66.794  59.158  77.184  1.00  0.00           C
ATOM   3321  O   ALA B 200      67.147  60.104  76.477  1.00  0.00           O
ATOM   3322  N   VAL B 201      66.588  59.319  78.501  1.00  0.00           N
ATOM   3323  CA  VAL B 201      66.599  60.622  79.207  1.00  0.00           C
ATOM   3324  CB  VAL B 201      66.399  60.417  80.726  1.00  0.00           C
ATOM   3325  CG1 VAL B 201      66.661  61.671  81.574  1.00  0.00           C
ATOM   3326  CG2 VAL B 201      64.953  59.987  81.002  1.00  0.00           C
ATOM   3327  C   VAL B 201      67.818  61.519  78.909  1.00  0.00           C
ATOM   3328  O   VAL B 201      67.600  62.718  78.719  1.00  0.00           O
ATOM   3329  N   PRO B 202      69.072  61.027  78.788  1.00  0.00           N
ATOM   3330  CD  PRO B 202      69.531  59.677  79.089  1.00  0.00           C
ATOM   3331  CG  PRO B 202      71.030  59.804  79.346  1.00  0.00           C
ATOM   3332  CB  PRO B 202      71.424  60.931  78.393  1.00  0.00           C
ATOM   3333  CA  PRO B 202      70.220  61.877  78.446  1.00  0.00           C
ATOM   3334  C   PRO B 202      70.070  62.654  77.127  1.00  0.00           C
ATOM   3335  O   PRO B 202      70.639  63.739  76.976  1.00  0.00           O
ATOM   3336  N   MET B 203      69.259  62.161  76.185  1.00  0.00           N
ATOM   3337  CA  MET B 203      69.019  62.836  74.906  1.00  0.00           C
ATOM   3338  CB  MET B 203      68.245  61.915  73.954  1.00  0.00           C
ATOM   3339  CG  MET B 203      68.975  60.590  73.677  1.00  0.00           C
ATOM   3340  SD  MET B 203      70.715  60.756  73.179  1.00  0.00           S
ATOM   3341  CE  MET B 203      71.166  59.010  73.034  1.00  0.00           C
ATOM   3342  C   MET B 203      68.301  64.182  75.073  1.00  0.00           C
ATOM   3343  O   MET B 203      68.565  65.109  74.308  1.00  0.00           O
ATOM   3344  N   LEU B 204      67.494  64.342  76.131  1.00  0.00           N
ATOM   3345  CA  LEU B 204      66.833  65.607  76.479  1.00  0.00           C
ATOM   3346  CB  LEU B 204      65.899  65.388  77.687  1.00  0.00           C
ATOM   3347  CG  LEU B 204      64.768  64.365  77.465  1.00  0.00           C
ATOM   3348  CD1 LEU B 204      64.060  64.066  78.785  1.00  0.00           C
ATOM   3349  CD2 LEU B 204      63.725  64.879  76.473  1.00  0.00           C
ATOM   3350  C   LEU B 204      67.838  66.727  76.800  1.00  0.00           C
ATOM   3351  O   LEU B 204      67.530  67.899  76.605  1.00  0.00           O
ATOM   3352  N   PHE B 205      69.046  66.382  77.250  1.00  0.00           N
ATOM   3353  CA  PHE B 205      70.136  67.327  77.524  1.00  0.00           C
ATOM   3354  CB  PHE B 205      70.869  66.869  78.797  1.00  0.00           C
ATOM   3355  CG  PHE B 205      69.986  66.784  80.034  1.00  0.00           C
ATOM   3356  CD1 PHE B 205      69.872  67.890  80.900  1.00  0.00           C
ATOM   3357  CE1 PHE B 205      69.035  67.823  82.029  1.00  0.00           C
ATOM   3358  CZ  PHE B 205      68.302  66.652  82.295  1.00  0.00           C
ATOM   3359  CE2 PHE B 205      68.418  65.543  81.438  1.00  0.00           C
ATOM   3360  CD2 PHE B 205      69.262  65.607  80.314  1.00  0.00           C
ATOM   3361  C   PHE B 205      71.107  67.469  76.335  1.00  0.00           C
ATOM   3362  O   PHE B 205      71.876  68.429  76.270  1.00  0.00           O
ATOM   3363  N   THR B 206      71.073  66.525  75.388  1.00  0.00           N
ATOM   3364  CA  THR B 206      72.107  66.358  74.354  1.00  0.00           C
ATOM   3365  CB  THR B 206      72.181  64.886  73.914  1.00  0.00           C
ATOM   3366  CG2 THR B 206      73.210  64.606  72.820  1.00  0.00           C
ATOM   3367  OG1 THR B 206      72.562  64.086  75.013  1.00  0.00           O
ATOM   3368  C   THR B 206      71.938  67.289  73.152  1.00  0.00           C
ATOM   3369  O   THR B 206      72.947  67.747  72.626  1.00  0.00           O
ATOM   3370  N   MET B 207      70.706  67.607  72.738  1.00  0.00           N
ATOM   3371  CA  MET B 207      70.386  68.461  71.576  1.00  0.00           C
ATOM   3372  CB  MET B 207      69.674  67.618  70.500  1.00  0.00           C
ATOM   3373  CG  MET B 207      70.525  66.500  69.878  1.00  0.00           C
ATOM   3374  SD  MET B 207      71.920  67.017  68.832  1.00  0.00           S
ATOM   3375  CE  MET B 207      71.052  67.800  67.443  1.00  0.00           C
ATOM   3376  C   MET B 207      69.490  69.646  71.980  1.00  0.00           C
ATOM   3377  O   MET B 207      68.680  69.496  72.893  1.00  0.00           O
ATOM   3378  N   GLY B 208      69.579  70.796  71.300  1.00  0.00           N
ATOM   3379  CA  GLY B 208      68.751  71.975  71.604  1.00  0.00           C
ATOM   3380  C   GLY B 208      68.767  73.101  70.562  1.00  0.00           C
ATOM   3381  O   GLY B 208      69.464  73.027  69.553  1.00  0.00           O
ATOM   3382  N   GLU B 209      67.962  74.138  70.810  1.00  0.00           N
ATOM   3383  CA  GLU B 209      67.711  75.279  69.910  1.00  0.00           C
ATOM   3384  CB  GLU B 209      66.428  75.981  70.388  1.00  0.00           C
ATOM   3385  CG  GLU B 209      65.936  77.196  69.585  1.00  0.00           C
ATOM   3386  CD  GLU B 209      64.663  77.788  70.223  1.00  0.00           C
ATOM   3387  OE1 GLU B 209      63.625  77.083  70.279  1.00  0.00           O
ATOM   3388  OE2 GLU B 209      64.692  78.959  70.681  1.00  0.00           O
ATOM   3389  C   GLU B 209      68.886  76.269  69.835  1.00  0.00           C
ATOM   3390  O   GLU B 209      69.311  76.838  70.845  1.00  0.00           O
ATOM   3391  N   GLN B 210      69.359  76.541  68.617  1.00  0.00           N
ATOM   3392  CA  GLN B 210      70.456  77.466  68.332  1.00  0.00           C
ATOM   3393  CB  GLN B 210      71.709  76.636  68.021  1.00  0.00           C
ATOM   3394  CG  GLN B 210      72.970  77.470  67.747  1.00  0.00           C
ATOM   3395  CD  GLN B 210      74.175  76.544  67.629  1.00  0.00           C
ATOM   3396  OE1 GLN B 210      74.267  75.718  66.735  1.00  0.00           O
ATOM   3397  NE2 GLN B 210      75.098  76.566  68.561  1.00  0.00           N
ATOM   3398  C   GLN B 210      70.078  78.434  67.202  1.00  0.00           C
ATOM   3399  O   GLN B 210      69.717  78.024  66.098  1.00  0.00           O
ATOM   3400  N   ASN B 211      70.190  79.734  67.475  1.00  0.00           N
ATOM   3401  CA  ASN B 211      69.928  80.823  66.528  1.00  0.00           C
ATOM   3402  CB  ASN B 211      68.684  81.599  67.012  1.00  0.00           C
ATOM   3403  CG  ASN B 211      68.182  82.633  66.014  1.00  0.00           C
ATOM   3404  OD1 ASN B 211      68.906  83.508  65.569  1.00  0.00           O
ATOM   3405  ND2 ASN B 211      66.916  82.616  65.670  1.00  0.00           N
ATOM   3406  C   ASN B 211      71.183  81.706  66.398  1.00  0.00           C
ATOM   3407  O   ASN B 211      71.876  81.946  67.388  1.00  0.00           O
ATOM   3408  N   ARG B 212      71.480  82.197  65.191  1.00  0.00           N
ATOM   3409  CA  ARG B 212      72.571  83.144  64.925  1.00  0.00           C
ATOM   3410  CB  ARG B 212      73.764  82.427  64.279  1.00  0.00           C
ATOM   3411  CG  ARG B 212      74.580  81.546  65.230  1.00  0.00           C
ATOM   3412  CD  ARG B 212      75.810  81.085  64.442  1.00  0.00           C
ATOM   3413  NE  ARG B 212      76.702  80.217  65.224  1.00  0.00           N
ATOM   3414  CZ  ARG B 212      77.611  79.416  64.698  1.00  0.00           C
ATOM   3415  NH1 ARG B 212      77.807  79.325  63.417  1.00  0.00           N
ATOM   3416  NH2 ARG B 212      78.381  78.665  65.421  1.00  0.00           N
ATOM   3417  C   ARG B 212      72.142  84.291  64.012  1.00  0.00           C
ATOM   3418  O   ARG B 212      71.528  84.085  62.964  1.00  0.00           O
ATOM   3419  N   SER B 213      72.631  85.481  64.353  1.00  0.00           N
ATOM   3420  CA  SER B 213      72.842  86.590  63.417  1.00  0.00           C
ATOM   3421  CB  SER B 213      73.254  87.842  64.204  1.00  0.00           C
ATOM   3422  OG  SER B 213      74.359  87.560  65.056  1.00  0.00           O
ATOM   3423  C   SER B 213      73.931  86.258  62.382  1.00  0.00           C
ATOM   3424  O   SER B 213      74.848  85.481  62.657  1.00  0.00           O
ATOM   3425  N   ALA B 214      73.857  86.879  61.207  1.00  0.00           N
ATOM   3426  CA  ALA B 214      74.860  86.732  60.150  1.00  0.00           C
ATOM   3427  CB  ALA B 214      74.236  87.265  58.850  1.00  0.00           C
ATOM   3428  C   ALA B 214      76.205  87.419  60.482  1.00  0.00           C
ATOM   3429  O   ALA B 214      76.302  88.253  61.386  1.00  0.00           O
ATOM   3430  N   ASP B 215      77.220  87.084  59.688  1.00  0.00           N
ATOM   3431  CA  ASP B 215      78.544  87.719  59.588  1.00  0.00           C
ATOM   3432  CB  ASP B 215      79.553  86.731  60.211  1.00  0.00           C
ATOM   3433  CG  ASP B 215      80.992  87.234  60.360  1.00  0.00           C
ATOM   3434  OD1 ASP B 215      81.459  87.462  61.502  1.00  0.00           O
ATOM   3435  OD2 ASP B 215      81.682  87.332  59.324  1.00  0.00           O
ATOM   3436  C   ASP B 215      78.808  88.037  58.089  1.00  0.00           C
ATOM   3437  O   ASP B 215      78.060  87.597  57.213  1.00  0.00           O
ATOM   3438  N   GLY B 216      79.889  88.748  57.744  1.00  0.00           N
ATOM   3439  CA  GLY B 216      80.344  88.803  56.345  1.00  0.00           C
ATOM   3440  C   GLY B 216      80.660  87.409  55.765  1.00  0.00           C
ATOM   3441  O   GLY B 216      80.485  87.165  54.569  1.00  0.00           O
ATOM   3442  N   GLN B 217      81.074  86.478  56.630  1.00  0.00           N
ATOM   3443  CA  GLN B 217      81.494  85.115  56.290  1.00  0.00           C
ATOM   3444  CB  GLN B 217      82.498  84.647  57.364  1.00  0.00           C
ATOM   3445  CG  GLN B 217      83.819  85.443  57.368  1.00  0.00           C
ATOM   3446  CD  GLN B 217      84.548  85.312  58.704  1.00  0.00           C
ATOM   3447  OE1 GLN B 217      85.507  84.567  58.857  1.00  0.00           O
ATOM   3448  NE2 GLN B 217      84.113  86.036  59.713  1.00  0.00           N
ATOM   3449  C   GLN B 217      80.340  84.098  56.181  1.00  0.00           C
ATOM   3450  O   GLN B 217      80.509  83.105  55.480  1.00  0.00           O
ATOM   3451  N   HIS B 218      79.201  84.288  56.869  1.00  0.00           N
ATOM   3452  CA  HIS B 218      78.098  83.304  56.916  1.00  0.00           C
ATOM   3453  CB  HIS B 218      78.379  82.229  57.987  1.00  0.00           C
ATOM   3454  CG  HIS B 218      78.321  82.734  59.409  1.00  0.00           C
ATOM   3455  ND1 HIS B 218      77.152  82.934  60.147  1.00  0.00           N
ATOM   3456  CE1 HIS B 218      77.537  83.492  61.304  1.00  0.00           C
ATOM   3457  NE2 HIS B 218      78.875  83.604  61.349  1.00  0.00           N
ATOM   3458  CD2 HIS B 218      79.391  83.134  60.159  1.00  0.00           C
ATOM   3459  C   HIS B 218      76.722  83.947  57.154  1.00  0.00           C
ATOM   3460  O   HIS B 218      76.621  85.014  57.753  1.00  0.00           O
ATOM   3461  N   ALA B 219      75.651  83.269  56.735  1.00  0.00           N
ATOM   3462  CA  ALA B 219      74.274  83.773  56.802  1.00  0.00           C
ATOM   3463  CB  ALA B 219      73.476  83.089  55.684  1.00  0.00           C
ATOM   3464  C   ALA B 219      73.585  83.640  58.183  1.00  0.00           C
ATOM   3465  O   ALA B 219      72.384  83.897  58.295  1.00  0.00           O
ATOM   3466  N   GLY B 220      74.303  83.238  59.236  1.00  0.00           N
ATOM   3467  CA  GLY B 220      73.729  82.912  60.544  1.00  0.00           C
ATOM   3468  C   GLY B 220      73.154  81.491  60.575  1.00  0.00           C
ATOM   3469  O   GLY B 220      73.820  80.538  60.156  1.00  0.00           O
ATOM   3470  N   GLY B 221      71.931  81.340  61.093  1.00  0.00           N
ATOM   3471  CA  GLY B 221      71.173  80.081  61.075  1.00  0.00           C
ATOM   3472  C   GLY B 221      70.098  79.999  62.163  1.00  0.00           C
ATOM   3473  O   GLY B 221      70.151  80.739  63.143  1.00  0.00           O
ATOM   3474  N   LEU B 222      69.138  79.082  62.007  1.00  0.00           N
ATOM   3475  CA  LEU B 222      68.174  78.702  63.047  1.00  0.00           C
ATOM   3476  CB  LEU B 222      66.869  79.503  62.867  1.00  0.00           C
ATOM   3477  CG  LEU B 222      65.700  79.048  63.767  1.00  0.00           C
ATOM   3478  CD1 LEU B 222      66.059  78.987  65.253  1.00  0.00           C
ATOM   3479  CD2 LEU B 222      64.522  80.006  63.594  1.00  0.00           C
ATOM   3480  C   LEU B 222      67.962  77.186  62.983  1.00  0.00           C
ATOM   3481  O   LEU B 222      67.276  76.689  62.097  1.00  0.00           O
ATOM   3482  N   VAL B 223      68.577  76.457  63.908  1.00  0.00           N
ATOM   3483  CA  VAL B 223      68.791  75.002  63.836  1.00  0.00           C
ATOM   3484  CB  VAL B 223      70.191  74.677  63.267  1.00  0.00           C
ATOM   3485  CG1 VAL B 223      70.196  74.784  61.743  1.00  0.00           C
ATOM   3486  CG2 VAL B 223      71.298  75.578  63.825  1.00  0.00           C
ATOM   3487  C   VAL B 223      68.626  74.345  65.206  1.00  0.00           C
ATOM   3488  O   VAL B 223      68.642  75.018  66.238  1.00  0.00           O
ATOM   3489  N   CYS B 224      68.522  73.016  65.221  1.00  0.00           N
ATOM   3490  CA  CYS B 224      68.809  72.229  66.418  1.00  0.00           C
ATOM   3491  CB  CYS B 224      67.694  71.224  66.680  1.00  0.00           C
ATOM   3492  SG  CYS B 224      68.038  70.272  68.176  1.00  0.00           S
ATOM   3493  C   CYS B 224      70.176  71.537  66.305  1.00  0.00           C
ATOM   3494  O   CYS B 224      70.437  70.855  65.310  1.00  0.00           O
ATOM   3495  N   THR B 225      71.030  71.699  67.319  1.00  0.00           N
ATOM   3496  CA  THR B 225      72.430  71.225  67.344  1.00  0.00           C
ATOM   3497  CB  THR B 225      73.393  72.353  66.917  1.00  0.00           C
ATOM   3498  CG2 THR B 225      73.017  72.963  65.570  1.00  0.00           C
ATOM   3499  OG1 THR B 225      73.419  73.404  67.851  1.00  0.00           O
ATOM   3500  C   THR B 225      72.799  70.671  68.733  1.00  0.00           C
ATOM   3501  O   THR B 225      72.029  70.866  69.681  1.00  0.00           O
ATOM   3502  N   PRO B 226      73.923  69.940  68.909  1.00  0.00           N
ATOM   3503  CD  PRO B 226      74.848  69.435  67.902  1.00  0.00           C
ATOM   3504  CG  PRO B 226      76.051  68.895  68.672  1.00  0.00           C
ATOM   3505  CB  PRO B 226      75.435  68.415  69.985  1.00  0.00           C
ATOM   3506  CA  PRO B 226      74.273  69.388  70.215  1.00  0.00           C
ATOM   3507  C   PRO B 226      74.591  70.481  71.247  1.00  0.00           C
ATOM   3508  O   PRO B 226      75.389  71.386  70.996  1.00  0.00           O
ATOM   3509  N   THR B 227      73.987  70.375  72.434  1.00  0.00           N
ATOM   3510  CA  THR B 227      74.113  71.333  73.550  1.00  0.00           C
ATOM   3511  CB  THR B 227      72.744  71.642  74.196  1.00  0.00           C
ATOM   3512  CG2 THR B 227      71.966  72.622  73.319  1.00  0.00           C
ATOM   3513  OG1 THR B 227      71.911  70.507  74.357  1.00  0.00           O
ATOM   3514  C   THR B 227      75.162  70.948  74.603  1.00  0.00           C
ATOM   3515  O   THR B 227      75.326  71.672  75.591  1.00  0.00           O
ATOM   3516  N   ILE B 228      75.891  69.848  74.386  1.00  0.00           N
ATOM   3517  CA  ILE B 228      76.960  69.314  75.250  1.00  0.00           C
ATOM   3518  CB  ILE B 228      76.471  68.073  76.038  1.00  0.00           C
ATOM   3519  CG2 ILE B 228      75.351  68.476  77.013  1.00  0.00           C
ATOM   3520  CG1 ILE B 228      76.047  66.917  75.099  1.00  0.00           C
ATOM   3521  CD1 ILE B 228      75.608  65.634  75.818  1.00  0.00           C
ATOM   3522  C   ILE B 228      78.234  68.996  74.446  1.00  0.00           C
ATOM   3523  O   ILE B 228      78.182  68.830  73.225  1.00  0.00           O
ATOM   3524  N   HIS B 229      79.381  68.881  75.123  1.00  0.00           N
ATOM   3525  CA  HIS B 229      80.681  68.569  74.505  1.00  0.00           C
ATOM   3526  CB  HIS B 229      81.810  69.021  75.446  1.00  0.00           C
ATOM   3527  CG  HIS B 229      83.192  68.907  74.846  1.00  0.00           C
ATOM   3528  ND1 HIS B 229      84.005  67.773  74.914  1.00  0.00           N
ATOM   3529  CE1 HIS B 229      85.139  68.091  74.266  1.00  0.00           C
ATOM   3530  NE2 HIS B 229      85.062  69.339  73.777  1.00  0.00           N
ATOM   3531  CD2 HIS B 229      83.841  69.872  74.133  1.00  0.00           C
ATOM   3532  C   HIS B 229      80.808  67.083  74.121  1.00  0.00           C
ATOM   3533  O   HIS B 229      80.145  66.217  74.692  1.00  0.00           O
ATOM   3534  N   THR B 230      81.692  66.764  73.172  1.00  0.00           N
ATOM   3535  CA  THR B 230      81.958  65.390  72.704  1.00  0.00           C
ATOM   3536  CB  THR B 230      83.013  65.425  71.589  1.00  0.00           C
ATOM   3537  CG2 THR B 230      83.374  64.056  71.027  1.00  0.00           C
ATOM   3538  OG1 THR B 230      82.490  66.158  70.509  1.00  0.00           O
ATOM   3539  C   THR B 230      82.390  64.429  73.821  1.00  0.00           C
ATOM   3540  O   THR B 230      82.013  63.257  73.789  1.00  0.00           O
ATOM   3541  N   ALA B 231      83.104  64.901  74.848  1.00  0.00           N
ATOM   3542  CA  ALA B 231      83.434  64.096  76.028  1.00  0.00           C
ATOM   3543  CB  ALA B 231      84.407  64.897  76.902  1.00  0.00           C
ATOM   3544  C   ALA B 231      82.175  63.675  76.814  1.00  0.00           C
ATOM   3545  O   ALA B 231      82.080  62.541  77.280  1.00  0.00           O
ATOM   3546  N   THR B 232      81.168  64.551  76.893  1.00  0.00           N
ATOM   3547  CA  THR B 232      79.856  64.246  77.482  1.00  0.00           C
ATOM   3548  CB  THR B 232      79.056  65.538  77.734  1.00  0.00           C
ATOM   3549  CG2 THR B 232      78.018  65.363  78.840  1.00  0.00           C
ATOM   3550  OG1 THR B 232      79.880  66.616  78.126  1.00  0.00           O
ATOM   3551  C   THR B 232      79.043  63.304  76.584  1.00  0.00           C
ATOM   3552  O   THR B 232      78.367  62.409  77.086  1.00  0.00           O
ATOM   3553  N   VAL B 233      79.147  63.439  75.254  1.00  0.00           N
ATOM   3554  CA  VAL B 233      78.512  62.515  74.290  1.00  0.00           C
ATOM   3555  CB  VAL B 233      78.634  63.038  72.842  1.00  0.00           C
ATOM   3556  CG1 VAL B 233      78.087  62.050  71.806  1.00  0.00           C
ATOM   3557  CG2 VAL B 233      77.867  64.355  72.664  1.00  0.00           C
ATOM   3558  C   VAL B 233      79.080  61.095  74.404  1.00  0.00           C
ATOM   3559  O   VAL B 233      78.305  60.138  74.361  1.00  0.00           O
ATOM   3560  N   LYS B 234      80.401  60.938  74.600  1.00  0.00           N
ATOM   3561  CA  LYS B 234      81.081  59.629  74.699  1.00  0.00           C
ATOM   3562  CB  LYS B 234      82.573  59.832  75.037  1.00  0.00           C
ATOM   3563  CG  LYS B 234      83.300  58.494  75.260  1.00  0.00           C
ATOM   3564  CD  LYS B 234      84.809  58.638  75.502  1.00  0.00           C
ATOM   3565  CE  LYS B 234      85.334  57.297  76.035  1.00  0.00           C
ATOM   3566  NZ  LYS B 234      86.808  57.275  76.180  1.00  0.00           N
ATOM   3567  C   LYS B 234      80.393  58.689  75.697  1.00  0.00           C
ATOM   3568  O   LYS B 234      80.050  57.566  75.332  1.00  0.00           O
ATOM   3569  N   VAL B 235      80.143  59.147  76.926  1.00  0.00           N
ATOM   3570  CA  VAL B 235      79.514  58.303  77.960  1.00  0.00           C
ATOM   3571  CB  VAL B 235      79.706  58.898  79.370  1.00  0.00           C
ATOM   3572  CG1 VAL B 235      79.063  60.276  79.558  1.00  0.00           C
ATOM   3573  CG2 VAL B 235      79.191  57.950  80.459  1.00  0.00           C
ATOM   3574  C   VAL B 235      78.056  57.960  77.627  1.00  0.00           C
ATOM   3575  O   VAL B 235      77.627  56.831  77.867  1.00  0.00           O
ATOM   3576  N   VAL B 236      77.313  58.869  76.984  1.00  0.00           N
ATOM   3577  CA  VAL B 236      75.934  58.603  76.533  1.00  0.00           C
ATOM   3578  CB  VAL B 236      75.243  59.893  76.036  1.00  0.00           C
ATOM   3579  CG1 VAL B 236      73.827  59.624  75.510  1.00  0.00           C
ATOM   3580  CG2 VAL B 236      75.122  60.919  77.171  1.00  0.00           C
ATOM   3581  C   VAL B 236      75.904  57.501  75.469  1.00  0.00           C
ATOM   3582  O   VAL B 236      75.109  56.567  75.589  1.00  0.00           O
ATOM   3583  N   ILE B 237      76.785  57.543  74.462  1.00  0.00           N
ATOM   3584  CA  ILE B 237      76.812  56.506  73.416  1.00  0.00           C
ATOM   3585  CB  ILE B 237      77.421  57.037  72.097  1.00  0.00           C
ATOM   3586  CG2 ILE B 237      78.914  57.372  72.226  1.00  0.00           C
ATOM   3587  CG1 ILE B 237      77.226  56.065  70.914  1.00  0.00           C
ATOM   3588  CD1 ILE B 237      75.763  55.744  70.581  1.00  0.00           C
ATOM   3589  C   ILE B 237      77.422  55.179  73.903  1.00  0.00           C
ATOM   3590  O   ILE B 237      76.960  54.119  73.475  1.00  0.00           O
ATOM   3591  N   GLN B 238      78.373  55.199  74.848  1.00  0.00           N
ATOM   3592  CA  GLN B 238      78.854  53.990  75.539  1.00  0.00           C
ATOM   3593  CB  GLN B 238      79.974  54.347  76.537  1.00  0.00           C
ATOM   3594  CG  GLN B 238      81.349  54.592  75.890  1.00  0.00           C
ATOM   3595  CD  GLN B 238      82.374  55.113  76.902  1.00  0.00           C
ATOM   3596  OE1 GLN B 238      82.145  56.049  77.649  1.00  0.00           O
ATOM   3597  NE2 GLN B 238      83.558  54.550  76.990  1.00  0.00           N
ATOM   3598  C   GLN B 238      77.710  53.272  76.277  1.00  0.00           C
ATOM   3599  O   GLN B 238      77.523  52.065  76.098  1.00  0.00           O
ATOM   3600  N   VAL B 239      76.913  54.005  77.067  1.00  0.00           N
ATOM   3601  CA  VAL B 239      75.770  53.443  77.812  1.00  0.00           C
ATOM   3602  CB  VAL B 239      75.246  54.450  78.858  1.00  0.00           C
ATOM   3603  CG1 VAL B 239      73.935  53.999  79.520  1.00  0.00           C
ATOM   3604  CG2 VAL B 239      76.276  54.631  79.983  1.00  0.00           C
ATOM   3605  C   VAL B 239      74.660  52.976  76.867  1.00  0.00           C
ATOM   3606  O   VAL B 239      74.149  51.870  77.042  1.00  0.00           O
ATOM   3607  N   ASN B 240      74.322  53.757  75.836  1.00  0.00           N
ATOM   3608  CA  ASN B 240      73.303  53.376  74.854  1.00  0.00           C
ATOM   3609  CB  ASN B 240      73.067  54.553  73.896  1.00  0.00           C
ATOM   3610  CG  ASN B 240      71.916  54.336  72.925  1.00  0.00           C
ATOM   3611  OD1 ASN B 240      71.424  53.238  72.697  1.00  0.00           O
ATOM   3612  ND2 ASN B 240      71.470  55.409  72.321  1.00  0.00           N
ATOM   3613  C   ASN B 240      73.690  52.086  74.115  1.00  0.00           C
ATOM   3614  O   ASN B 240      72.935  51.116  74.147  1.00  0.00           O
ATOM   3615  N   THR B 241      74.890  52.031  73.526  1.00  0.00           N
ATOM   3616  CA  THR B 241      75.359  50.856  72.767  1.00  0.00           C
ATOM   3617  CB  THR B 241      76.765  51.087  72.184  1.00  0.00           C
ATOM   3618  CG2 THR B 241      77.169  49.996  71.192  1.00  0.00           C
ATOM   3619  OG1 THR B 241      76.824  52.298  71.470  1.00  0.00           O
ATOM   3620  C   THR B 241      75.363  49.593  73.636  1.00  0.00           C
ATOM   3621  O   THR B 241      74.967  48.521  73.173  1.00  0.00           O
ATOM   3622  N   PHE B 242      75.736  49.717  74.916  1.00  0.00           N
ATOM   3623  CA  PHE B 242      75.642  48.621  75.880  1.00  0.00           C
ATOM   3624  CB  PHE B 242      76.345  49.032  77.184  1.00  0.00           C
ATOM   3625  CG  PHE B 242      76.482  47.913  78.202  1.00  0.00           C
ATOM   3626  CD1 PHE B 242      75.418  47.613  79.074  1.00  0.00           C
ATOM   3627  CE1 PHE B 242      75.540  46.572  80.012  1.00  0.00           C
ATOM   3628  CZ  PHE B 242      76.733  45.833  80.090  1.00  0.00           C
ATOM   3629  CE2 PHE B 242      77.802  46.136  79.228  1.00  0.00           C
ATOM   3630  CD2 PHE B 242      77.675  47.170  78.283  1.00  0.00           C
ATOM   3631  C   PHE B 242      74.184  48.185  76.112  1.00  0.00           C
ATOM   3632  O   PHE B 242      73.863  47.010  75.942  1.00  0.00           O
ATOM   3633  N   MET B 243      73.294  49.121  76.464  1.00  0.00           N
ATOM   3634  CA  MET B 243      71.931  48.823  76.926  1.00  0.00           C
ATOM   3635  CB  MET B 243      71.390  50.015  77.735  1.00  0.00           C
ATOM   3636  CG  MET B 243      72.081  50.199  79.095  1.00  0.00           C
ATOM   3637  SD  MET B 243      71.999  48.806  80.266  1.00  0.00           S
ATOM   3638  CE  MET B 243      70.216  48.474  80.326  1.00  0.00           C
ATOM   3639  C   MET B 243      70.931  48.459  75.818  1.00  0.00           C
ATOM   3640  O   MET B 243      70.014  47.685  76.086  1.00  0.00           O
ATOM   3641  N   SER B 244      71.068  48.993  74.600  1.00  0.00           N
ATOM   3642  CA  SER B 244      70.119  48.758  73.496  1.00  0.00           C
ATOM   3643  CB  SER B 244      69.827  50.063  72.752  1.00  0.00           C
ATOM   3644  OG  SER B 244      70.976  50.569  72.104  1.00  0.00           O
ATOM   3645  C   SER B 244      70.568  47.689  72.496  1.00  0.00           C
ATOM   3646  O   SER B 244      69.728  47.019  71.897  1.00  0.00           O
ATOM   3647  N   PHE B 245      71.880  47.502  72.315  1.00  0.00           N
ATOM   3648  CA  PHE B 245      72.435  46.636  71.270  1.00  0.00           C
ATOM   3649  CB  PHE B 245      73.265  47.498  70.309  1.00  0.00           C
ATOM   3650  CG  PHE B 245      74.029  46.705  69.271  1.00  0.00           C
ATOM   3651  CD1 PHE B 245      75.427  46.580  69.366  1.00  0.00           C
ATOM   3652  CE1 PHE B 245      76.132  45.808  68.426  1.00  0.00           C
ATOM   3653  CZ  PHE B 245      75.442  45.175  67.379  1.00  0.00           C
ATOM   3654  CE2 PHE B 245      74.048  45.319  67.272  1.00  0.00           C
ATOM   3655  CD2 PHE B 245      73.339  46.071  68.222  1.00  0.00           C
ATOM   3656  C   PHE B 245      73.203  45.429  71.826  1.00  0.00           C
ATOM   3657  O   PHE B 245      72.838  44.293  71.516  1.00  0.00           O
ATOM   3658  N   ILE B 246      74.222  45.645  72.667  1.00  0.00           N
ATOM   3659  CA  ILE B 246      75.067  44.551  73.180  1.00  0.00           C
ATOM   3660  CB  ILE B 246      76.365  45.098  73.821  1.00  0.00           C
ATOM   3661  CG2 ILE B 246      77.205  43.977  74.460  1.00  0.00           C
ATOM   3662  CG1 ILE B 246      77.239  45.908  72.834  1.00  0.00           C
ATOM   3663  CD1 ILE B 246      77.816  45.120  71.650  1.00  0.00           C
ATOM   3664  C   ILE B 246      74.292  43.652  74.150  1.00  0.00           C
ATOM   3665  O   ILE B 246      74.241  42.440  73.948  1.00  0.00           O
ATOM   3666  N   PHE B 247      73.673  44.228  75.185  1.00  0.00           N
ATOM   3667  CA  PHE B 247      72.971  43.465  76.221  1.00  0.00           C
ATOM   3668  CB  PHE B 247      72.697  44.375  77.433  1.00  0.00           C
ATOM   3669  CG  PHE B 247      71.967  43.699  78.577  1.00  0.00           C
ATOM   3670  CD1 PHE B 247      72.660  42.827  79.438  1.00  0.00           C
ATOM   3671  CE1 PHE B 247      71.985  42.198  80.500  1.00  0.00           C
ATOM   3672  CZ  PHE B 247      70.615  42.438  80.703  1.00  0.00           C
ATOM   3673  CE2 PHE B 247      69.920  43.309  79.845  1.00  0.00           C
ATOM   3674  CD2 PHE B 247      70.595  43.939  78.784  1.00  0.00           C
ATOM   3675  C   PHE B 247      71.718  42.726  75.701  1.00  0.00           C
ATOM   3676  O   PHE B 247      71.542  41.566  76.081  1.00  0.00           O
ATOM   3677  N   PRO B 248      70.870  43.301  74.817  1.00  0.00           N
ATOM   3678  CD  PRO B 248      70.681  44.718  74.553  1.00  0.00           C
ATOM   3679  CG  PRO B 248      69.178  44.920  74.712  1.00  0.00           C
ATOM   3680  CB  PRO B 248      68.586  43.631  74.132  1.00  0.00           C
ATOM   3681  CA  PRO B 248      69.718  42.592  74.262  1.00  0.00           C
ATOM   3682  C   PRO B 248      70.067  41.873  72.949  1.00  0.00           C
ATOM   3683  O   PRO B 248      70.202  40.651  72.932  1.00  0.00           O
ATOM   3684  N   MET B 249      70.222  42.617  71.845  1.00  0.00           N
ATOM   3685  CA  MET B 249      70.127  42.087  70.474  1.00  0.00           C
ATOM   3686  CB  MET B 249      70.195  43.239  69.455  1.00  0.00           C
ATOM   3687  CG  MET B 249      69.087  44.291  69.599  1.00  0.00           C
ATOM   3688  SD  MET B 249      67.399  43.652  69.414  1.00  0.00           S
ATOM   3689  CE  MET B 249      66.508  45.220  69.209  1.00  0.00           C
ATOM   3690  C   MET B 249      71.188  41.025  70.146  1.00  0.00           C
ATOM   3691  O   MET B 249      70.877  40.010  69.515  1.00  0.00           O
ATOM   3692  N   VAL B 250      72.431  41.216  70.602  1.00  0.00           N
ATOM   3693  CA  VAL B 250      73.516  40.242  70.383  1.00  0.00           C
ATOM   3694  CB  VAL B 250      74.894  40.866  70.687  1.00  0.00           C
ATOM   3695  CG1 VAL B 250      76.039  39.871  70.454  1.00  0.00           C
ATOM   3696  CG2 VAL B 250      75.163  42.086  69.792  1.00  0.00           C
ATOM   3697  C   VAL B 250      73.279  38.957  71.190  1.00  0.00           C
ATOM   3698  O   VAL B 250      73.360  37.860  70.636  1.00  0.00           O
ATOM   3699  N   VAL B 251      72.915  39.070  72.472  1.00  0.00           N
ATOM   3700  CA  VAL B 251      72.682  37.911  73.358  1.00  0.00           C
ATOM   3701  CB  VAL B 251      72.462  38.371  74.815  1.00  0.00           C
ATOM   3702  CG1 VAL B 251      72.185  37.195  75.761  1.00  0.00           C
ATOM   3703  CG2 VAL B 251      73.700  39.103  75.351  1.00  0.00           C
ATOM   3704  C   VAL B 251      71.504  37.061  72.872  1.00  0.00           C
ATOM   3705  O   VAL B 251      71.613  35.836  72.777  1.00  0.00           O
ATOM   3706  N   ILE B 252      70.388  37.685  72.492  1.00  0.00           N
ATOM   3707  CA  ILE B 252      69.197  36.947  72.041  1.00  0.00           C
ATOM   3708  CB  ILE B 252      67.916  37.788  72.183  1.00  0.00           C
ATOM   3709  CG2 ILE B 252      67.765  38.217  73.655  1.00  0.00           C
ATOM   3710  CG1 ILE B 252      67.906  38.956  71.176  1.00  0.00           C
ATOM   3711  CD1 ILE B 252      66.723  39.912  71.319  1.00  0.00           C
ATOM   3712  C   ILE B 252      69.356  36.343  70.639  1.00  0.00           C
ATOM   3713  O   ILE B 252      68.662  35.378  70.312  1.00  0.00           O
ATOM   3714  N   SER B 253      70.304  36.833  69.833  1.00  0.00           N
ATOM   3715  CA  SER B 253      70.699  36.181  68.575  1.00  0.00           C
ATOM   3716  CB  SER B 253      71.609  37.099  67.753  1.00  0.00           C
ATOM   3717  OG  SER B 253      70.919  38.283  67.398  1.00  0.00           O
ATOM   3718  C   SER B 253      71.369  34.822  68.827  1.00  0.00           C
ATOM   3719  O   SER B 253      71.109  33.860  68.102  1.00  0.00           O
ATOM   3720  N   VAL B 254      72.144  34.690  69.911  1.00  0.00           N
ATOM   3721  CA  VAL B 254      72.671  33.392  70.376  1.00  0.00           C
ATOM   3722  CB  VAL B 254      73.810  33.586  71.403  1.00  0.00           C
ATOM   3723  CG1 VAL B 254      74.417  32.250  71.845  1.00  0.00           C
ATOM   3724  CG2 VAL B 254      74.948  34.438  70.823  1.00  0.00           C
ATOM   3725  C   VAL B 254      71.542  32.522  70.945  1.00  0.00           C
ATOM   3726  O   VAL B 254      71.430  31.348  70.586  1.00  0.00           O
ATOM   3727  N   LEU B 255      70.650  33.097  71.764  1.00  0.00           N
ATOM   3728  CA  LEU B 255      69.529  32.377  72.391  1.00  0.00           C
ATOM   3729  CB  LEU B 255      68.766  33.356  73.305  1.00  0.00           C
ATOM   3730  CG  LEU B 255      67.764  32.688  74.267  1.00  0.00           C
ATOM   3731  CD1 LEU B 255      68.475  31.835  75.319  1.00  0.00           C
ATOM   3732  CD2 LEU B 255      66.956  33.765  74.994  1.00  0.00           C
ATOM   3733  C   LEU B 255      68.582  31.723  71.365  1.00  0.00           C
ATOM   3734  O   LEU B 255      68.170  30.580  71.546  1.00  0.00           O
ATOM   3735  N   ASN B 256      68.300  32.405  70.249  1.00  0.00           N
ATOM   3736  CA  ASN B 256      67.495  31.879  69.137  1.00  0.00           C
ATOM   3737  CB  ASN B 256      66.879  33.059  68.357  1.00  0.00           C
ATOM   3738  CG  ASN B 256      65.713  33.707  69.084  1.00  0.00           C
ATOM   3739  OD1 ASN B 256      64.588  33.242  69.005  1.00  0.00           O
ATOM   3740  ND2 ASN B 256      65.940  34.782  69.801  1.00  0.00           N
ATOM   3741  C   ASN B 256      68.259  30.885  68.222  1.00  0.00           C
ATOM   3742  O   ASN B 256      67.749  30.496  67.166  1.00  0.00           O
ATOM   3743  N   THR B 257      69.473  30.464  68.603  1.00  0.00           N
ATOM   3744  CA  THR B 257      70.362  29.608  67.792  1.00  0.00           C
ATOM   3745  CB  THR B 257      71.601  30.404  67.343  1.00  0.00           C
ATOM   3746  CG2 THR B 257      72.495  29.616  66.386  1.00  0.00           C
ATOM   3747  OG1 THR B 257      71.188  31.550  66.634  1.00  0.00           O
ATOM   3748  C   THR B 257      70.765  28.309  68.504  1.00  0.00           C
ATOM   3749  O   THR B 257      70.632  27.236  67.916  1.00  0.00           O
ATOM   3750  N   ILE B 258      71.193  28.364  69.772  1.00  0.00           N
ATOM   3751  CA  ILE B 258      71.896  27.266  70.488  1.00  0.00           C
ATOM   3752  CB  ILE B 258      72.627  27.812  71.741  1.00  0.00           C
ATOM   3753  CG2 ILE B 258      73.760  28.760  71.310  1.00  0.00           C
ATOM   3754  CG1 ILE B 258      71.640  28.463  72.740  1.00  0.00           C
ATOM   3755  CD1 ILE B 258      72.276  28.862  74.077  1.00  0.00           C
ATOM   3756  C   ILE B 258      71.076  25.994  70.821  1.00  0.00           C
ATOM   3757  O   ILE B 258      71.549  25.142  71.573  1.00  0.00           O
ATOM   3758  N   ILE B 259      69.867  25.844  70.265  1.00  0.00           N
ATOM   3759  CA  ILE B 259      68.979  24.670  70.421  1.00  0.00           C
ATOM   3760  CB  ILE B 259      67.935  24.903  71.546  1.00  0.00           C
ATOM   3761  CG2 ILE B 259      68.617  24.997  72.923  1.00  0.00           C
ATOM   3762  CG1 ILE B 259      67.048  26.139  71.265  1.00  0.00           C
ATOM   3763  CD1 ILE B 259      65.862  26.270  72.228  1.00  0.00           C
ATOM   3764  C   ILE B 259      68.311  24.213  69.102  1.00  0.00           C
ATOM   3765  O   ILE B 259      67.336  23.460  69.130  1.00  0.00           O
ATOM   3766  N   ALA B 260      68.798  24.659  67.935  1.00  0.00           N
ATOM   3767  CA  ALA B 260      68.103  24.501  66.648  1.00  0.00           C
ATOM   3768  CB  ALA B 260      68.937  25.196  65.565  1.00  0.00           C
ATOM   3769  C   ALA B 260      67.756  23.042  66.261  1.00  0.00           C
ATOM   3770  O   ALA B 260      66.594  22.756  65.952  1.00  0.00           O
ATOM   3771  N   ASN B 261      68.713  22.103  66.332  1.00  0.00           N
ATOM   3772  CA  ASN B 261      68.430  20.687  66.049  1.00  0.00           C
ATOM   3773  CB  ASN B 261      69.743  19.886  65.955  1.00  0.00           C
ATOM   3774  CG  ASN B 261      69.541  18.525  65.297  1.00  0.00           C
ATOM   3775  OD1 ASN B 261      68.891  18.399  64.269  1.00  0.00           O
ATOM   3776  ND2 ASN B 261      70.094  17.468  65.840  1.00  0.00           N
ATOM   3777  C   ASN B 261      67.463  20.083  67.084  1.00  0.00           C
ATOM   3778  O   ASN B 261      66.493  19.425  66.707  1.00  0.00           O
ATOM   3779  N   LYS B 262      67.654  20.384  68.380  1.00  0.00           N
ATOM   3780  CA  LYS B 262      66.797  19.910  69.484  1.00  0.00           C
ATOM   3781  CB  LYS B 262      67.338  20.446  70.825  1.00  0.00           C
ATOM   3782  CG  LYS B 262      66.598  19.869  72.048  1.00  0.00           C
ATOM   3783  CD  LYS B 262      67.028  20.522  73.374  1.00  0.00           C
ATOM   3784  CE  LYS B 262      68.507  20.299  73.717  1.00  0.00           C
ATOM   3785  NZ  LYS B 262      68.769  18.925  74.193  1.00  0.00           N
ATOM   3786  C   LYS B 262      65.327  20.285  69.270  1.00  0.00           C
ATOM   3787  O   LYS B 262      64.464  19.423  69.399  1.00  0.00           O
ATOM   3788  N   LEU B 263      65.033  21.524  68.864  1.00  0.00           N
ATOM   3789  CA  LEU B 263      63.659  21.971  68.583  1.00  0.00           C
ATOM   3790  CB  LEU B 263      63.643  23.510  68.545  1.00  0.00           C
ATOM   3791  CG  LEU B 263      62.253  24.156  68.351  1.00  0.00           C
ATOM   3792  CD1 LEU B 263      61.204  23.682  69.361  1.00  0.00           C
ATOM   3793  CD2 LEU B 263      62.389  25.673  68.491  1.00  0.00           C
ATOM   3794  C   LEU B 263      63.049  21.322  67.320  1.00  0.00           C
ATOM   3795  O   LEU B 263      61.829  21.262  67.188  1.00  0.00           O
ATOM   3796  N   THR B 264      63.866  20.777  66.414  1.00  0.00           N
ATOM   3797  CA  THR B 264      63.378  19.927  65.310  1.00  0.00           C
ATOM   3798  CB  THR B 264      64.313  20.008  64.095  1.00  0.00           C
ATOM   3799  CG2 THR B 264      63.832  19.165  62.915  1.00  0.00           C
ATOM   3800  OG1 THR B 264      64.345  21.350  63.645  1.00  0.00           O
ATOM   3801  C   THR B 264      63.127  18.491  65.780  1.00  0.00           C
ATOM   3802  O   THR B 264      62.055  17.945  65.520  1.00  0.00           O
ATOM   3803  N   VAL B 265      64.040  17.907  66.564  1.00  0.00           N
ATOM   3804  CA  VAL B 265      63.860  16.585  67.198  1.00  0.00           C
ATOM   3805  CB  VAL B 265      65.140  16.175  67.960  1.00  0.00           C
ATOM   3806  CG1 VAL B 265      64.964  14.868  68.741  1.00  0.00           C
ATOM   3807  CG2 VAL B 265      66.308  15.959  66.986  1.00  0.00           C
ATOM   3808  C   VAL B 265      62.624  16.561  68.111  1.00  0.00           C
ATOM   3809  O   VAL B 265      61.886  15.577  68.118  1.00  0.00           O
ATOM   3810  N   MET B 266      62.321  17.662  68.807  1.00  0.00           N
ATOM   3811  CA  MET B 266      61.126  17.804  69.648  1.00  0.00           C
ATOM   3812  CB  MET B 266      61.131  19.175  70.342  1.00  0.00           C
ATOM   3813  CG  MET B 266      62.008  19.164  71.599  1.00  0.00           C
ATOM   3814  SD  MET B 266      62.144  20.780  72.408  1.00  0.00           S
ATOM   3815  CE  MET B 266      62.881  20.258  73.981  1.00  0.00           C
ATOM   3816  C   MET B 266      59.799  17.582  68.899  1.00  0.00           C
ATOM   3817  O   MET B 266      58.833  17.143  69.520  1.00  0.00           O
ATOM   3818  N   VAL B 267      59.730  17.799  67.578  1.00  0.00           N
ATOM   3819  CA  VAL B 267      58.518  17.482  66.795  1.00  0.00           C
ATOM   3820  CB  VAL B 267      58.554  18.116  65.388  1.00  0.00           C
ATOM   3821  CG1 VAL B 267      57.229  17.901  64.643  1.00  0.00           C
ATOM   3822  CG2 VAL B 267      58.785  19.633  65.450  1.00  0.00           C
ATOM   3823  C   VAL B 267      58.298  15.964  66.723  1.00  0.00           C
ATOM   3824  O   VAL B 267      57.174  15.501  66.907  1.00  0.00           O
ATOM   3825  N   ARG B 268      59.371  15.169  66.571  1.00  0.00           N
ATOM   3826  CA  ARG B 268      59.313  13.699  66.713  1.00  0.00           C
ATOM   3827  CB  ARG B 268      60.594  13.031  66.175  1.00  0.00           C
ATOM   3828  CG  ARG B 268      60.684  13.077  64.637  1.00  0.00           C
ATOM   3829  CD  ARG B 268      61.945  12.385  64.087  1.00  0.00           C
ATOM   3830  NE  ARG B 268      61.977  10.945  64.417  1.00  0.00           N
ATOM   3831  CZ  ARG B 268      62.963  10.265  64.976  1.00  0.00           C
ATOM   3832  NH1 ARG B 268      64.159  10.756  65.128  1.00  0.00           N
ATOM   3833  NH2 ARG B 268      62.791   9.063  65.433  1.00  0.00           N
ATOM   3834  C   ARG B 268      59.031  13.282  68.160  1.00  0.00           C
ATOM   3835  O   ARG B 268      58.322  12.304  68.382  1.00  0.00           O
ATOM   3836  N   GLN B 269      59.470  14.049  69.159  1.00  0.00           N
ATOM   3837  CA  GLN B 269      59.141  13.762  70.563  1.00  0.00           C
ATOM   3838  CB  GLN B 269      60.014  14.592  71.518  1.00  0.00           C
ATOM   3839  CG  GLN B 269      61.513  14.256  71.438  1.00  0.00           C
ATOM   3840  CD  GLN B 269      61.768  12.803  71.816  1.00  0.00           C
ATOM   3841  OE1 GLN B 269      61.580  11.890  71.026  1.00  0.00           O
ATOM   3842  NE2 GLN B 269      62.138  12.517  73.038  1.00  0.00           N
ATOM   3843  C   GLN B 269      57.647  13.894  70.904  1.00  0.00           C
ATOM   3844  O   GLN B 269      57.211  13.277  71.875  1.00  0.00           O
ATOM   3845  N   ALA B 270      56.855  14.593  70.083  1.00  0.00           N
ATOM   3846  CA  ALA B 270      55.390  14.635  70.153  1.00  0.00           C
ATOM   3847  CB  ALA B 270      54.951  16.095  69.995  1.00  0.00           C
ATOM   3848  C   ALA B 270      54.675  13.669  69.176  1.00  0.00           C
ATOM   3849  O   ALA B 270      53.465  13.767  68.987  1.00  0.00           O
ATOM   3850  N   ALA B 271      55.401  12.733  68.552  1.00  0.00           N
ATOM   3851  CA  ALA B 271      54.840  11.733  67.632  1.00  0.00           C
ATOM   3852  CB  ALA B 271      55.200  12.160  66.202  1.00  0.00           C
ATOM   3853  C   ALA B 271      55.310  10.292  67.921  1.00  0.00           C
ATOM   3854  O   ALA B 271      54.531   9.354  67.790  1.00  0.00           O
ATOM   3855  N   GLU B 272      56.574  10.117  68.316  1.00  0.00           N
ATOM   3856  CA  GLU B 272      57.244   8.815  68.481  1.00  0.00           C
ATOM   3857  CB  GLU B 272      57.936   8.433  67.158  1.00  0.00           C
ATOM   3858  CG  GLU B 272      58.964   9.467  66.675  1.00  0.00           C
ATOM   3859  CD  GLU B 272      59.526   9.103  65.302  1.00  0.00           C
ATOM   3860  OE1 GLU B 272      59.360   9.883  64.339  1.00  0.00           O
ATOM   3861  OE2 GLU B 272      60.231   8.079  65.169  1.00  0.00           O
ATOM   3862  C   GLU B 272      58.200   8.738  69.695  1.00  0.00           C
ATOM   3863  O   GLU B 272      58.742   7.674  69.975  1.00  0.00           O
ATOM   3864  N   GLN B 273      58.360   9.833  70.456  1.00  0.00           N
ATOM   3865  CA  GLN B 273      58.871   9.911  71.846  1.00  0.00           C
ATOM   3866  CB  GLN B 273      57.854   9.234  72.793  1.00  0.00           C
ATOM   3867  CG  GLN B 273      56.487   9.944  72.830  1.00  0.00           C
ATOM   3868  CD  GLN B 273      55.482   9.293  73.783  1.00  0.00           C
ATOM   3869  OE1 GLN B 273      55.582   8.145  74.190  1.00  0.00           O
ATOM   3870  NE2 GLN B 273      54.456  10.009  74.181  1.00  0.00           N
ATOM   3871  C   GLN B 273      60.313   9.432  72.168  1.00  0.00           C
ATOM   3872  O   GLN B 273      60.838   9.816  73.218  1.00  0.00           O
ATOM   3873  N   GLY B 274      60.961   8.625  71.323  1.00  0.00           N
ATOM   3874  CA  GLY B 274      62.168   7.847  71.652  1.00  0.00           C
ATOM   3875  C   GLY B 274      63.535   8.550  71.588  1.00  0.00           C
ATOM   3876  O   GLY B 274      64.557   7.873  71.702  1.00  0.00           O
ATOM   3877  N   GLN B 275      63.604   9.870  71.391  1.00  0.00           N
ATOM   3878  CA  GLN B 275      64.864  10.629  71.261  1.00  0.00           C
ATOM   3879  CB  GLN B 275      64.793  11.590  70.055  1.00  0.00           C
ATOM   3880  CG  GLN B 275      64.423  10.963  68.698  1.00  0.00           C
ATOM   3881  CD  GLN B 275      65.422   9.954  68.132  1.00  0.00           C
ATOM   3882  OE1 GLN B 275      65.076   9.147  67.279  1.00  0.00           O
ATOM   3883  NE2 GLN B 275      66.690  10.008  68.474  1.00  0.00           N
ATOM   3884  C   GLN B 275      65.263  11.360  72.564  1.00  0.00           C
ATOM   3885  O   GLN B 275      65.538  12.559  72.539  1.00  0.00           O
ATOM   3886  N   VAL B 276      65.268  10.661  73.708  1.00  0.00           N
ATOM   3887  CA  VAL B 276      65.535  11.247  75.042  1.00  0.00           C
ATOM   3888  CB  VAL B 276      64.217  11.430  75.825  1.00  0.00           C
ATOM   3889  CG1 VAL B 276      63.527  10.111  76.201  1.00  0.00           C
ATOM   3890  CG2 VAL B 276      64.399  12.276  77.087  1.00  0.00           C
ATOM   3891  C   VAL B 276      66.581  10.451  75.836  1.00  0.00           C
ATOM   3892  O   VAL B 276      66.571   9.219  75.833  1.00  0.00           O
ATOM   3893  N   CYS B 277      67.478  11.155  76.534  1.00  0.00           N
ATOM   3894  CA  CYS B 277      68.495  10.575  77.422  1.00  0.00           C
ATOM   3895  CB  CYS B 277      69.795  11.373  77.234  1.00  0.00           C
ATOM   3896  SG  CYS B 277      71.205  10.547  78.029  1.00  0.00           S
ATOM   3897  C   CYS B 277      68.026  10.547  78.893  1.00  0.00           C
ATOM   3898  O   CYS B 277      67.091  11.251  79.270  1.00  0.00           O
ATOM   3899  N   THR B 278      68.688   9.775  79.760  1.00  0.00           N
ATOM   3900  CA  THR B 278      68.389   9.756  81.205  1.00  0.00           C
ATOM   3901  CB  THR B 278      68.776   8.419  81.853  1.00  0.00           C
ATOM   3902  CG2 THR B 278      68.013   7.237  81.255  1.00  0.00           C
ATOM   3903  OG1 THR B 278      70.152   8.145  81.712  1.00  0.00           O
ATOM   3904  C   THR B 278      69.029  10.903  81.996  1.00  0.00           C
ATOM   3905  O   THR B 278      68.636  11.131  83.137  1.00  0.00           O
ATOM   3906  N   VAL B 279      69.996  11.630  81.418  1.00  0.00           N
ATOM   3907  CA  VAL B 279      70.785  12.678  82.097  1.00  0.00           C
ATOM   3908  CB  VAL B 279      72.101  12.103  82.677  1.00  0.00           C
ATOM   3909  CG1 VAL B 279      71.854  11.097  83.806  1.00  0.00           C
ATOM   3910  CG2 VAL B 279      72.992  11.435  81.618  1.00  0.00           C
ATOM   3911  C   VAL B 279      71.109  13.872  81.185  1.00  0.00           C
ATOM   3912  O   VAL B 279      71.072  13.767  79.957  1.00  0.00           O
ATOM   3913  N   GLY B 280      71.487  15.002  81.794  1.00  0.00           N
ATOM   3914  CA  GLY B 280      72.099  16.146  81.108  1.00  0.00           C
ATOM   3915  C   GLY B 280      71.188  16.877  80.114  1.00  0.00           C
ATOM   3916  O   GLY B 280      69.959  16.831  80.204  1.00  0.00           O
ATOM   3917  N   GLY B 281      71.795  17.584  79.156  1.00  0.00           N
ATOM   3918  CA  GLY B 281      71.082  18.389  78.152  1.00  0.00           C
ATOM   3919  C   GLY B 281      70.078  17.607  77.293  1.00  0.00           C
ATOM   3920  O   GLY B 281      69.064  18.165  76.867  1.00  0.00           O
ATOM   3921  N   GLU B 282      70.305  16.308  77.079  1.00  0.00           N
ATOM   3922  CA  GLU B 282      69.466  15.471  76.208  1.00  0.00           C
ATOM   3923  CB  GLU B 282      70.338  14.591  75.293  1.00  0.00           C
ATOM   3924  CG  GLU B 282      71.412  15.372  74.508  1.00  0.00           C
ATOM   3925  CD  GLU B 282      70.877  16.674  73.893  1.00  0.00           C
ATOM   3926  OE1 GLU B 282      71.275  17.776  74.342  1.00  0.00           O
ATOM   3927  OE2 GLU B 282      69.947  16.642  73.053  1.00  0.00           O
ATOM   3928  C   GLU B 282      68.374  14.687  76.956  1.00  0.00           C
ATOM   3929  O   GLU B 282      67.481  14.130  76.322  1.00  0.00           O
ATOM   3930  N   HIS B 283      68.350  14.727  78.295  1.00  0.00           N
ATOM   3931  CA  HIS B 283      67.112  14.488  79.059  1.00  0.00           C
ATOM   3932  CB  HIS B 283      67.444  14.403  80.554  1.00  0.00           C
ATOM   3933  CG  HIS B 283      66.224  14.294  81.431  1.00  0.00           C
ATOM   3934  ND1 HIS B 283      65.564  15.372  82.029  1.00  0.00           N
ATOM   3935  CE1 HIS B 283      64.537  14.830  82.703  1.00  0.00           C
ATOM   3936  NE2 HIS B 283      64.516  13.495  82.553  1.00  0.00           N
ATOM   3937  CD2 HIS B 283      65.575  13.137  81.748  1.00  0.00           C
ATOM   3938  C   HIS B 283      66.083  15.591  78.782  1.00  0.00           C
ATOM   3939  O   HIS B 283      64.893  15.331  78.615  1.00  0.00           O
ATOM   3940  N   SER B 284      66.556  16.827  78.602  1.00  0.00           N
ATOM   3941  CA  SER B 284      65.726  17.967  78.199  1.00  0.00           C
ATOM   3942  CB  SER B 284      66.376  19.291  78.624  1.00  0.00           C
ATOM   3943  OG  SER B 284      66.836  19.194  79.966  1.00  0.00           O
ATOM   3944  C   SER B 284      65.326  17.949  76.710  1.00  0.00           C
ATOM   3945  O   SER B 284      64.672  18.877  76.246  1.00  0.00           O
ATOM   3946  N   THR B 285      65.624  16.876  75.964  1.00  0.00           N
ATOM   3947  CA  THR B 285      64.987  16.548  74.669  1.00  0.00           C
ATOM   3948  CB  THR B 285      65.986  15.875  73.703  1.00  0.00           C
ATOM   3949  CG2 THR B 285      65.483  15.835  72.259  1.00  0.00           C
ATOM   3950  OG1 THR B 285      67.170  16.649  73.660  1.00  0.00           O
ATOM   3951  C   THR B 285      63.713  15.720  74.929  1.00  0.00           C
ATOM   3952  O   THR B 285      63.538  14.604  74.442  1.00  0.00           O
ATOM   3953  N   PHE B 286      62.842  16.238  75.799  1.00  0.00           N
ATOM   3954  CA  PHE B 286      61.816  15.454  76.493  1.00  0.00           C
ATOM   3955  CB  PHE B 286      61.303  16.239  77.715  1.00  0.00           C
ATOM   3956  CG  PHE B 286      60.728  17.617  77.423  1.00  0.00           C
ATOM   3957  CD1 PHE B 286      61.547  18.760  77.502  1.00  0.00           C
ATOM   3958  CE1 PHE B 286      61.024  20.033  77.210  1.00  0.00           C
ATOM   3959  CZ  PHE B 286      59.674  20.172  76.847  1.00  0.00           C
ATOM   3960  CE2 PHE B 286      58.845  19.037  76.791  1.00  0.00           C
ATOM   3961  CD2 PHE B 286      59.371  17.762  77.075  1.00  0.00           C
ATOM   3962  C   PHE B 286      60.672  14.958  75.587  1.00  0.00           C
ATOM   3963  O   PHE B 286      60.216  15.659  74.683  1.00  0.00           O
ATOM   3964  N   SER B 287      60.197  13.739  75.861  1.00  0.00           N
ATOM   3965  CA  SER B 287      59.031  13.103  75.226  1.00  0.00           C
ATOM   3966  CB  SER B 287      58.928  11.645  75.691  1.00  0.00           C
ATOM   3967  OG  SER B 287      60.183  10.986  75.616  1.00  0.00           O
ATOM   3968  C   SER B 287      57.721  13.836  75.563  1.00  0.00           C
ATOM   3969  O   SER B 287      57.592  14.404  76.648  1.00  0.00           O
ATOM   3970  N   MET B 288      56.732  13.818  74.661  1.00  0.00           N
ATOM   3971  CA  MET B 288      55.477  14.577  74.802  1.00  0.00           C
ATOM   3972  CB  MET B 288      55.548  15.880  73.980  1.00  0.00           C
ATOM   3973  CG  MET B 288      56.863  16.657  74.125  1.00  0.00           C
ATOM   3974  SD  MET B 288      56.862  18.274  73.309  1.00  0.00           S
ATOM   3975  CE  MET B 288      58.654  18.517  73.177  1.00  0.00           C
ATOM   3976  C   MET B 288      54.238  13.760  74.387  1.00  0.00           C
ATOM   3977  O   MET B 288      54.346  12.795  73.631  1.00  0.00           O
ATOM   3978  N   ALA B 289      53.052  14.166  74.860  1.00  0.00           N
ATOM   3979  CA  ALA B 289      51.756  13.517  74.580  1.00  0.00           C
ATOM   3980  CB  ALA B 289      51.276  12.833  75.869  1.00  0.00           C
ATOM   3981  C   ALA B 289      50.690  14.465  73.972  1.00  0.00           C
ATOM   3982  O   ALA B 289      49.504  14.135  73.918  1.00  0.00           O
ATOM   3983  N   ILE B 290      51.106  15.654  73.527  1.00  0.00           N
ATOM   3984  CA  ILE B 290      50.267  16.637  72.818  1.00  0.00           C
ATOM   3985  CB  ILE B 290      50.708  18.082  73.144  1.00  0.00           C
ATOM   3986  CG2 ILE B 290      50.481  18.368  74.640  1.00  0.00           C
ATOM   3987  CG1 ILE B 290      52.168  18.352  72.704  1.00  0.00           C
ATOM   3988  CD1 ILE B 290      52.642  19.784  72.958  1.00  0.00           C
ATOM   3989  C   ILE B 290      50.285  16.391  71.304  1.00  0.00           C
ATOM   3990  O   ILE B 290      51.218  15.771  70.799  1.00  0.00           O
ATOM   3991  N   GLU B 291      49.307  16.920  70.564  1.00  0.00           N
ATOM   3992  CA  GLU B 291      49.343  16.862  69.095  1.00  0.00           C
ATOM   3993  CB  GLU B 291      48.009  17.341  68.484  1.00  0.00           C
ATOM   3994  CG  GLU B 291      47.754  18.849  68.616  1.00  0.00           C
ATOM   3995  CD  GLU B 291      46.314  19.237  68.260  1.00  0.00           C
ATOM   3996  OE1 GLU B 291      45.946  19.169  67.063  1.00  0.00           O
ATOM   3997  OE2 GLU B 291      45.571  19.654  69.180  1.00  0.00           O
ATOM   3998  C   GLU B 291      50.587  17.602  68.529  1.00  0.00           C
ATOM   3999  O   GLU B 291      50.837  18.761  68.888  1.00  0.00           O
ATOM   4000  N   PRO B 292      51.392  16.979  67.640  1.00  0.00           N
ATOM   4001  CD  PRO B 292      51.199  15.649  67.081  1.00  0.00           C
ATOM   4002  CG  PRO B 292      52.208  15.532  65.942  1.00  0.00           C
ATOM   4003  CB  PRO B 292      53.376  16.384  66.435  1.00  0.00           C
ATOM   4004  CA  PRO B 292      52.704  17.505  67.239  1.00  0.00           C
ATOM   4005  C   PRO B 292      52.639  18.826  66.458  1.00  0.00           C
ATOM   4006  O   PRO B 292      53.625  19.567  66.427  1.00  0.00           O
ATOM   4007  N   GLY B 293      51.473  19.186  65.904  1.00  0.00           N
ATOM   4008  CA  GLY B 293      51.224  20.509  65.321  1.00  0.00           C
ATOM   4009  C   GLY B 293      51.506  21.667  66.291  1.00  0.00           C
ATOM   4010  O   GLY B 293      51.977  22.720  65.861  1.00  0.00           O
ATOM   4011  N   ARG B 294      51.323  21.457  67.604  1.00  0.00           N
ATOM   4012  CA  ARG B 294      51.630  22.448  68.655  1.00  0.00           C
ATOM   4013  CB  ARG B 294      50.904  22.053  69.963  1.00  0.00           C
ATOM   4014  CG  ARG B 294      49.373  22.045  69.774  1.00  0.00           C
ATOM   4015  CD  ARG B 294      48.547  21.606  70.992  1.00  0.00           C
ATOM   4016  NE  ARG B 294      48.507  22.637  72.043  1.00  0.00           N
ATOM   4017  CZ  ARG B 294      47.756  22.650  73.130  1.00  0.00           C
ATOM   4018  NH1 ARG B 294      46.887  21.729  73.437  1.00  0.00           N
ATOM   4019  NH2 ARG B 294      47.880  23.647  73.949  1.00  0.00           N
ATOM   4020  C   ARG B 294      53.138  22.665  68.830  1.00  0.00           C
ATOM   4021  O   ARG B 294      53.574  23.785  69.089  1.00  0.00           O
ATOM   4022  N   VAL B 295      53.956  21.634  68.594  1.00  0.00           N
ATOM   4023  CA  VAL B 295      55.427  21.756  68.588  1.00  0.00           C
ATOM   4024  CB  VAL B 295      56.126  20.412  68.872  1.00  0.00           C
ATOM   4025  CG1 VAL B 295      57.620  20.637  69.139  1.00  0.00           C
ATOM   4026  CG2 VAL B 295      55.547  19.707  70.103  1.00  0.00           C
ATOM   4027  C   VAL B 295      55.928  22.359  67.274  1.00  0.00           C
ATOM   4028  O   VAL B 295      56.794  23.232  67.292  1.00  0.00           O
ATOM   4029  N   GLN B 296      55.344  21.974  66.133  1.00  0.00           N
ATOM   4030  CA  GLN B 296      55.657  22.576  64.830  1.00  0.00           C
ATOM   4031  CB  GLN B 296      54.903  21.809  63.731  1.00  0.00           C
ATOM   4032  CG  GLN B 296      55.199  22.283  62.296  1.00  0.00           C
ATOM   4033  CD  GLN B 296      56.601  21.934  61.792  1.00  0.00           C
ATOM   4034  OE1 GLN B 296      57.614  22.468  62.229  1.00  0.00           O
ATOM   4035  NE2 GLN B 296      56.714  21.052  60.828  1.00  0.00           N
ATOM   4036  C   GLN B 296      55.344  24.087  64.812  1.00  0.00           C
ATOM   4037  O   GLN B 296      56.136  24.870  64.286  1.00  0.00           O
ATOM   4038  N   ALA B 297      54.252  24.522  65.453  1.00  0.00           N
ATOM   4039  CA  ALA B 297      53.928  25.939  65.633  1.00  0.00           C
ATOM   4040  CB  ALA B 297      52.572  26.038  66.343  1.00  0.00           C
ATOM   4041  C   ALA B 297      55.027  26.702  66.400  1.00  0.00           C
ATOM   4042  O   ALA B 297      55.440  27.783  65.971  1.00  0.00           O
ATOM   4043  N   LEU B 298      55.564  26.126  67.484  1.00  0.00           N
ATOM   4044  CA  LEU B 298      56.687  26.709  68.228  1.00  0.00           C
ATOM   4045  CB  LEU B 298      56.832  25.974  69.575  1.00  0.00           C
ATOM   4046  CG  LEU B 298      57.964  26.505  70.479  1.00  0.00           C
ATOM   4047  CD1 LEU B 298      57.818  27.991  70.811  1.00  0.00           C
ATOM   4048  CD2 LEU B 298      57.968  25.734  71.796  1.00  0.00           C
ATOM   4049  C   LEU B 298      57.990  26.710  67.408  1.00  0.00           C
ATOM   4050  O   LEU B 298      58.705  27.711  67.403  1.00  0.00           O
ATOM   4051  N   ARG B 299      58.275  25.636  66.659  1.00  0.00           N
ATOM   4052  CA  ARG B 299      59.439  25.525  65.760  1.00  0.00           C
ATOM   4053  CB  ARG B 299      59.478  24.092  65.199  1.00  0.00           C
ATOM   4054  CG  ARG B 299      60.630  23.838  64.219  1.00  0.00           C
ATOM   4055  CD  ARG B 299      60.659  22.353  63.842  1.00  0.00           C
ATOM   4056  NE  ARG B 299      61.618  22.076  62.756  1.00  0.00           N
ATOM   4057  CZ  ARG B 299      61.346  21.968  61.465  1.00  0.00           C
ATOM   4058  NH1 ARG B 299      60.146  22.113  60.980  1.00  0.00           N
ATOM   4059  NH2 ARG B 299      62.303  21.713  60.624  1.00  0.00           N
ATOM   4060  C   ARG B 299      59.431  26.603  64.671  1.00  0.00           C
ATOM   4061  O   ARG B 299      60.427  27.311  64.510  1.00  0.00           O
ATOM   4062  N   HIS B 300      58.300  26.801  63.989  1.00  0.00           N
ATOM   4063  CA  HIS B 300      58.088  27.932  63.069  1.00  0.00           C
ATOM   4064  CB  HIS B 300      56.700  27.818  62.414  1.00  0.00           C
ATOM   4065  CG  HIS B 300      56.642  26.921  61.201  1.00  0.00           C
ATOM   4066  ND1 HIS B 300      56.246  27.331  59.925  1.00  0.00           N
ATOM   4067  CE1 HIS B 300      56.333  26.240  59.144  1.00  0.00           C
ATOM   4068  NE2 HIS B 300      56.753  25.182  59.859  1.00  0.00           N
ATOM   4069  CD2 HIS B 300      56.953  25.593  61.159  1.00  0.00           C
ATOM   4070  C   HIS B 300      58.243  29.278  63.795  1.00  0.00           C
ATOM   4071  O   HIS B 300      58.940  30.167  63.308  1.00  0.00           O
ATOM   4072  N   GLY B 301      57.675  29.398  65.000  1.00  0.00           N
ATOM   4073  CA  GLY B 301      57.764  30.575  65.869  1.00  0.00           C
ATOM   4074  C   GLY B 301      59.175  30.955  66.350  1.00  0.00           C
ATOM   4075  O   GLY B 301      59.365  32.098  66.770  1.00  0.00           O
ATOM   4076  N   VAL B 302      60.158  30.050  66.267  1.00  0.00           N
ATOM   4077  CA  VAL B 302      61.583  30.326  66.546  1.00  0.00           C
ATOM   4078  CB  VAL B 302      62.189  29.234  67.454  1.00  0.00           C
ATOM   4079  CG1 VAL B 302      63.696  29.418  67.686  1.00  0.00           C
ATOM   4080  CG2 VAL B 302      61.521  29.258  68.836  1.00  0.00           C
ATOM   4081  C   VAL B 302      62.392  30.526  65.258  1.00  0.00           C
ATOM   4082  O   VAL B 302      63.251  31.408  65.230  1.00  0.00           O
ATOM   4083  N   ARG B 303      62.084  29.805  64.163  1.00  0.00           N
ATOM   4084  CA  ARG B 303      62.709  30.033  62.839  1.00  0.00           C
ATOM   4085  CB  ARG B 303      62.104  29.084  61.783  1.00  0.00           C
ATOM   4086  CG  ARG B 303      62.897  29.084  60.458  1.00  0.00           C
ATOM   4087  CD  ARG B 303      62.129  28.337  59.357  1.00  0.00           C
ATOM   4088  NE  ARG B 303      62.885  28.260  58.087  1.00  0.00           N
ATOM   4089  CZ  ARG B 303      62.544  27.571  57.012  1.00  0.00           C
ATOM   4090  NH1 ARG B 303      61.450  26.873  56.956  1.00  0.00           N
ATOM   4091  NH2 ARG B 303      63.311  27.573  55.966  1.00  0.00           N
ATOM   4092  C   ARG B 303      62.562  31.495  62.404  1.00  0.00           C
ATOM   4093  O   ARG B 303      63.540  32.117  62.001  1.00  0.00           O
ATOM   4094  N   VAL B 304      61.360  32.055  62.564  1.00  0.00           N
ATOM   4095  CA  VAL B 304      61.094  33.480  62.313  1.00  0.00           C
ATOM   4096  CB  VAL B 304      59.579  33.756  62.352  1.00  0.00           C
ATOM   4097  CG1 VAL B 304      58.921  33.511  63.713  1.00  0.00           C
ATOM   4098  CG2 VAL B 304      59.265  35.190  61.941  1.00  0.00           C
ATOM   4099  C   VAL B 304      61.864  34.400  63.264  1.00  0.00           C
ATOM   4100  O   VAL B 304      62.429  35.401  62.827  1.00  0.00           O
ATOM   4101  N   LEU B 305      61.930  34.070  64.557  1.00  0.00           N
ATOM   4102  CA  LEU B 305      62.458  34.985  65.569  1.00  0.00           C
ATOM   4103  CB  LEU B 305      62.011  34.510  66.960  1.00  0.00           C
ATOM   4104  CG  LEU B 305      62.314  35.499  68.105  1.00  0.00           C
ATOM   4105  CD1 LEU B 305      61.715  36.891  67.883  1.00  0.00           C
ATOM   4106  CD2 LEU B 305      61.693  34.955  69.387  1.00  0.00           C
ATOM   4107  C   LEU B 305      63.975  35.185  65.447  1.00  0.00           C
ATOM   4108  O   LEU B 305      64.439  36.305  65.657  1.00  0.00           O
ATOM   4109  N   ARG B 306      64.735  34.168  65.004  1.00  0.00           N
ATOM   4110  CA  ARG B 306      66.160  34.347  64.665  1.00  0.00           C
ATOM   4111  CB  ARG B 306      66.837  33.000  64.349  1.00  0.00           C
ATOM   4112  CG  ARG B 306      68.356  33.196  64.166  1.00  0.00           C
ATOM   4113  CD  ARG B 306      69.170  31.903  64.267  1.00  0.00           C
ATOM   4114  NE  ARG B 306      68.829  30.919  63.223  1.00  0.00           N
ATOM   4115  CZ  ARG B 306      68.208  29.766  63.391  1.00  0.00           C
ATOM   4116  NH1 ARG B 306      67.741  29.371  64.545  1.00  0.00           N
ATOM   4117  NH2 ARG B 306      68.037  28.962  62.383  1.00  0.00           N
ATOM   4118  C   ARG B 306      66.361  35.371  63.542  1.00  0.00           C
ATOM   4119  O   ARG B 306      67.237  36.223  63.657  1.00  0.00           O
ATOM   4120  N   ALA B 307      65.531  35.342  62.497  1.00  0.00           N
ATOM   4121  CA  ALA B 307      65.598  36.332  61.419  1.00  0.00           C
ATOM   4122  CB  ALA B 307      64.699  35.872  60.264  1.00  0.00           C
ATOM   4123  C   ALA B 307      65.241  37.750  61.910  1.00  0.00           C
ATOM   4124  O   ALA B 307      65.901  38.714  61.529  1.00  0.00           O
ATOM   4125  N   VAL B 308      64.251  37.877  62.803  1.00  0.00           N
ATOM   4126  CA  VAL B 308      63.837  39.165  63.393  1.00  0.00           C
ATOM   4127  CB  VAL B 308      62.540  38.996  64.211  1.00  0.00           C
ATOM   4128  CG1 VAL B 308      62.147  40.258  64.988  1.00  0.00           C
ATOM   4129  CG2 VAL B 308      61.359  38.632  63.303  1.00  0.00           C
ATOM   4130  C   VAL B 308      64.953  39.792  64.239  1.00  0.00           C
ATOM   4131  O   VAL B 308      65.257  40.970  64.060  1.00  0.00           O
ATOM   4132  N   VAL B 309      65.608  39.035  65.129  1.00  0.00           N
ATOM   4133  CA  VAL B 309      66.679  39.603  65.977  1.00  0.00           C
ATOM   4134  CB  VAL B 309      67.012  38.732  67.204  1.00  0.00           C
ATOM   4135  CG1 VAL B 309      65.772  38.580  68.096  1.00  0.00           C
ATOM   4136  CG2 VAL B 309      67.546  37.341  66.859  1.00  0.00           C
ATOM   4137  C   VAL B 309      67.928  39.970  65.169  1.00  0.00           C
ATOM   4138  O   VAL B 309      68.529  41.009  65.430  1.00  0.00           O
ATOM   4139  N   ILE B 310      68.259  39.211  64.117  1.00  0.00           N
ATOM   4140  CA  ILE B 310      69.329  39.579  63.175  1.00  0.00           C
ATOM   4141  CB  ILE B 310      69.693  38.370  62.282  1.00  0.00           C
ATOM   4142  CG2 ILE B 310      70.611  38.760  61.109  1.00  0.00           C
ATOM   4143  CG1 ILE B 310      70.337  37.219  63.097  1.00  0.00           C
ATOM   4144  CD1 ILE B 310      71.706  37.513  63.731  1.00  0.00           C
ATOM   4145  C   ILE B 310      68.964  40.842  62.372  1.00  0.00           C
ATOM   4146  O   ILE B 310      69.820  41.709  62.189  1.00  0.00           O
ATOM   4147  N   ALA B 311      67.698  41.011  61.966  1.00  0.00           N
ATOM   4148  CA  ALA B 311      67.230  42.237  61.312  1.00  0.00           C
ATOM   4149  CB  ALA B 311      65.789  42.038  60.826  1.00  0.00           C
ATOM   4150  C   ALA B 311      67.366  43.477  62.219  1.00  0.00           C
ATOM   4151  O   ALA B 311      67.754  44.544  61.741  1.00  0.00           O
ATOM   4152  N   PHE B 312      67.130  43.344  63.530  1.00  0.00           N
ATOM   4153  CA  PHE B 312      67.448  44.402  64.496  1.00  0.00           C
ATOM   4154  CB  PHE B 312      66.827  44.094  65.863  1.00  0.00           C
ATOM   4155  CG  PHE B 312      65.345  44.406  65.980  1.00  0.00           C
ATOM   4156  CD1 PHE B 312      64.896  45.740  65.900  1.00  0.00           C
ATOM   4157  CE1 PHE B 312      63.519  46.027  65.943  1.00  0.00           C
ATOM   4158  CZ  PHE B 312      62.591  44.987  66.118  1.00  0.00           C
ATOM   4159  CE2 PHE B 312      63.036  43.661  66.246  1.00  0.00           C
ATOM   4160  CD2 PHE B 312      64.410  43.370  66.170  1.00  0.00           C
ATOM   4161  C   PHE B 312      68.959  44.647  64.630  1.00  0.00           C
ATOM   4162  O   PHE B 312      69.382  45.802  64.586  1.00  0.00           O
ATOM   4163  N   VAL B 313      69.786  43.597  64.739  1.00  0.00           N
ATOM   4164  CA  VAL B 313      71.256  43.715  64.862  1.00  0.00           C
ATOM   4165  CB  VAL B 313      71.921  42.317  64.935  1.00  0.00           C
ATOM   4166  CG1 VAL B 313      73.431  42.298  64.651  1.00  0.00           C
ATOM   4167  CG2 VAL B 313      71.732  41.704  66.328  1.00  0.00           C
ATOM   4168  C   VAL B 313      71.859  44.562  63.735  1.00  0.00           C
ATOM   4169  O   VAL B 313      72.634  45.480  64.016  1.00  0.00           O
ATOM   4170  N   VAL B 314      71.479  44.313  62.476  1.00  0.00           N
ATOM   4171  CA  VAL B 314      72.023  45.060  61.322  1.00  0.00           C
ATOM   4172  CB  VAL B 314      71.831  44.313  59.986  1.00  0.00           C
ATOM   4173  CG1 VAL B 314      72.517  42.941  60.017  1.00  0.00           C
ATOM   4174  CG2 VAL B 314      70.361  44.129  59.594  1.00  0.00           C
ATOM   4175  C   VAL B 314      71.506  46.499  61.214  1.00  0.00           C
ATOM   4176  O   VAL B 314      72.160  47.325  60.582  1.00  0.00           O
ATOM   4177  N   CYS B 315      70.379  46.829  61.853  1.00  0.00           N
ATOM   4178  CA  CYS B 315      69.833  48.190  61.878  1.00  0.00           C
ATOM   4179  CB  CYS B 315      68.300  48.117  61.895  1.00  0.00           C
ATOM   4180  SG  CYS B 315      67.694  47.366  60.357  1.00  0.00           S
ATOM   4181  C   CYS B 315      70.370  49.022  63.056  1.00  0.00           C
ATOM   4182  O   CYS B 315      70.614  50.219  62.906  1.00  0.00           O
ATOM   4183  N   TRP B 316      70.570  48.405  64.227  1.00  0.00           N
ATOM   4184  CA  TRP B 316      71.046  49.090  65.437  1.00  0.00           C
ATOM   4185  CB  TRP B 316      70.758  48.224  66.675  1.00  0.00           C
ATOM   4186  CG  TRP B 316      69.413  48.337  67.345  1.00  0.00           C
ATOM   4187  CD1 TRP B 316      69.213  48.070  68.657  1.00  0.00           C
ATOM   4188  NE1 TRP B 316      67.897  48.300  68.994  1.00  0.00           N
ATOM   4189  CE2 TRP B 316      67.162  48.709  67.908  1.00  0.00           C
ATOM   4190  CZ2 TRP B 316      65.817  49.075  67.767  1.00  0.00           C
ATOM   4191  CH2 TRP B 316      65.346  49.502  66.518  1.00  0.00           C
ATOM   4192  CZ3 TRP B 316      66.236  49.571  65.435  1.00  0.00           C
ATOM   4193  CE3 TRP B 316      67.589  49.210  65.589  1.00  0.00           C
ATOM   4194  CD2 TRP B 316      68.100  48.758  66.829  1.00  0.00           C
ATOM   4195  C   TRP B 316      72.542  49.424  65.358  1.00  0.00           C
ATOM   4196  O   TRP B 316      72.954  50.498  65.799  1.00  0.00           O
ATOM   4197  N   LEU B 317      73.367  48.536  64.787  1.00  0.00           N
ATOM   4198  CA  LEU B 317      74.821  48.728  64.768  1.00  0.00           C
ATOM   4199  CB  LEU B 317      75.519  47.433  64.301  1.00  0.00           C
ATOM   4200  CG  LEU B 317      77.054  47.530  64.203  1.00  0.00           C
ATOM   4201  CD1 LEU B 317      77.717  47.805  65.555  1.00  0.00           C
ATOM   4202  CD2 LEU B 317      77.617  46.215  63.664  1.00  0.00           C
ATOM   4203  C   LEU B 317      75.256  50.008  64.015  1.00  0.00           C
ATOM   4204  O   LEU B 317      75.997  50.791  64.610  1.00  0.00           O
ATOM   4205  N   PRO B 318      74.801  50.312  62.780  1.00  0.00           N
ATOM   4206  CD  PRO B 318      74.038  49.470  61.872  1.00  0.00           C
ATOM   4207  CG  PRO B 318      74.531  49.860  60.485  1.00  0.00           C
ATOM   4208  CB  PRO B 318      74.693  51.371  60.636  1.00  0.00           C
ATOM   4209  CA  PRO B 318      75.236  51.520  62.064  1.00  0.00           C
ATOM   4210  C   PRO B 318      74.773  52.828  62.726  1.00  0.00           C
ATOM   4211  O   PRO B 318      75.517  53.810  62.749  1.00  0.00           O
ATOM   4212  N   TYR B 319      73.573  52.816  63.319  1.00  0.00           N
ATOM   4213  CA  TYR B 319      72.996  53.920  64.098  1.00  0.00           C
ATOM   4214  CB  TYR B 319      71.561  53.503  64.462  1.00  0.00           C
ATOM   4215  CG  TYR B 319      70.817  54.441  65.390  1.00  0.00           C
ATOM   4216  CD1 TYR B 319      70.351  55.680  64.913  1.00  0.00           C
ATOM   4217  CE1 TYR B 319      69.655  56.551  65.774  1.00  0.00           C
ATOM   4218  CZ  TYR B 319      69.412  56.174  67.111  1.00  0.00           C
ATOM   4219  OH  TYR B 319      68.797  57.040  67.958  1.00  0.00           O
ATOM   4220  CE2 TYR B 319      69.845  54.916  67.577  1.00  0.00           C
ATOM   4221  CD2 TYR B 319      70.559  54.056  66.721  1.00  0.00           C
ATOM   4222  C   TYR B 319      73.840  54.274  65.340  1.00  0.00           C
ATOM   4223  O   TYR B 319      73.947  55.446  65.716  1.00  0.00           O
ATOM   4224  N   HIS B 320      74.523  53.290  65.934  1.00  0.00           N
ATOM   4225  CA  HIS B 320      75.506  53.530  66.997  1.00  0.00           C
ATOM   4226  CB  HIS B 320      75.505  52.360  67.983  1.00  0.00           C
ATOM   4227  CG  HIS B 320      74.212  52.246  68.751  1.00  0.00           C
ATOM   4228  ND1 HIS B 320      73.379  53.313  69.112  1.00  0.00           N
ATOM   4229  CE1 HIS B 320      72.367  52.757  69.796  1.00  0.00           C
ATOM   4230  NE2 HIS B 320      72.524  51.428  69.881  1.00  0.00           N
ATOM   4231  CD2 HIS B 320      73.681  51.083  69.224  1.00  0.00           C
ATOM   4232  C   HIS B 320      76.906  53.840  66.464  1.00  0.00           C
ATOM   4233  O   HIS B 320      77.540  54.762  66.967  1.00  0.00           O
ATOM   4234  N   VAL B 321      77.385  53.155  65.418  1.00  0.00           N
ATOM   4235  CA  VAL B 321      78.732  53.364  64.843  1.00  0.00           C
ATOM   4236  CB  VAL B 321      79.015  52.350  63.714  1.00  0.00           C
ATOM   4237  CG1 VAL B 321      80.236  52.697  62.850  1.00  0.00           C
ATOM   4238  CG2 VAL B 321      79.284  50.964  64.316  1.00  0.00           C
ATOM   4239  C   VAL B 321      78.953  54.809  64.383  1.00  0.00           C
ATOM   4240  O   VAL B 321      80.024  55.357  64.644  1.00  0.00           O
ATOM   4241  N   ARG B 322      77.944  55.472  63.795  1.00  0.00           N
ATOM   4242  CA  ARG B 322      78.016  56.912  63.473  1.00  0.00           C
ATOM   4243  CB  ARG B 322      76.693  57.358  62.821  1.00  0.00           C
ATOM   4244  CG  ARG B 322      76.780  58.815  62.338  1.00  0.00           C
ATOM   4245  CD  ARG B 322      75.441  59.379  61.864  1.00  0.00           C
ATOM   4246  NE  ARG B 322      74.558  59.728  62.995  1.00  0.00           N
ATOM   4247  CZ  ARG B 322      73.348  59.280  63.262  1.00  0.00           C
ATOM   4248  NH1 ARG B 322      72.783  58.323  62.595  1.00  0.00           N
ATOM   4249  NH2 ARG B 322      72.649  59.793  64.225  1.00  0.00           N
ATOM   4250  C   ARG B 322      78.332  57.760  64.713  1.00  0.00           C
ATOM   4251  O   ARG B 322      79.253  58.575  64.708  1.00  0.00           O
ATOM   4252  N   ARG B 323      77.589  57.525  65.794  1.00  0.00           N
ATOM   4253  CA  ARG B 323      77.636  58.308  67.038  1.00  0.00           C
ATOM   4254  CB  ARG B 323      76.277  58.181  67.745  1.00  0.00           C
ATOM   4255  CG  ARG B 323      75.132  58.655  66.826  1.00  0.00           C
ATOM   4256  CD  ARG B 323      73.776  58.697  67.527  1.00  0.00           C
ATOM   4257  NE  ARG B 323      73.305  57.373  67.971  1.00  0.00           N
ATOM   4258  CZ  ARG B 323      72.328  57.179  68.839  1.00  0.00           C
ATOM   4259  NH1 ARG B 323      71.565  58.139  69.270  1.00  0.00           N
ATOM   4260  NH2 ARG B 323      72.073  56.007  69.327  1.00  0.00           N
ATOM   4261  C   ARG B 323      78.826  57.932  67.931  1.00  0.00           C
ATOM   4262  O   ARG B 323      79.283  58.751  68.719  1.00  0.00           O
ATOM   4263  N   LEU B 324      79.387  56.735  67.752  1.00  0.00           N
ATOM   4264  CA  LEU B 324      80.696  56.347  68.282  1.00  0.00           C
ATOM   4265  CB  LEU B 324      80.853  54.815  68.197  1.00  0.00           C
ATOM   4266  CG  LEU B 324      79.970  54.034  69.191  1.00  0.00           C
ATOM   4267  CD1 LEU B 324      79.920  52.553  68.813  1.00  0.00           C
ATOM   4268  CD2 LEU B 324      80.504  54.131  70.622  1.00  0.00           C
ATOM   4269  C   LEU B 324      81.823  57.076  67.534  1.00  0.00           C
ATOM   4270  O   LEU B 324      82.714  57.628  68.177  1.00  0.00           O
ATOM   4271  N   MET B 325      81.761  57.170  66.198  1.00  0.00           N
ATOM   4272  CA  MET B 325      82.743  57.926  65.405  1.00  0.00           C
ATOM   4273  CB  MET B 325      82.473  57.728  63.904  1.00  0.00           C
ATOM   4274  CG  MET B 325      83.594  58.316  63.039  1.00  0.00           C
ATOM   4275  SD  MET B 325      83.375  58.039  61.261  1.00  0.00           S
ATOM   4276  CE  MET B 325      84.892  58.829  60.656  1.00  0.00           C
ATOM   4277  C   MET B 325      82.778  59.415  65.789  1.00  0.00           C
ATOM   4278  O   MET B 325      83.865  59.987  65.861  1.00  0.00           O
ATOM   4279  N   PHE B 326      81.629  60.007  66.147  1.00  0.00           N
ATOM   4280  CA  PHE B 326      81.528  61.370  66.698  1.00  0.00           C
ATOM   4281  CB  PHE B 326      80.061  61.655  67.065  1.00  0.00           C
ATOM   4282  CG  PHE B 326      79.738  63.110  67.366  1.00  0.00           C
ATOM   4283  CD1 PHE B 326      79.950  63.638  68.657  1.00  0.00           C
ATOM   4284  CE1 PHE B 326      79.625  64.977  68.941  1.00  0.00           C
ATOM   4285  CZ  PHE B 326      79.066  65.791  67.940  1.00  0.00           C
ATOM   4286  CE2 PHE B 326      78.839  65.264  66.658  1.00  0.00           C
ATOM   4287  CD2 PHE B 326      79.182  63.932  66.368  1.00  0.00           C
ATOM   4288  C   PHE B 326      82.454  61.618  67.910  1.00  0.00           C
ATOM   4289  O   PHE B 326      82.880  62.749  68.126  1.00  0.00           O
ATOM   4290  N   CYS B 327      82.805  60.578  68.682  1.00  0.00           N
ATOM   4291  CA  CYS B 327      83.719  60.664  69.831  1.00  0.00           C
ATOM   4292  CB  CYS B 327      82.968  60.278  71.117  1.00  0.00           C
ATOM   4293  SG  CYS B 327      82.656  58.490  71.231  1.00  0.00           S
ATOM   4294  C   CYS B 327      85.077  59.952  69.650  1.00  0.00           C
ATOM   4295  O   CYS B 327      85.870  59.913  70.590  1.00  0.00           O
ATOM   4296  N   TYR B 328      85.378  59.437  68.450  1.00  0.00           N
ATOM   4297  CA  TYR B 328      86.689  58.856  68.105  1.00  0.00           C
ATOM   4298  CB  TYR B 328      86.471  57.623  67.207  1.00  0.00           C
ATOM   4299  CG  TYR B 328      87.640  56.648  67.138  1.00  0.00           C
ATOM   4300  CD1 TYR B 328      88.334  56.432  65.928  1.00  0.00           C
ATOM   4301  CE1 TYR B 328      89.379  55.485  65.863  1.00  0.00           C
ATOM   4302  CZ  TYR B 328      89.745  54.758  67.017  1.00  0.00           C
ATOM   4303  OH  TYR B 328      90.745  53.832  66.978  1.00  0.00           O
ATOM   4304  CE2 TYR B 328      89.061  54.983  68.230  1.00  0.00           C
ATOM   4305  CD2 TYR B 328      88.008  55.918  68.287  1.00  0.00           C
ATOM   4306  C   TYR B 328      87.656  59.878  67.469  1.00  0.00           C
ATOM   4307  O   TYR B 328      88.845  59.600  67.329  1.00  0.00           O
ATOM   4308  N   ILE B 329      87.153  61.064  67.101  1.00  0.00           N
ATOM   4309  CA  ILE B 329      87.889  62.161  66.453  1.00  0.00           C
ATOM   4310  CB  ILE B 329      87.363  62.359  65.009  1.00  0.00           C
ATOM   4311  CG2 ILE B 329      88.110  63.486  64.279  1.00  0.00           C
ATOM   4312  CG1 ILE B 329      87.369  61.077  64.138  1.00  0.00           C
ATOM   4313  CD1 ILE B 329      88.750  60.466  63.858  1.00  0.00           C
ATOM   4314  C   ILE B 329      87.730  63.437  67.299  1.00  0.00           C
ATOM   4315  O   ILE B 329      86.606  63.834  67.620  1.00  0.00           O
ATOM   4316  N   SER B 330      88.842  64.081  67.671  1.00  0.00           N
ATOM   4317  CA  SER B 330      88.847  65.311  68.491  1.00  0.00           C
ATOM   4318  CB  SER B 330      90.257  65.659  68.997  1.00  0.00           C
ATOM   4319  OG  SER B 330      90.973  64.500  69.406  1.00  0.00           O
ATOM   4320  C   SER B 330      88.268  66.501  67.714  1.00  0.00           C
ATOM   4321  O   SER B 330      88.291  66.498  66.487  1.00  0.00           O
ATOM   4322  N   ASP B 331      87.765  67.535  68.393  1.00  0.00           N
ATOM   4323  CA  ASP B 331      87.038  68.650  67.754  1.00  0.00           C
ATOM   4324  CB  ASP B 331      86.615  69.635  68.851  1.00  0.00           C
ATOM   4325  CG  ASP B 331      85.628  70.693  68.358  1.00  0.00           C
ATOM   4326  OD1 ASP B 331      85.819  71.892  68.673  1.00  0.00           O
ATOM   4327  OD2 ASP B 331      84.570  70.330  67.797  1.00  0.00           O
ATOM   4328  C   ASP B 331      87.856  69.358  66.655  1.00  0.00           C
ATOM   4329  O   ASP B 331      87.357  69.596  65.557  1.00  0.00           O
ATOM   4330  N   GLU B 332      89.147  69.581  66.907  1.00  0.00           N
ATOM   4331  CA  GLU B 332      90.113  70.162  65.962  1.00  0.00           C
ATOM   4332  CB  GLU B 332      91.179  70.970  66.728  1.00  0.00           C
ATOM   4333  CG  GLU B 332      91.969  70.163  67.775  1.00  0.00           C
ATOM   4334  CD  GLU B 332      91.271  70.167  69.141  1.00  0.00           C
ATOM   4335  OE1 GLU B 332      91.497  71.121  69.924  1.00  0.00           O
ATOM   4336  OE2 GLU B 332      90.475  69.241  69.429  1.00  0.00           O
ATOM   4337  C   GLU B 332      90.733  69.148  64.969  1.00  0.00           C
ATOM   4338  O   GLU B 332      91.710  69.459  64.283  1.00  0.00           O
ATOM   4339  N   GLN B 333      90.191  67.928  64.882  1.00  0.00           N
ATOM   4340  CA  GLN B 333      90.593  66.879  63.927  1.00  0.00           C
ATOM   4341  CB  GLN B 333      90.983  65.596  64.687  1.00  0.00           C
ATOM   4342  CG  GLN B 333      92.232  65.753  65.571  1.00  0.00           C
ATOM   4343  CD  GLN B 333      92.530  64.498  66.395  1.00  0.00           C
ATOM   4344  OE1 GLN B 333      91.647  63.793  66.869  1.00  0.00           O
ATOM   4345  NE2 GLN B 333      93.784  64.194  66.641  1.00  0.00           N
ATOM   4346  C   GLN B 333      89.527  66.597  62.845  1.00  0.00           C
ATOM   4347  O   GLN B 333      89.772  65.791  61.948  1.00  0.00           O
ATOM   4348  N   TRP B 334      88.365  67.258  62.891  1.00  0.00           N
ATOM   4349  CA  TRP B 334      87.336  67.173  61.843  1.00  0.00           C
ATOM   4350  CB  TRP B 334      85.961  67.514  62.432  1.00  0.00           C
ATOM   4351  CG  TRP B 334      85.457  66.509  63.423  1.00  0.00           C
ATOM   4352  CD1 TRP B 334      85.773  66.492  64.734  1.00  0.00           C
ATOM   4353  NE1 TRP B 334      85.237  65.372  65.338  1.00  0.00           N
ATOM   4354  CE2 TRP B 334      84.490  64.638  64.444  1.00  0.00           C
ATOM   4355  CZ2 TRP B 334      83.767  63.445  64.565  1.00  0.00           C
ATOM   4356  CH2 TRP B 334      83.080  62.941  63.448  1.00  0.00           C
ATOM   4357  CZ3 TRP B 334      83.131  63.637  62.226  1.00  0.00           C
ATOM   4358  CE3 TRP B 334      83.887  64.822  62.108  1.00  0.00           C
ATOM   4359  CD2 TRP B 334      84.596  65.348  63.211  1.00  0.00           C
ATOM   4360  C   TRP B 334      87.678  68.054  60.631  1.00  0.00           C
ATOM   4361  O   TRP B 334      88.373  69.063  60.753  1.00  0.00           O
ATOM   4362  N   THR B 335      87.186  67.678  59.445  1.00  0.00           N
ATOM   4363  CA  THR B 335      87.492  68.352  58.168  1.00  0.00           C
ATOM   4364  CB  THR B 335      88.533  67.568  57.348  1.00  0.00           C
ATOM   4365  CG2 THR B 335      89.827  67.285  58.109  1.00  0.00           C
ATOM   4366  OG1 THR B 335      88.009  66.328  56.931  1.00  0.00           O
ATOM   4367  C   THR B 335      86.232  68.572  57.315  1.00  0.00           C
ATOM   4368  O   THR B 335      85.260  67.827  57.472  1.00  0.00           O
ATOM   4369  N   PRO B 336      86.218  69.544  56.376  1.00  0.00           N
ATOM   4370  CD  PRO B 336      87.238  70.564  56.150  1.00  0.00           C
ATOM   4371  CG  PRO B 336      86.514  71.732  55.481  1.00  0.00           C
ATOM   4372  CB  PRO B 336      85.428  71.026  54.675  1.00  0.00           C
ATOM   4373  CA  PRO B 336      85.017  69.877  55.602  1.00  0.00           C
ATOM   4374  C   PRO B 336      84.406  68.712  54.814  1.00  0.00           C
ATOM   4375  O   PRO B 336      83.189  68.565  54.810  1.00  0.00           O
ATOM   4376  N   PHE B 337      85.223  67.844  54.207  1.00  0.00           N
ATOM   4377  CA  PHE B 337      84.731  66.676  53.459  1.00  0.00           C
ATOM   4378  CB  PHE B 337      85.873  66.124  52.591  1.00  0.00           C
ATOM   4379  CG  PHE B 337      85.469  64.995  51.657  1.00  0.00           C
ATOM   4380  CD1 PHE B 337      85.977  63.695  51.846  1.00  0.00           C
ATOM   4381  CE1 PHE B 337      85.599  62.653  50.979  1.00  0.00           C
ATOM   4382  CZ  PHE B 337      84.708  62.906  49.921  1.00  0.00           C
ATOM   4383  CE2 PHE B 337      84.203  64.203  49.727  1.00  0.00           C
ATOM   4384  CD2 PHE B 337      84.583  65.245  50.591  1.00  0.00           C
ATOM   4385  C   PHE B 337      84.132  65.594  54.378  1.00  0.00           C
ATOM   4386  O   PHE B 337      83.162  64.935  54.014  1.00  0.00           O
ATOM   4387  N   LEU B 338      84.648  65.450  55.605  1.00  0.00           N
ATOM   4388  CA  LEU B 338      84.049  64.568  56.611  1.00  0.00           C
ATOM   4389  CB  LEU B 338      85.104  64.288  57.699  1.00  0.00           C
ATOM   4390  CG  LEU B 338      84.653  63.320  58.808  1.00  0.00           C
ATOM   4391  CD1 LEU B 338      84.238  61.945  58.279  1.00  0.00           C
ATOM   4392  CD2 LEU B 338      85.799  63.118  59.801  1.00  0.00           C
ATOM   4393  C   LEU B 338      82.737  65.150  57.170  1.00  0.00           C
ATOM   4394  O   LEU B 338      81.827  64.393  57.492  1.00  0.00           O
ATOM   4395  N   TYR B 339      82.618  66.478  57.245  1.00  0.00           N
ATOM   4396  CA  TYR B 339      81.408  67.197  57.672  1.00  0.00           C
ATOM   4397  CB  TYR B 339      81.833  68.634  58.024  1.00  0.00           C
ATOM   4398  CG  TYR B 339      80.917  69.446  58.925  1.00  0.00           C
ATOM   4399  CD1 TYR B 339      81.343  69.798  60.225  1.00  0.00           C
ATOM   4400  CE1 TYR B 339      80.595  70.711  60.993  1.00  0.00           C
ATOM   4401  CZ  TYR B 339      79.421  71.285  60.463  1.00  0.00           C
ATOM   4402  OH  TYR B 339      78.742  72.221  61.170  1.00  0.00           O
ATOM   4403  CE2 TYR B 339      78.968  70.897  59.187  1.00  0.00           C
ATOM   4404  CD2 TYR B 339      79.710  69.973  58.423  1.00  0.00           C
ATOM   4405  C   TYR B 339      80.297  67.133  56.599  1.00  0.00           C
ATOM   4406  O   TYR B 339      79.149  66.846  56.929  1.00  0.00           O
ATOM   4407  N   ASP B 340      80.654  67.308  55.317  1.00  0.00           N
ATOM   4408  CA  ASP B 340      79.820  67.049  54.124  1.00  0.00           C
ATOM   4409  CB  ASP B 340      80.703  67.312  52.882  1.00  0.00           C
ATOM   4410  CG  ASP B 340      80.081  67.050  51.500  1.00  0.00           C
ATOM   4411  OD1 ASP B 340      79.933  65.865  51.100  1.00  0.00           O
ATOM   4412  OD2 ASP B 340      79.891  68.026  50.738  1.00  0.00           O
ATOM   4413  C   ASP B 340      79.260  65.616  54.151  1.00  0.00           C
ATOM   4414  O   ASP B 340      78.043  65.407  54.138  1.00  0.00           O
ATOM   4415  N   PHE B 341      80.142  64.626  54.325  1.00  0.00           N
ATOM   4416  CA  PHE B 341      79.737  63.227  54.423  1.00  0.00           C
ATOM   4417  CB  PHE B 341      80.974  62.327  54.315  1.00  0.00           C
ATOM   4418  CG  PHE B 341      80.625  60.853  54.236  1.00  0.00           C
ATOM   4419  CD1 PHE B 341      80.838  60.005  55.341  1.00  0.00           C
ATOM   4420  CE1 PHE B 341      80.464  58.651  55.274  1.00  0.00           C
ATOM   4421  CZ  PHE B 341      79.871  58.141  54.105  1.00  0.00           C
ATOM   4422  CE2 PHE B 341      79.655  58.985  53.001  1.00  0.00           C
ATOM   4423  CD2 PHE B 341      80.033  60.338  53.067  1.00  0.00           C
ATOM   4424  C   PHE B 341      78.921  62.912  55.689  1.00  0.00           C
ATOM   4425  O   PHE B 341      78.073  62.022  55.646  1.00  0.00           O
ATOM   4426  N   TYR B 342      79.102  63.621  56.813  1.00  0.00           N
ATOM   4427  CA  TYR B 342      78.372  63.308  58.051  1.00  0.00           C
ATOM   4428  CB  TYR B 342      78.943  64.063  59.261  1.00  0.00           C
ATOM   4429  CG  TYR B 342      78.547  63.438  60.591  1.00  0.00           C
ATOM   4430  CD1 TYR B 342      79.404  62.504  61.212  1.00  0.00           C
ATOM   4431  CE1 TYR B 342      79.046  61.922  62.445  1.00  0.00           C
ATOM   4432  CZ  TYR B 342      77.819  62.258  63.055  1.00  0.00           C
ATOM   4433  OH  TYR B 342      77.469  61.680  64.234  1.00  0.00           O
ATOM   4434  CE2 TYR B 342      76.952  63.172  62.424  1.00  0.00           C
ATOM   4435  CD2 TYR B 342      77.321  63.769  61.202  1.00  0.00           C
ATOM   4436  C   TYR B 342      76.857  63.529  57.920  1.00  0.00           C
ATOM   4437  O   TYR B 342      76.085  62.742  58.468  1.00  0.00           O
ATOM   4438  N   HIS B 343      76.402  64.526  57.146  1.00  0.00           N
ATOM   4439  CA  HIS B 343      74.963  64.710  56.878  1.00  0.00           C
ATOM   4440  CB  HIS B 343      74.713  66.060  56.177  1.00  0.00           C
ATOM   4441  CG  HIS B 343      73.360  66.643  56.513  1.00  0.00           C
ATOM   4442  ND1 HIS B 343      72.121  66.231  56.002  1.00  0.00           N
ATOM   4443  CE1 HIS B 343      71.199  66.946  56.672  1.00  0.00           C
ATOM   4444  NE2 HIS B 343      71.786  67.788  57.539  1.00  0.00           N
ATOM   4445  CD2 HIS B 343      73.146  67.610  57.451  1.00  0.00           C
ATOM   4446  C   HIS B 343      74.392  63.526  56.080  1.00  0.00           C
ATOM   4447  O   HIS B 343      73.331  62.991  56.407  1.00  0.00           O
ATOM   4448  N   TYR B 344      75.155  63.038  55.096  1.00  0.00           N
ATOM   4449  CA  TYR B 344      74.830  61.838  54.317  1.00  0.00           C
ATOM   4450  CB  TYR B 344      75.850  61.710  53.171  1.00  0.00           C
ATOM   4451  CG  TYR B 344      75.337  60.980  51.945  1.00  0.00           C
ATOM   4452  CD1 TYR B 344      75.159  59.582  51.964  1.00  0.00           C
ATOM   4453  CE1 TYR B 344      74.709  58.914  50.809  1.00  0.00           C
ATOM   4454  CZ  TYR B 344      74.433  59.642  49.632  1.00  0.00           C
ATOM   4455  OH  TYR B 344      73.986  58.991  48.527  1.00  0.00           O
ATOM   4456  CE2 TYR B 344      74.616  61.042  49.613  1.00  0.00           C
ATOM   4457  CD2 TYR B 344      75.069  61.706  50.768  1.00  0.00           C
ATOM   4458  C   TYR B 344      74.800  60.580  55.202  1.00  0.00           C
ATOM   4459  O   TYR B 344      73.855  59.793  55.151  1.00  0.00           O
ATOM   4460  N   PHE B 345      75.804  60.423  56.068  1.00  0.00           N
ATOM   4461  CA  PHE B 345      75.964  59.308  57.002  1.00  0.00           C
ATOM   4462  CB  PHE B 345      77.361  59.438  57.637  1.00  0.00           C
ATOM   4463  CG  PHE B 345      77.902  58.304  58.497  1.00  0.00           C
ATOM   4464  CD1 PHE B 345      79.002  58.572  59.336  1.00  0.00           C
ATOM   4465  CE1 PHE B 345      79.551  57.559  60.143  1.00  0.00           C
ATOM   4466  CZ  PHE B 345      79.007  56.264  60.110  1.00  0.00           C
ATOM   4467  CE2 PHE B 345      77.929  55.981  59.254  1.00  0.00           C
ATOM   4468  CD2 PHE B 345      77.380  56.995  58.447  1.00  0.00           C
ATOM   4469  C   PHE B 345      74.831  59.269  58.043  1.00  0.00           C
ATOM   4470  O   PHE B 345      74.291  58.193  58.313  1.00  0.00           O
ATOM   4471  N   TYR B 346      74.406  60.426  58.569  1.00  0.00           N
ATOM   4472  CA  TYR B 346      73.217  60.571  59.423  1.00  0.00           C
ATOM   4473  CB  TYR B 346      73.109  62.027  59.916  1.00  0.00           C
ATOM   4474  CG  TYR B 346      72.104  62.279  61.034  1.00  0.00           C
ATOM   4475  CD1 TYR B 346      72.569  62.599  62.324  1.00  0.00           C
ATOM   4476  CE1 TYR B 346      71.655  62.875  63.358  1.00  0.00           C
ATOM   4477  CZ  TYR B 346      70.269  62.814  63.125  1.00  0.00           C
ATOM   4478  OH  TYR B 346      69.421  63.054  64.160  1.00  0.00           O
ATOM   4479  CE2 TYR B 346      69.795  62.508  61.831  1.00  0.00           C
ATOM   4480  CD2 TYR B 346      70.712  62.252  60.788  1.00  0.00           C
ATOM   4481  C   TYR B 346      71.952  60.129  58.682  1.00  0.00           C
ATOM   4482  O   TYR B 346      71.218  59.272  59.179  1.00  0.00           O
ATOM   4483  N   MET B 347      71.731  60.651  57.469  1.00  0.00           N
ATOM   4484  CA  MET B 347      70.558  60.334  56.652  1.00  0.00           C
ATOM   4485  CB  MET B 347      70.601  61.150  55.348  1.00  0.00           C
ATOM   4486  CG  MET B 347      69.363  60.915  54.472  1.00  0.00           C
ATOM   4487  SD  MET B 347      69.294  61.920  52.963  1.00  0.00           S
ATOM   4488  CE  MET B 347      70.585  61.133  51.957  1.00  0.00           C
ATOM   4489  C   MET B 347      70.430  58.829  56.383  1.00  0.00           C
ATOM   4490  O   MET B 347      69.380  58.256  56.668  1.00  0.00           O
ATOM   4491  N   VAL B 348      71.481  58.164  55.887  1.00  0.00           N
ATOM   4492  CA  VAL B 348      71.387  56.735  55.527  1.00  0.00           C
ATOM   4493  CB  VAL B 348      72.502  56.273  54.568  1.00  0.00           C
ATOM   4494  CG1 VAL B 348      72.479  57.085  53.267  1.00  0.00           C
ATOM   4495  CG2 VAL B 348      73.908  56.319  55.180  1.00  0.00           C
ATOM   4496  C   VAL B 348      71.289  55.813  56.744  1.00  0.00           C
ATOM   4497  O   VAL B 348      70.574  54.815  56.686  1.00  0.00           O
ATOM   4498  N   THR B 349      71.939  56.137  57.869  1.00  0.00           N
ATOM   4499  CA  THR B 349      71.876  55.281  59.071  1.00  0.00           C
ATOM   4500  CB  THR B 349      73.080  55.455  60.008  1.00  0.00           C
ATOM   4501  CG2 THR B 349      74.365  54.915  59.387  1.00  0.00           C
ATOM   4502  OG1 THR B 349      73.319  56.803  60.323  1.00  0.00           O
ATOM   4503  C   THR B 349      70.557  55.424  59.832  1.00  0.00           C
ATOM   4504  O   THR B 349      70.015  54.411  60.277  1.00  0.00           O
ATOM   4505  N   ASN B 350      69.965  56.623  59.902  1.00  0.00           N
ATOM   4506  CA  ASN B 350      68.609  56.777  60.443  1.00  0.00           C
ATOM   4507  CB  ASN B 350      68.350  58.238  60.863  1.00  0.00           C
ATOM   4508  CG  ASN B 350      69.049  58.639  62.159  1.00  0.00           C
ATOM   4509  OD1 ASN B 350      70.056  58.087  62.574  1.00  0.00           O
ATOM   4510  ND2 ASN B 350      68.546  59.610  62.880  1.00  0.00           N
ATOM   4511  C   ASN B 350      67.542  56.218  59.476  1.00  0.00           C
ATOM   4512  O   ASN B 350      66.556  55.652  59.940  1.00  0.00           O
ATOM   4513  N   ALA B 351      67.751  56.268  58.153  1.00  0.00           N
ATOM   4514  CA  ALA B 351      66.865  55.623  57.172  1.00  0.00           C
ATOM   4515  CB  ALA B 351      67.172  56.192  55.782  1.00  0.00           C
ATOM   4516  C   ALA B 351      66.944  54.081  57.168  1.00  0.00           C
ATOM   4517  O   ALA B 351      65.979  53.420  56.778  1.00  0.00           O
ATOM   4518  N   LEU B 352      68.065  53.492  57.598  1.00  0.00           N
ATOM   4519  CA  LEU B 352      68.209  52.041  57.775  1.00  0.00           C
ATOM   4520  CB  LEU B 352      69.711  51.702  57.795  1.00  0.00           C
ATOM   4521  CG  LEU B 352      70.035  50.216  58.043  1.00  0.00           C
ATOM   4522  CD1 LEU B 352      69.457  49.289  56.973  1.00  0.00           C
ATOM   4523  CD2 LEU B 352      71.551  50.039  58.064  1.00  0.00           C
ATOM   4524  C   LEU B 352      67.490  51.537  59.037  1.00  0.00           C
ATOM   4525  O   LEU B 352      66.866  50.481  58.999  1.00  0.00           O
ATOM   4526  N   PHE B 353      67.540  52.305  60.132  1.00  0.00           N
ATOM   4527  CA  PHE B 353      66.985  51.969  61.454  1.00  0.00           C
ATOM   4528  CB  PHE B 353      66.896  53.288  62.241  1.00  0.00           C
ATOM   4529  CG  PHE B 353      66.496  53.174  63.697  1.00  0.00           C
ATOM   4530  CD1 PHE B 353      67.484  53.023  64.686  1.00  0.00           C
ATOM   4531  CE1 PHE B 353      67.122  52.983  66.043  1.00  0.00           C
ATOM   4532  CZ  PHE B 353      65.773  53.084  66.417  1.00  0.00           C
ATOM   4533  CE2 PHE B 353      64.783  53.238  65.431  1.00  0.00           C
ATOM   4534  CD2 PHE B 353      65.143  53.286  64.072  1.00  0.00           C
ATOM   4535  C   PHE B 353      65.610  51.267  61.391  1.00  0.00           C
ATOM   4536  O   PHE B 353      65.424  50.181  61.946  1.00  0.00           O
ATOM   4537  N   TYR B 354      64.668  51.860  60.652  1.00  0.00           N
ATOM   4538  CA  TYR B 354      63.266  51.433  60.571  1.00  0.00           C
ATOM   4539  CB  TYR B 354      62.438  52.593  60.003  1.00  0.00           C
ATOM   4540  CG  TYR B 354      62.575  53.875  60.799  1.00  0.00           C
ATOM   4541  CD1 TYR B 354      61.893  54.008  62.022  1.00  0.00           C
ATOM   4542  CE1 TYR B 354      62.050  55.171  62.798  1.00  0.00           C
ATOM   4543  CZ  TYR B 354      62.877  56.217  62.341  1.00  0.00           C
ATOM   4544  OH  TYR B 354      63.023  57.339  63.089  1.00  0.00           O
ATOM   4545  CE2 TYR B 354      63.549  56.089  61.106  1.00  0.00           C
ATOM   4546  CD2 TYR B 354      63.403  54.917  60.340  1.00  0.00           C
ATOM   4547  C   TYR B 354      63.017  50.151  59.760  1.00  0.00           C
ATOM   4548  O   TYR B 354      61.917  49.597  59.834  1.00  0.00           O
ATOM   4549  N   VAL B 355      64.004  49.644  59.008  1.00  0.00           N
ATOM   4550  CA  VAL B 355      63.861  48.397  58.229  1.00  0.00           C
ATOM   4551  CB  VAL B 355      65.109  48.136  57.357  1.00  0.00           C
ATOM   4552  CG1 VAL B 355      65.029  46.806  56.595  1.00  0.00           C
ATOM   4553  CG2 VAL B 355      65.286  49.240  56.305  1.00  0.00           C
ATOM   4554  C   VAL B 355      63.573  47.210  59.155  1.00  0.00           C
ATOM   4555  O   VAL B 355      62.739  46.372  58.824  1.00  0.00           O
ATOM   4556  N   SER B 356      64.181  47.183  60.344  1.00  0.00           N
ATOM   4557  CA  SER B 356      63.973  46.152  61.372  1.00  0.00           C
ATOM   4558  CB  SER B 356      64.887  46.436  62.569  1.00  0.00           C
ATOM   4559  OG  SER B 356      64.656  47.722  63.127  1.00  0.00           O
ATOM   4560  C   SER B 356      62.504  46.019  61.815  1.00  0.00           C
ATOM   4561  O   SER B 356      61.864  44.995  61.562  1.00  0.00           O
ATOM   4562  N   SER B 357      61.934  47.083  62.384  1.00  0.00           N
ATOM   4563  CA  SER B 357      60.522  47.168  62.779  1.00  0.00           C
ATOM   4564  CB  SER B 357      60.276  48.520  63.453  1.00  0.00           C
ATOM   4565  OG  SER B 357      61.026  48.618  64.643  1.00  0.00           O
ATOM   4566  C   SER B 357      59.551  47.009  61.602  1.00  0.00           C
ATOM   4567  O   SER B 357      58.427  46.544  61.783  1.00  0.00           O
ATOM   4568  N   THR B 358      59.973  47.357  60.380  1.00  0.00           N
ATOM   4569  CA  THR B 358      59.166  47.164  59.164  1.00  0.00           C
ATOM   4570  CB  THR B 358      59.684  48.035  58.010  1.00  0.00           C
ATOM   4571  CG2 THR B 358      58.860  47.878  56.731  1.00  0.00           C
ATOM   4572  OG1 THR B 358      59.631  49.386  58.388  1.00  0.00           O
ATOM   4573  C   THR B 358      59.115  45.703  58.719  1.00  0.00           C
ATOM   4574  O   THR B 358      58.056  45.227  58.312  1.00  0.00           O
ATOM   4575  N   ILE B 359      60.234  44.974  58.790  1.00  0.00           N
ATOM   4576  CA  ILE B 359      60.326  43.606  58.264  1.00  0.00           C
ATOM   4577  CB  ILE B 359      61.738  43.345  57.685  1.00  0.00           C
ATOM   4578  CG2 ILE B 359      62.766  42.993  58.774  1.00  0.00           C
ATOM   4579  CG1 ILE B 359      61.671  42.274  56.574  1.00  0.00           C
ATOM   4580  CD1 ILE B 359      62.998  42.046  55.839  1.00  0.00           C
ATOM   4581  C   ILE B 359      59.836  42.545  59.262  1.00  0.00           C
ATOM   4582  O   ILE B 359      59.409  41.477  58.829  1.00  0.00           O
ATOM   4583  N   ASN B 360      59.803  42.833  60.570  1.00  0.00           N
ATOM   4584  CA  ASN B 360      59.265  41.933  61.605  1.00  0.00           C
ATOM   4585  CB  ASN B 360      59.313  42.661  62.968  1.00  0.00           C
ATOM   4586  CG  ASN B 360      58.886  41.792  64.142  1.00  0.00           C
ATOM   4587  OD1 ASN B 360      58.830  40.574  64.076  1.00  0.00           O
ATOM   4588  ND2 ASN B 360      58.584  42.376  65.272  1.00  0.00           N
ATOM   4589  C   ASN B 360      57.872  41.326  61.262  1.00  0.00           C
ATOM   4590  O   ASN B 360      57.771  40.097  61.162  1.00  0.00           O
ATOM   4591  N   PRO B 361      56.811  42.114  60.972  1.00  0.00           N
ATOM   4592  CD  PRO B 361      56.738  43.571  61.009  1.00  0.00           C
ATOM   4593  CG  PRO B 361      55.483  43.935  60.221  1.00  0.00           C
ATOM   4594  CB  PRO B 361      54.555  42.772  60.562  1.00  0.00           C
ATOM   4595  CA  PRO B 361      55.500  41.564  60.596  1.00  0.00           C
ATOM   4596  C   PRO B 361      55.504  40.815  59.249  1.00  0.00           C
ATOM   4597  O   PRO B 361      54.664  39.941  59.027  1.00  0.00           O
ATOM   4598  N   ILE B 362      56.454  41.112  58.354  1.00  0.00           N
ATOM   4599  CA  ILE B 362      56.613  40.413  57.068  1.00  0.00           C
ATOM   4600  CB  ILE B 362      57.434  41.265  56.069  1.00  0.00           C
ATOM   4601  CG2 ILE B 362      57.454  40.596  54.684  1.00  0.00           C
ATOM   4602  CG1 ILE B 362      56.945  42.729  55.951  1.00  0.00           C
ATOM   4603  CD1 ILE B 362      55.473  42.913  55.555  1.00  0.00           C
ATOM   4604  C   ILE B 362      57.243  39.032  57.292  1.00  0.00           C
ATOM   4605  O   ILE B 362      56.741  38.031  56.782  1.00  0.00           O
ATOM   4606  N   LEU B 363      58.281  38.948  58.131  1.00  0.00           N
ATOM   4607  CA  LEU B 363      58.899  37.687  58.551  1.00  0.00           C
ATOM   4608  CB  LEU B 363      60.115  37.987  59.454  1.00  0.00           C
ATOM   4609  CG  LEU B 363      61.302  38.660  58.742  1.00  0.00           C
ATOM   4610  CD1 LEU B 363      62.332  39.125  59.771  1.00  0.00           C
ATOM   4611  CD2 LEU B 363      62.009  37.715  57.769  1.00  0.00           C
ATOM   4612  C   LEU B 363      57.873  36.777  59.247  1.00  0.00           C
ATOM   4613  O   LEU B 363      57.824  35.583  58.948  1.00  0.00           O
ATOM   4614  N   TYR B 364      56.981  37.332  60.076  1.00  0.00           N
ATOM   4615  CA  TYR B 364      55.867  36.594  60.696  1.00  0.00           C
ATOM   4616  CB  TYR B 364      55.324  37.374  61.906  1.00  0.00           C
ATOM   4617  CG  TYR B 364      55.971  36.930  63.205  1.00  0.00           C
ATOM   4618  CD1 TYR B 364      55.494  35.774  63.853  1.00  0.00           C
ATOM   4619  CE1 TYR B 364      56.127  35.303  65.020  1.00  0.00           C
ATOM   4620  CZ  TYR B 364      57.243  35.992  65.542  1.00  0.00           C
ATOM   4621  OH  TYR B 364      57.881  35.516  66.648  1.00  0.00           O
ATOM   4622  CE2 TYR B 364      57.712  37.160  64.902  1.00  0.00           C
ATOM   4623  CD2 TYR B 364      57.077  37.623  63.733  1.00  0.00           C
ATOM   4624  C   TYR B 364      54.757  36.130  59.732  1.00  0.00           C
ATOM   4625  O   TYR B 364      53.901  35.349  60.141  1.00  0.00           O
ATOM   4626  N   ASN B 365      54.806  36.523  58.455  1.00  0.00           N
ATOM   4627  CA  ASN B 365      53.948  36.005  57.381  1.00  0.00           C
ATOM   4628  CB  ASN B 365      53.246  37.202  56.715  1.00  0.00           C
ATOM   4629  CG  ASN B 365      52.043  37.672  57.509  1.00  0.00           C
ATOM   4630  OD1 ASN B 365      50.963  37.123  57.378  1.00  0.00           O
ATOM   4631  ND2 ASN B 365      52.172  38.675  58.344  1.00  0.00           N
ATOM   4632  C   ASN B 365      54.699  35.119  56.356  1.00  0.00           C
ATOM   4633  O   ASN B 365      54.064  34.526  55.477  1.00  0.00           O
ATOM   4634  N   LEU B 366      56.032  35.021  56.449  1.00  0.00           N
ATOM   4635  CA  LEU B 366      56.896  34.369  55.451  1.00  0.00           C
ATOM   4636  CB  LEU B 366      57.768  35.467  54.809  1.00  0.00           C
ATOM   4637  CG  LEU B 366      58.734  34.984  53.709  1.00  0.00           C
ATOM   4638  CD1 LEU B 366      58.004  34.344  52.526  1.00  0.00           C
ATOM   4639  CD2 LEU B 366      59.540  36.174  53.190  1.00  0.00           C
ATOM   4640  C   LEU B 366      57.745  33.221  56.023  1.00  0.00           C
ATOM   4641  O   LEU B 366      57.851  32.169  55.402  1.00  0.00           O
ATOM   4642  N   VAL B 367      58.332  33.408  57.209  1.00  0.00           N
ATOM   4643  CA  VAL B 367      59.254  32.453  57.865  1.00  0.00           C
ATOM   4644  CB  VAL B 367      60.501  33.200  58.401  1.00  0.00           C
ATOM   4645  CG1 VAL B 367      61.635  32.257  58.825  1.00  0.00           C
ATOM   4646  CG2 VAL B 367      61.102  34.136  57.339  1.00  0.00           C
ATOM   4647  C   VAL B 367      58.537  31.610  58.939  1.00  0.00           C
ATOM   4648  O   VAL B 367      59.105  30.673  59.499  1.00  0.00           O
ATOM   4649  N   SER B 368      57.258  31.905  59.193  1.00  0.00           N
ATOM   4650  CA  SER B 368      56.340  31.109  60.011  1.00  0.00           C
ATOM   4651  CB  SER B 368      56.147  31.779  61.373  1.00  0.00           C
ATOM   4652  OG  SER B 368      55.177  31.094  62.147  1.00  0.00           O
ATOM   4653  C   SER B 368      54.996  30.971  59.295  1.00  0.00           C
ATOM   4654  O   SER B 368      54.398  31.968  58.895  1.00  0.00           O
ATOM   4655  N   ALA B 369      54.492  29.742  59.159  1.00  0.00           N
ATOM   4656  CA  ALA B 369      53.177  29.477  58.567  1.00  0.00           C
ATOM   4657  CB  ALA B 369      53.169  28.028  58.064  1.00  0.00           C
ATOM   4658  C   ALA B 369      52.003  29.750  59.534  1.00  0.00           C
ATOM   4659  O   ALA B 369      50.853  29.822  59.110  1.00  0.00           O
ATOM   4660  N   ASN B 370      52.279  29.908  60.834  1.00  0.00           N
ATOM   4661  CA  ASN B 370      51.283  29.859  61.913  1.00  0.00           C
ATOM   4662  CB  ASN B 370      52.088  29.810  63.228  1.00  0.00           C
ATOM   4663  CG  ASN B 370      51.237  29.711  64.481  1.00  0.00           C
ATOM   4664  OD1 ASN B 370      51.109  30.660  65.234  1.00  0.00           O
ATOM   4665  ND2 ASN B 370      50.679  28.557  64.760  1.00  0.00           N
ATOM   4666  C   ASN B 370      50.247  31.008  61.908  1.00  0.00           C
ATOM   4667  O   ASN B 370      49.178  30.859  62.495  1.00  0.00           O
ATOM   4668  N   PHE B 371      50.562  32.143  61.273  1.00  0.00           N
ATOM   4669  CA  PHE B 371      49.858  33.418  61.479  1.00  0.00           C
ATOM   4670  CB  PHE B 371      50.919  34.414  61.980  1.00  0.00           C
ATOM   4671  CG  PHE B 371      50.412  35.739  62.521  1.00  0.00           C
ATOM   4672  CD1 PHE B 371      49.587  35.763  63.661  1.00  0.00           C
ATOM   4673  CE1 PHE B 371      49.177  36.989  64.215  1.00  0.00           C
ATOM   4674  CZ  PHE B 371      49.606  38.197  63.639  1.00  0.00           C
ATOM   4675  CE2 PHE B 371      50.441  38.178  62.508  1.00  0.00           C
ATOM   4676  CD2 PHE B 371      50.839  36.951  61.945  1.00  0.00           C
ATOM   4677  C   PHE B 371      49.114  33.959  60.242  1.00  0.00           C
ATOM   4678  O   PHE B 371      48.182  34.752  60.386  1.00  0.00           O
ATOM   4679  N   ARG B 372      49.497  33.553  59.021  1.00  0.00           N
ATOM   4680  CA  ARG B 372      49.129  34.284  57.790  1.00  0.00           C
ATOM   4681  CB  ARG B 372      49.976  33.789  56.600  1.00  0.00           C
ATOM   4682  CG  ARG B 372      49.733  34.635  55.333  1.00  0.00           C
ATOM   4683  CD  ARG B 372      50.844  34.495  54.282  1.00  0.00           C
ATOM   4684  NE  ARG B 372      50.794  33.216  53.541  1.00  0.00           N
ATOM   4685  CZ  ARG B 372      51.823  32.534  53.058  1.00  0.00           C
ATOM   4686  NH1 ARG B 372      53.061  32.793  53.377  1.00  0.00           N
ATOM   4687  NH2 ARG B 372      51.605  31.556  52.221  1.00  0.00           N
ATOM   4688  C   ARG B 372      47.628  34.305  57.484  1.00  0.00           C
ATOM   4689  O   ARG B 372      47.127  35.320  57.011  1.00  0.00           O
ATOM   4690  N   HIS B 373      46.885  33.237  57.776  1.00  0.00           N
ATOM   4691  CA  HIS B 373      45.433  33.198  57.549  1.00  0.00           C
ATOM   4692  CB  HIS B 373      44.917  31.750  57.537  1.00  0.00           C
ATOM   4693  CG  HIS B 373      45.329  30.858  58.687  1.00  0.00           C
ATOM   4694  ND1 HIS B 373      46.126  31.209  59.783  1.00  0.00           N
ATOM   4695  CE1 HIS B 373      46.314  30.072  60.476  1.00  0.00           C
ATOM   4696  NE2 HIS B 373      45.679  29.045  59.881  1.00  0.00           N
ATOM   4697  CD2 HIS B 373      45.054  29.525  58.753  1.00  0.00           C
ATOM   4698  C   HIS B 373      44.658  34.097  58.520  1.00  0.00           C
ATOM   4699  O   HIS B 373      43.823  34.880  58.072  1.00  0.00           O
ATOM   4700  N   ILE B 374      44.971  34.073  59.820  1.00  0.00           N
ATOM   4701  CA  ILE B 374      44.334  34.976  60.797  1.00  0.00           C
ATOM   4702  CB  ILE B 374      44.486  34.477  62.253  1.00  0.00           C
ATOM   4703  CG2 ILE B 374      43.699  33.163  62.419  1.00  0.00           C
ATOM   4704  CG1 ILE B 374      45.954  34.324  62.707  1.00  0.00           C
ATOM   4705  CD1 ILE B 374      46.099  34.010  64.203  1.00  0.00           C
ATOM   4706  C   ILE B 374      44.762  36.444  60.621  1.00  0.00           C
ATOM   4707  O   ILE B 374      43.952  37.339  60.863  1.00  0.00           O
ATOM   4708  N   PHE B 375      45.976  36.698  60.119  1.00  0.00           N
ATOM   4709  CA  PHE B 375      46.443  38.025  59.699  1.00  0.00           C
ATOM   4710  CB  PHE B 375      47.952  37.936  59.421  1.00  0.00           C
ATOM   4711  CG  PHE B 375      48.591  39.196  58.870  1.00  0.00           C
ATOM   4712  CD1 PHE B 375      49.109  40.171  59.741  1.00  0.00           C
ATOM   4713  CE1 PHE B 375      49.739  41.316  59.222  1.00  0.00           C
ATOM   4714  CZ  PHE B 375      49.842  41.498  57.833  1.00  0.00           C
ATOM   4715  CE2 PHE B 375      49.322  40.528  56.960  1.00  0.00           C
ATOM   4716  CD2 PHE B 375      48.703  39.377  57.477  1.00  0.00           C
ATOM   4717  C   PHE B 375      45.657  38.550  58.484  1.00  0.00           C
ATOM   4718  O   PHE B 375      45.100  39.649  58.532  1.00  0.00           O
ATOM   4719  N   LEU B 376      45.520  37.752  57.417  1.00  0.00           N
ATOM   4720  CA  LEU B 376      44.718  38.119  56.239  1.00  0.00           C
ATOM   4721  CB  LEU B 376      44.929  37.081  55.121  1.00  0.00           C
ATOM   4722  CG  LEU B 376      46.315  37.137  54.445  1.00  0.00           C
ATOM   4723  CD1 LEU B 376      46.468  35.952  53.490  1.00  0.00           C
ATOM   4724  CD2 LEU B 376      46.523  38.424  53.644  1.00  0.00           C
ATOM   4725  C   LEU B 376      43.227  38.288  56.581  1.00  0.00           C
ATOM   4726  O   LEU B 376      42.580  39.200  56.068  1.00  0.00           O
ATOM   4727  N   ALA B 377      42.698  37.503  57.524  1.00  0.00           N
ATOM   4728  CA  ALA B 377      41.350  37.679  58.069  1.00  0.00           C
ATOM   4729  CB  ALA B 377      40.988  36.432  58.885  1.00  0.00           C
ATOM   4730  C   ALA B 377      41.170  38.978  58.890  1.00  0.00           C
ATOM   4731  O   ALA B 377      40.042  39.314  59.253  1.00  0.00           O
ATOM   4732  N   THR B 378      42.242  39.718  59.195  1.00  0.00           N
ATOM   4733  CA  THR B 378      42.202  41.087  59.749  1.00  0.00           C
ATOM   4734  CB  THR B 378      43.218  41.229  60.891  1.00  0.00           C
ATOM   4735  CG2 THR B 378      43.184  42.577  61.605  1.00  0.00           C
ATOM   4736  OG1 THR B 378      42.952  40.271  61.891  1.00  0.00           O
ATOM   4737  C   THR B 378      42.450  42.154  58.677  1.00  0.00           C
ATOM   4738  O   THR B 378      41.910  43.251  58.791  1.00  0.00           O
ATOM   4739  N   LEU B 379      43.208  41.839  57.620  1.00  0.00           N
ATOM   4740  CA  LEU B 379      43.389  42.714  56.453  1.00  0.00           C
ATOM   4741  CB  LEU B 379      44.549  42.151  55.606  1.00  0.00           C
ATOM   4742  CG  LEU B 379      44.952  43.007  54.389  1.00  0.00           C
ATOM   4743  CD1 LEU B 379      45.472  44.390  54.784  1.00  0.00           C
ATOM   4744  CD2 LEU B 379      46.057  42.293  53.610  1.00  0.00           C
ATOM   4745  C   LEU B 379      42.097  42.865  55.621  1.00  0.00           C
ATOM   4746  O   LEU B 379      41.879  43.906  55.007  1.00  0.00           O
ATOM   4747  N   ALA B 380      41.235  41.844  55.604  1.00  0.00           N
ATOM   4748  CA  ALA B 380      39.940  41.888  54.928  1.00  0.00           C
ATOM   4749  CB  ALA B 380      39.364  40.466  54.895  1.00  0.00           C
ATOM   4750  C   ALA B 380      38.968  42.889  55.590  1.00  0.00           C
ATOM   4751  O   ALA B 380      38.699  42.803  56.791  1.00  0.00           O
ATOM   4752  N   CYS B 381      38.420  43.814  54.793  1.00  0.00           N
ATOM   4753  CA  CYS B 381      37.531  44.902  55.228  1.00  0.00           C
ATOM   4754  CB  CYS B 381      37.570  46.022  54.171  1.00  0.00           C
ATOM   4755  SG  CYS B 381      39.260  46.652  53.954  1.00  0.00           S
ATOM   4756  C   CYS B 381      36.089  44.444  55.494  1.00  0.00           C
ATOM   4757  O   CYS B 381      35.392  44.112  54.510  1.00  0.00           O
ATOM   4758  OXT CYS B 381      35.633  44.584  56.650  1.00  0.00           O
TER    4759      CYS B 381
HETATM 4760  C1  ETC C   1      64.274  77.503  37.786  1.00  0.00           C
HETATM 4761  O1  ETC C   1      64.464  77.351  36.592  1.00  0.00           O
HETATM 4762  C3  ETC C   1      62.900  77.678  38.375  1.00  0.00           C
HETATM 4763  C4  ETC C   1      62.677  77.842  39.750  1.00  0.00           C
HETATM 4764  C5  ETC C   1      61.380  77.913  40.257  1.00  0.00           C
HETATM 4765  C6  ETC C   1      60.276  77.778  39.403  1.00  0.00           C
HETATM 4766  C7  ETC C   1      58.885  77.708  39.948  1.00  0.00           C
HETATM 4767  C8  ETC C   1      58.081  76.600  39.638  1.00  0.00           C
HETATM 4768  C9  ETC C   1      56.781  76.510  40.128  1.00  0.00           C
HETATM 4769  C10 ETC C   1      56.254  77.550  40.897  1.00  0.00           C
HETATM 4770  N2  ETC C   1      54.940  77.532  41.236  1.00  0.00           N
HETATM 4771  C11 ETC C   1      54.439  76.617  42.113  1.00  0.00           C
HETATM 4772  C12 ETC C   1      53.097  76.801  42.003  1.00  0.00           C
HETATM 4773  C13 ETC C   1      52.066  76.035  42.782  1.00  0.00           C
HETATM 4774  C14 ETC C   1      52.061  74.561  42.322  1.00  0.00           C
HETATM 4775  C15 ETC C   1      51.031  73.712  43.109  1.00  0.00           C
HETATM 4776  C16 ETC C   1      49.554  74.013  42.760  1.00  0.00           C
HETATM 4777  O2  ETC C   1      49.352  73.934  41.330  1.00  0.00           O
HETATM 4778  C17 ETC C   1      49.343  72.622  40.744  1.00  0.00           C
HETATM 4779  C18 ETC C   1      49.664  72.818  39.271  1.00  0.00           C
HETATM 4780  C19 ETC C   1      48.311  73.154  38.636  1.00  0.00           C
HETATM 4781  C20 ETC C   1      48.420  72.983  37.105  1.00  0.00           C
HETATM 4782  N3  ETC C   1      47.147  73.182  36.376  1.00  0.00           N
HETATM 4783  C21 ETC C   1      46.635  74.357  36.003  1.00  0.00           C
HETATM 4784  C22 ETC C   1      45.406  74.407  35.156  1.00  0.00           C
HETATM 4785  C23 ETC C   1      44.842  75.654  34.859  1.00  0.00           C
HETATM 4786  O3  ETC C   1      45.356  76.779  35.399  1.00  0.00           O
HETATM 4787  C24 ETC C   1      43.728  75.777  34.022  1.00  0.00           C
HETATM 4788  C25 ETC C   1      43.062  77.124  33.775  1.00  0.00           C
HETATM 4789  C26 ETC C   1      41.900  77.367  34.757  1.00  0.00           C
HETATM 4790  C27 ETC C   1      43.206  74.647  33.402  1.00  0.00           C
HETATM 4791  C28 ETC C   1      43.736  73.398  33.683  1.00  0.00           C
HETATM 4792 CL1  ETC C   1      43.142  72.203  32.938  1.00  0.00          Cl
HETATM 4793  C29 ETC C   1      44.799  73.266  34.591  1.00  0.00           C
HETATM 4794  O4  ETC C   1      45.270  71.998  34.859  1.00  0.00           O
HETATM 4795  C30 ETC C   1      44.484  71.067  35.649  1.00  0.00           C
HETATM 4796  O5  ETC C   1      47.191  75.371  36.386  1.00  0.00           O
HETATM 4797  N4  ETC C   1      47.306  72.304  39.362  1.00  0.00           N
HETATM 4798  C31 ETC C   1      45.930  72.915  39.397  1.00  0.00           C
HETATM 4799  C32 ETC C   1      44.834  71.958  39.902  1.00  0.00           C
HETATM 4800  C33 ETC C   1      47.906  72.110  40.743  1.00  0.00           C
HETATM 4801  N5  ETC C   1      52.830  77.773  41.062  1.00  0.00           N
HETATM 4802  N6  ETC C   1      53.978  78.199  40.560  1.00  0.00           N
HETATM 4803  C34 ETC C   1      57.054  78.643  41.235  1.00  0.00           C
HETATM 4804  C35 ETC C   1      58.374  78.714  40.780  1.00  0.00           C
HETATM 4805  C36 ETC C   1      60.496  77.659  38.024  1.00  0.00           C
HETATM 4806  C37 ETC C   1      61.795  77.639  37.524  1.00  0.00           C
HETATM 4807  N1  PEG C   2      65.312  77.461  38.645  1.00  0.00           N
HETATM 4808  C3  PEG C   2      66.708  77.211  38.254  1.00  0.00           C
HETATM 4809  C4  PEG C   2      67.602  76.791  39.440  1.00  0.00           C
HETATM 4810  O2  PEG C   2      67.782  77.910  40.342  1.00  0.00           O
HETATM 4811  C5  PEG C   2      68.503  77.560  41.554  1.00  0.00           C
HETATM 4812  C6  PEG C   2      68.926  78.832  42.334  1.00  0.00           C
HETATM 4813  O3  PEG C   2      70.367  79.027  42.245  1.00  0.00           O
HETATM 4814  C7  PEG C   2      70.851  80.226  42.909  1.00  0.00           C
HETATM 4815  C8  PEG C   2      72.399  80.348  42.788  1.00  0.00           C
HETATM 4816  O4  PEG C   2      73.115  79.566  43.797  1.00  0.00           O
HETATM 4817  C9  PEG C   2      73.058  78.123  43.576  1.00  0.00           C
HETATM 4818  C10 PEG C   2      73.775  77.387  44.734  1.00  0.00           C
HETATM 4819  O5  PEG C   2      75.203  77.680  44.765  1.00  0.00           O
HETATM 4820  C11 PEG C   2      75.990  77.046  43.710  1.00  0.00           C
HETATM 4821  C12 PEG C   2      77.319  76.491  44.284  1.00  0.00           C
HETATM 4822  O6  PEG C   2      78.136  77.557  44.852  1.00  0.00           O
HETATM 4823  C13 PEG C   2      79.409  77.057  45.348  1.00  0.00           C
HETATM 4824  C14 PEG C   2      80.187  78.167  46.096  1.00  0.00           C
HETATM 4825  O7  PEG C   2      79.534  78.474  47.360  1.00  0.00           O
HETATM 4826  C15 PEG C   2      80.393  79.124  48.330  1.00  0.00           C
HETATM 4827  C16 PEG C   2      79.643  79.109  49.662  1.00  0.00           C
HETATM 4828  C17 PEG C   2      80.447  79.746  50.762  1.00  0.00           C
HETATM 4829  O8  PEG C   2      81.554  80.218  50.613  1.00  0.00           O
HETATM 4830  N1  PEG C   3      79.835  79.748  51.954  1.00  0.00           N
HETATM 4831  C3  PEG C   3      80.376  80.340  53.189  1.00  0.00           C
HETATM 4832  C4  PEG C   3      79.471  80.083  54.418  1.00  0.00           C
HETATM 4833  O2  PEG C   3      79.832  78.859  55.106  1.00  0.00           O
HETATM 4834  C5  PEG C   3      79.540  77.616  54.417  1.00  0.00           C
HETATM 4835  C6  PEG C   3      80.118  76.416  55.206  1.00  0.00           C
HETATM 4836  O3  PEG C   3      81.568  76.319  55.111  1.00  0.00           O
HETATM 4837  C7  PEG C   3      82.189  76.001  53.830  1.00  0.00           C
HETATM 4838  C8  PEG C   3      81.856  74.577  53.298  1.00  0.00           C
HETATM 4839  O4  PEG C   3      82.376  73.540  54.173  1.00  0.00           O
HETATM 4840  C9  PEG C   3      81.380  72.977  55.071  1.00  0.00           C
HETATM 4841  C10 PEG C   3      82.018  72.347  56.329  1.00  0.00           C
HETATM 4842  O5  PEG C   3      82.179  73.351  57.362  1.00  0.00           O
HETATM 4843  C11 PEG C   3      82.511  72.805  58.663  1.00  0.00           C
HETATM 4844  C12 PEG C   3      82.682  73.928  59.714  1.00  0.00           C
HETATM 4845  O6  PEG C   3      84.080  74.287  59.871  1.00  0.00           O
HETATM 4846  C13 PEG C   3      84.280  75.280  60.907  1.00  0.00           C
HETATM 4847  C14 PEG C   3      85.790  75.446  61.202  1.00  0.00           C
HETATM 4848  O7  PEG C   3      86.283  74.269  61.891  1.00  0.00           O
HETATM 4849  C15 PEG C   3      87.638  74.351  62.380  1.00  0.00           C
HETATM 4850  C16 PEG C   3      87.983  73.012  63.036  1.00  0.00           C
HETATM 4851  C17 PEG C   3      86.992  72.724  64.130  1.00  0.00           C
HETATM 4852  O8  PEG C   3      87.175  73.074  65.282  1.00  0.00           O
ATOM   4853  N   ARG C   4      85.869  72.087  63.732  1.00  0.00           N
ATOM   4854  CA  ARG C   4      84.735  71.725  64.593  1.00  0.00           C
ATOM   4855  CB  ARG C   4      83.655  72.826  64.550  1.00  0.00           C
ATOM   4856  CG  ARG C   4      84.032  74.064  65.377  1.00  0.00           C
ATOM   4857  CD  ARG C   4      82.869  75.064  65.489  1.00  0.00           C
ATOM   4858  NE  ARG C   4      82.843  76.058  64.399  1.00  0.00           N
ATOM   4859  CZ  ARG C   4      83.400  77.256  64.396  1.00  0.00           C
ATOM   4860  NH1 ARG C   4      84.193  77.699  65.327  1.00  0.00           N
ATOM   4861  NH2 ARG C   4      83.139  78.064  63.419  1.00  0.00           N
ATOM   4862  C   ARG C   4      84.107  70.387  64.192  1.00  0.00           C
ATOM   4863  O   ARG C   4      83.958  70.082  63.008  1.00  0.00           O
ATOM   4864  N   ARG C   5      83.656  69.644  65.205  1.00  0.00           N
ATOM   4865  CA  ARG C   5      82.746  68.487  65.122  1.00  0.00           C
ATOM   4866  CB  ARG C   5      82.458  68.007  66.557  1.00  0.00           C
ATOM   4867  CG  ARG C   5      81.651  69.043  67.369  1.00  0.00           C
ATOM   4868  CD  ARG C   5      81.774  68.787  68.871  1.00  0.00           C
ATOM   4869  NE  ARG C   5      81.306  69.947  69.657  1.00  0.00           N
ATOM   4870  CZ  ARG C   5      80.397  69.962  70.613  1.00  0.00           C
ATOM   4871  NH1 ARG C   5      79.735  68.893  70.945  1.00  0.00           N
ATOM   4872  NH2 ARG C   5      80.154  71.056  71.274  1.00  0.00           N
ATOM   4873  C   ARG C   5      81.432  68.797  64.372  1.00  0.00           C
ATOM   4874  O   ARG C   5      81.028  69.960  64.326  1.00  0.00           O
ATOM   4875  N   PRO C   6      80.719  67.781  63.842  1.00  0.00           N
ATOM   4876  CD  PRO C   6      81.105  66.380  63.784  1.00  0.00           C
ATOM   4877  CG  PRO C   6      80.312  65.787  62.625  1.00  0.00           C
ATOM   4878  CB  PRO C   6      79.008  66.577  62.675  1.00  0.00           C
ATOM   4879  CA  PRO C   6      79.446  67.970  63.145  1.00  0.00           C
ATOM   4880  C   PRO C   6      78.365  68.630  64.014  1.00  0.00           C
ATOM   4881  O   PRO C   6      78.253  68.361  65.210  1.00  0.00           O
ATOM   4882  N   TYR C   7      77.509  69.444  63.390  1.00  0.00           N
ATOM   4883  CA  TYR C   7      76.404  70.142  64.064  1.00  0.00           C
ATOM   4884  CB  TYR C   7      76.079  71.456  63.334  1.00  0.00           C
ATOM   4885  CG  TYR C   7      75.270  71.389  62.041  1.00  0.00           C
ATOM   4886  CD1 TYR C   7      75.748  70.721  60.891  1.00  0.00           C
ATOM   4887  CE1 TYR C   7      75.030  70.784  59.677  1.00  0.00           C
ATOM   4888  CZ  TYR C   7      73.834  71.526  59.606  1.00  0.00           C
ATOM   4889  OH  TYR C   7      73.171  71.678  58.430  1.00  0.00           O
ATOM   4890  CE2 TYR C   7      73.341  72.166  60.759  1.00  0.00           C
ATOM   4891  CD2 TYR C   7      74.057  72.100  61.966  1.00  0.00           C
ATOM   4892  C   TYR C   7      75.160  69.276  64.363  1.00  0.00           C
ATOM   4893  O   TYR C   7      74.157  69.790  64.855  1.00  0.00           O
ATOM   4894  N   ILE C   8      75.228  67.964  64.111  1.00  0.00           N
ATOM   4895  CA  ILE C   8      74.208  66.946  64.426  1.00  0.00           C
ATOM   4896  CB  ILE C   8      73.275  66.677  63.217  1.00  0.00           C
ATOM   4897  CG2 ILE C   8      72.475  67.945  62.869  1.00  0.00           C
ATOM   4898  CG1 ILE C   8      74.036  66.132  61.983  1.00  0.00           C
ATOM   4899  CD1 ILE C   8      73.143  65.839  60.770  1.00  0.00           C
ATOM   4900  C   ILE C   8      74.895  65.655  64.909  1.00  0.00           C
ATOM   4901  O   ILE C   8      76.047  65.418  64.549  1.00  0.00           O
ATOM   4902  N   LEU C   9      74.202  64.831  65.711  1.00  0.00           N
ATOM   4903  CA  LEU C   9      74.744  63.605  66.329  1.00  0.00           C
ATOM   4904  CB  LEU C   9      74.518  63.676  67.858  1.00  0.00           C
ATOM   4905  CG  LEU C   9      75.025  62.448  68.636  1.00  0.00           C
ATOM   4906  CD1 LEU C   9      76.517  62.197  68.428  1.00  0.00           C
ATOM   4907  CD2 LEU C   9      74.760  62.652  70.125  1.00  0.00           C
ATOM   4908  C   LEU C   9      74.229  62.317  65.677  1.00  0.00           C
ATOM   4909  O   LEU C   9      73.157  61.805  66.068  1.00  0.00           O
ATOM   4910  OXT LEU C   9      74.916  61.800  64.774  1.00  0.00           O
CONECT  551  550 1137
CONECT 1137  551 1136
CONECT 1769 1768 1783
CONECT 1783 1769 1782
CONECT 2851 2850 3492
CONECT 3492 2851 3491
CONECT 4760 4762 4761 4807
CONECT 4769 4768 4770 4803
CONECT 4771 4770 4772
CONECT 4772 4771 4773 4801
CONECT 4773 4772 4774
CONECT 4774 4775 4773
CONECT 4775 4776 4774
CONECT 4776 4775 4777
CONECT 4778 4779 4777 4800
CONECT 4779 4778 4780
CONECT 4780 4779 4781 4797
CONECT 4781 4780 4782
CONECT 4783 4784 4796 4782
CONECT 4784 4793 4785 4783
CONECT 4785 4784 4787 4786
CONECT 4787 4788 4790 4785
CONECT 4788 4787 4789
CONECT 4789 4788
CONECT 4790 4791 4787
CONECT 4791 4793 4790 4792
CONECT 4793 4784 4791 4794
CONECT 4762 4760 4763 4806
CONECT 4795 4794
CONECT 4798 4799 4797
CONECT 4799 4798
CONECT 4800 4778 4797
CONECT 4803 4769 4804
CONECT 4804 4766 4803
CONECT 4805 4765 4806
CONECT 4806 4762 4805
CONECT 4763 4764 4762
CONECT 4764 4765 4763
CONECT 4765 4766 4764 4805
CONECT 4766 4765 4767 4804
CONECT 4767 4766 4768
CONECT 4768 4769 4767
CONECT 4792 4791
CONECT 4770 4769 4771 4802
CONECT 4782 4781 4783
CONECT 4797 4780 4798 4800
CONECT 4801 4772 4802
CONECT 4802 4770 4801
CONECT 4761 4760
CONECT 4777 4778 4776
CONECT 4786 4785
CONECT 4794 4795 4793
CONECT 4796 4783
CONECT 4818 4819 4817
CONECT 4820 4819 4821
CONECT 4821 4820 4822
CONECT 4823 4822 4824
CONECT 4824 4823 4825
CONECT 4826 4825 4827
CONECT 4827 4826 4828
CONECT 4828 4829 4830 4827
CONECT 4808 4809 4807
CONECT 4809 4808 4810
CONECT 4811 4812 4810
CONECT 4812 4813 4811
CONECT 4814 4813 4815
CONECT 4815 4816 4814
CONECT 4817 4818 4816
CONECT 4807 4760 4808
CONECT 4810 4811 4809
CONECT 4813 4812 4814
CONECT 4816 4815 4817
CONECT 4819 4818 4820
CONECT 4822 4821 4823
CONECT 4825 4824 4826
CONECT 4829 4828
CONECT 4841 4840 4842
CONECT 4843 4844 4842
CONECT 4844 4843 4845
CONECT 4846 4845 4847
CONECT 4847 4848 4846
CONECT 4849 4848 4850
CONECT 4850 4849 4851
CONECT 4851 4850 4853 4852
CONECT 4831 4832 4830
CONECT 4832 4831 4833
CONECT 4834 4835 4833
CONECT 4835 4836 4834
CONECT 4837 4838 4836
CONECT 4838 4837 4839
CONECT 4840 4841 4839
CONECT 4830 4831 4828
CONECT 4833 4832 4834
CONECT 4836 4837 4835
CONECT 4839 4838 4840
CONECT 4842 4843 4841
CONECT 4845 4844 4846
CONECT 4848 4849 4847
CONECT 4852 4851
CONECT 4853 4854 4851
END
