# Supplementary material for: Structure-guided development of heterodimer-selective GPCR ligands
Source: Nat Commun. 2016 Jul 26;7:12298. doi: 10.1038/ncomms12298 (PMC4963535; doi:10.1038/ncomms12298)
Supplement: Supplementary Data 2 — MD ligand 2b [file ncomms12298-s3.txt]

HELIX    1   1 ALA A   38  ARG A   61  1                                  24
HELIX    2   2 LYS A   63  LEU A   65  1                                   3
HELIX    3   3 THR A   68  LEU A   86  1                                  19
HELIX    4   4 MET A   88  VAL A   97  1                                  10
HELIX    5   5 ARG A  104  VAL A  136  1                                  33
HELIX    6   6 SER A  148  LEU A  171  1                                  24
HELIX    7   7 PRO A  187  LEU A  216  1                                  30
HELIX    8   8 GLN A  227  ALA A  237  1                                  11
HELIX    9   9 VAL A  239  ASN A  257  1                                  19
HELIX   10  10 PRO A  266  VAL A  282  1                                  17
HELIX   11  11 ILE A  292  LYS A  300  1                                   9
HELIX   12  12 ILE B   60  LEU B   88  1                                  29
HELIX   13  13 VAL B  101  ASN B  126  1                                  26
HELIX   14  14 GLY B  137  ARG B  148  1                                  12
HELIX   15  15 ALA B  150  ILE B  170  1                                  21
HELIX   16  16 THR B  185  THR B  206  1                                  22
HELIX   17  17 THR B  230  ILE B  258  1                                  29
HELIX   18  18 ALA B  260  ARG B  268  1                                   9
HELIX   19  19 THR B  285  MET B  288  1                                   4
HELIX   20  20 PRO B  292  TYR B  328  1                                  37
HELIX   21  21 ASP B  331  GLN B  333  1                                   3
HELIX   22  22 PRO B  336  VAL B  367  1                                  32
HELIX   23  23 ALA B  369  LEU B  379  1                                  11
SHEET    1   1 1 MET B 207  ARG B 212  0
SHEET    2   2 1 GLY B 221  PRO B 226  0
ATOM      1  N   TYR A  37      67.500  58.719  47.092  1.00  0.00           N
ATOM      2  CA  TYR A  37      66.485  59.335  47.975  1.00  0.00           C
ATOM      3  CB  TYR A  37      65.098  59.438  47.322  1.00  0.00           C
ATOM      4  CG  TYR A  37      64.992  60.473  46.216  1.00  0.00           C
ATOM      5  CD1 TYR A  37      64.396  60.135  44.983  1.00  0.00           C
ATOM      6  CE1 TYR A  37      64.287  61.099  43.961  1.00  0.00           C
ATOM      7  CZ  TYR A  37      64.769  62.408  44.173  1.00  0.00           C
ATOM      8  OH  TYR A  37      64.697  63.342  43.190  1.00  0.00           O
ATOM      9  CE2 TYR A  37      65.337  62.753  45.415  1.00  0.00           C
ATOM     10  CD2 TYR A  37      65.451  61.789  46.434  1.00  0.00           C
ATOM     11  C   TYR A  37      66.426  58.610  49.317  1.00  0.00           C
ATOM     12  O   TYR A  37      65.587  57.731  49.516  1.00  0.00           O
ATOM     13  N   ALA A  38      67.293  58.986  50.257  1.00  0.00           N
ATOM     14  CA  ALA A  38      67.551  58.288  51.522  1.00  0.00           C
ATOM     15  CB  ALA A  38      68.560  59.131  52.309  1.00  0.00           C
ATOM     16  C   ALA A  38      66.292  58.008  52.367  1.00  0.00           C
ATOM     17  O   ALA A  38      66.057  56.869  52.777  1.00  0.00           O
ATOM     18  N   THR A  39      65.437  59.013  52.578  1.00  0.00           N
ATOM     19  CA  THR A  39      64.220  58.902  53.405  1.00  0.00           C
ATOM     20  CB  THR A  39      63.526  60.274  53.513  1.00  0.00           C
ATOM     21  CG2 THR A  39      62.559  60.381  54.689  1.00  0.00           C
ATOM     22  OG1 THR A  39      64.497  61.280  53.686  1.00  0.00           O
ATOM     23  C   THR A  39      63.235  57.863  52.854  1.00  0.00           C
ATOM     24  O   THR A  39      62.644  57.104  53.618  1.00  0.00           O
ATOM     25  N   LEU A  40      63.102  57.765  51.525  1.00  0.00           N
ATOM     26  CA  LEU A  40      62.199  56.811  50.866  1.00  0.00           C
ATOM     27  CB  LEU A  40      61.632  57.475  49.595  1.00  0.00           C
ATOM     28  CG  LEU A  40      60.301  56.876  49.098  1.00  0.00           C
ATOM     29  CD1 LEU A  40      59.133  57.156  50.048  1.00  0.00           C
ATOM     30  CD2 LEU A  40      59.950  57.482  47.739  1.00  0.00           C
ATOM     31  C   LEU A  40      62.875  55.452  50.590  1.00  0.00           C
ATOM     32  O   LEU A  40      62.202  54.424  50.531  1.00  0.00           O
ATOM     33  N   LEU A  41      64.207  55.418  50.481  1.00  0.00           N
ATOM     34  CA  LEU A  41      65.001  54.184  50.452  1.00  0.00           C
ATOM     35  CB  LEU A  41      66.431  54.544  50.000  1.00  0.00           C
ATOM     36  CG  LEU A  41      67.397  53.356  49.827  1.00  0.00           C
ATOM     37  CD1 LEU A  41      66.884  52.339  48.809  1.00  0.00           C
ATOM     38  CD2 LEU A  41      68.752  53.864  49.331  1.00  0.00           C
ATOM     39  C   LEU A  41      64.953  53.472  51.815  1.00  0.00           C
ATOM     40  O   LEU A  41      64.861  52.250  51.867  1.00  0.00           O
ATOM     41  N   THR A  42      64.887  54.230  52.913  1.00  0.00           N
ATOM     42  CA  THR A  42      64.673  53.698  54.271  1.00  0.00           C
ATOM     43  CB  THR A  42      64.760  54.822  55.319  1.00  0.00           C
ATOM     44  CG2 THR A  42      64.746  54.299  56.756  1.00  0.00           C
ATOM     45  OG1 THR A  42      65.979  55.518  55.187  1.00  0.00           O
ATOM     46  C   THR A  42      63.338  52.949  54.393  1.00  0.00           C
ATOM     47  O   THR A  42      63.277  51.923  55.068  1.00  0.00           O
ATOM     48  N   LEU A  43      62.284  53.385  53.688  1.00  0.00           N
ATOM     49  CA  LEU A  43      61.008  52.657  53.625  1.00  0.00           C
ATOM     50  CB  LEU A  43      59.920  53.580  53.041  1.00  0.00           C
ATOM     51  CG  LEU A  43      58.536  52.923  52.852  1.00  0.00           C
ATOM     52  CD1 LEU A  43      57.927  52.391  54.152  1.00  0.00           C
ATOM     53  CD2 LEU A  43      57.568  53.947  52.257  1.00  0.00           C
ATOM     54  C   LEU A  43      61.134  51.328  52.855  1.00  0.00           C
ATOM     55  O   LEU A  43      60.559  50.330  53.286  1.00  0.00           O
ATOM     56  N   LEU A  44      61.918  51.279  51.768  1.00  0.00           N
ATOM     57  CA  LEU A  44      62.206  50.015  51.073  1.00  0.00           C
ATOM     58  CB  LEU A  44      63.011  50.249  49.779  1.00  0.00           C
ATOM     59  CG  LEU A  44      62.305  51.073  48.688  1.00  0.00           C
ATOM     60  CD1 LEU A  44      63.260  51.261  47.510  1.00  0.00           C
ATOM     61  CD2 LEU A  44      61.036  50.399  48.163  1.00  0.00           C
ATOM     62  C   LEU A  44      62.943  49.038  52.001  1.00  0.00           C
ATOM     63  O   LEU A  44      62.521  47.890  52.122  1.00  0.00           O
ATOM     64  N   ILE A  45      63.974  49.504  52.720  1.00  0.00           N
ATOM     65  CA  ILE A  45      64.679  48.695  53.728  1.00  0.00           C
ATOM     66  CB  ILE A  45      65.823  49.489  54.408  1.00  0.00           C
ATOM     67  CG2 ILE A  45      66.477  48.657  55.532  1.00  0.00           C
ATOM     68  CG1 ILE A  45      66.904  49.918  53.389  1.00  0.00           C
ATOM     69  CD1 ILE A  45      67.924  50.915  53.962  1.00  0.00           C
ATOM     70  C   ILE A  45      63.684  48.154  54.765  1.00  0.00           C
ATOM     71  O   ILE A  45      63.660  46.948  54.998  1.00  0.00           O
ATOM     72  N   ALA A  46      62.837  49.013  55.347  1.00  0.00           N
ATOM     73  CA  ALA A  46      61.877  48.633  56.387  1.00  0.00           C
ATOM     74  CB  ALA A  46      61.142  49.898  56.852  1.00  0.00           C
ATOM     75  C   ALA A  46      60.887  47.541  55.935  1.00  0.00           C
ATOM     76  O   ALA A  46      60.617  46.608  56.692  1.00  0.00           O
ATOM     77  N   VAL A  47      60.391  47.612  54.694  1.00  0.00           N
ATOM     78  CA  VAL A  47      59.529  46.569  54.110  1.00  0.00           C
ATOM     79  CB  VAL A  47      58.891  47.069  52.795  1.00  0.00           C
ATOM     80  CG1 VAL A  47      58.144  45.967  52.030  1.00  0.00           C
ATOM     81  CG2 VAL A  47      57.876  48.186  53.082  1.00  0.00           C
ATOM     82  C   VAL A  47      60.305  45.263  53.901  1.00  0.00           C
ATOM     83  O   VAL A  47      59.828  44.196  54.291  1.00  0.00           O
ATOM     84  N   ILE A  48      61.510  45.333  53.328  1.00  0.00           N
ATOM     85  CA  ILE A  48      62.302  44.150  52.955  1.00  0.00           C
ATOM     86  CB  ILE A  48      63.462  44.571  52.021  1.00  0.00           C
ATOM     87  CG2 ILE A  48      64.398  43.382  51.749  1.00  0.00           C
ATOM     88  CG1 ILE A  48      62.918  45.097  50.671  1.00  0.00           C
ATOM     89  CD1 ILE A  48      63.953  45.896  49.866  1.00  0.00           C
ATOM     90  C   ILE A  48      62.788  43.374  54.191  1.00  0.00           C
ATOM     91  O   ILE A  48      62.685  42.146  54.219  1.00  0.00           O
ATOM     92  N   VAL A  49      63.272  44.056  55.239  1.00  0.00           N
ATOM     93  CA  VAL A  49      63.762  43.380  56.460  1.00  0.00           C
ATOM     94  CB  VAL A  49      64.647  44.275  57.351  1.00  0.00           C
ATOM     95  CG1 VAL A  49      65.860  44.810  56.579  1.00  0.00           C
ATOM     96  CG2 VAL A  49      63.886  45.428  58.017  1.00  0.00           C
ATOM     97  C   VAL A  49      62.647  42.737  57.287  1.00  0.00           C
ATOM     98  O   VAL A  49      62.927  41.823  58.058  1.00  0.00           O
ATOM     99  N   PHE A  50      61.394  43.169  57.113  1.00  0.00           N
ATOM    100  CA  PHE A  50      60.223  42.555  57.745  1.00  0.00           C
ATOM    101  CB  PHE A  50      59.191  43.659  58.023  1.00  0.00           C
ATOM    102  CG  PHE A  50      57.882  43.214  58.660  1.00  0.00           C
ATOM    103  CD1 PHE A  50      57.865  42.276  59.714  1.00  0.00           C
ATOM    104  CE1 PHE A  50      56.647  41.899  60.307  1.00  0.00           C
ATOM    105  CZ  PHE A  50      55.439  42.458  59.854  1.00  0.00           C
ATOM    106  CE2 PHE A  50      55.451  43.399  58.810  1.00  0.00           C
ATOM    107  CD2 PHE A  50      56.669  43.776  58.216  1.00  0.00           C
ATOM    108  C   PHE A  50      59.648  41.407  56.898  1.00  0.00           C
ATOM    109  O   PHE A  50      59.416  40.313  57.412  1.00  0.00           O
ATOM    110  N   GLY A  51      59.470  41.615  55.590  1.00  0.00           N
ATOM    111  CA  GLY A  51      58.901  40.610  54.690  1.00  0.00           C
ATOM    112  C   GLY A  51      59.811  39.397  54.486  1.00  0.00           C
ATOM    113  O   GLY A  51      59.391  38.255  54.687  1.00  0.00           O
ATOM    114  N   ASN A  52      61.075  39.616  54.116  1.00  0.00           N
ATOM    115  CA  ASN A  52      61.928  38.539  53.603  1.00  0.00           C
ATOM    116  CB  ASN A  52      63.130  39.133  52.847  1.00  0.00           C
ATOM    117  CG  ASN A  52      62.758  39.949  51.615  1.00  0.00           C
ATOM    118  OD1 ASN A  52      61.689  40.522  51.498  1.00  0.00           O
ATOM    119  ND2 ASN A  52      63.630  40.031  50.640  1.00  0.00           N
ATOM    120  C   ASN A  52      62.361  37.549  54.702  1.00  0.00           C
ATOM    121  O   ASN A  52      62.617  36.380  54.407  1.00  0.00           O
ATOM    122  N   VAL A  53      62.384  37.970  55.973  1.00  0.00           N
ATOM    123  CA  VAL A  53      62.643  37.064  57.107  1.00  0.00           C
ATOM    124  CB  VAL A  53      63.091  37.813  58.378  1.00  0.00           C
ATOM    125  CG1 VAL A  53      64.384  38.596  58.112  1.00  0.00           C
ATOM    126  CG2 VAL A  53      62.035  38.769  58.939  1.00  0.00           C
ATOM    127  C   VAL A  53      61.454  36.140  57.389  1.00  0.00           C
ATOM    128  O   VAL A  53      61.664  34.960  57.665  1.00  0.00           O
ATOM    129  N   LEU A  54      60.214  36.616  57.222  1.00  0.00           N
ATOM    130  CA  LEU A  54      59.008  35.783  57.318  1.00  0.00           C
ATOM    131  CB  LEU A  54      57.767  36.689  57.415  1.00  0.00           C
ATOM    132  CG  LEU A  54      57.663  37.534  58.699  1.00  0.00           C
ATOM    133  CD1 LEU A  54      56.503  38.520  58.558  1.00  0.00           C
ATOM    134  CD2 LEU A  54      57.409  36.675  59.940  1.00  0.00           C
ATOM    135  C   LEU A  54      58.906  34.804  56.133  1.00  0.00           C
ATOM    136  O   LEU A  54      58.528  33.647  56.319  1.00  0.00           O
ATOM    137  N   VAL A  55      59.338  35.223  54.936  1.00  0.00           N
ATOM    138  CA  VAL A  55      59.491  34.338  53.763  1.00  0.00           C
ATOM    139  CB  VAL A  55      59.893  35.150  52.510  1.00  0.00           C
ATOM    140  CG1 VAL A  55      60.249  34.282  51.297  1.00  0.00           C
ATOM    141  CG2 VAL A  55      58.749  36.077  52.079  1.00  0.00           C
ATOM    142  C   VAL A  55      60.483  33.199  54.047  1.00  0.00           C
ATOM    143  O   VAL A  55      60.204  32.048  53.710  1.00  0.00           O
ATOM    144  N   CYS A  56      61.602  33.479  54.727  1.00  0.00           N
ATOM    145  CA  CYS A  56      62.535  32.438  55.177  1.00  0.00           C
ATOM    146  CB  CYS A  56      63.828  33.086  55.699  1.00  0.00           C
ATOM    147  SG  CYS A  56      64.713  33.963  54.375  1.00  0.00           S
ATOM    148  C   CYS A  56      61.916  31.526  56.256  1.00  0.00           C
ATOM    149  O   CYS A  56      62.034  30.303  56.166  1.00  0.00           O
ATOM    150  N   MET A  57      61.241  32.113  57.253  1.00  0.00           N
ATOM    151  CA  MET A  57      60.655  31.410  58.404  1.00  0.00           C
ATOM    152  CB  MET A  57      60.145  32.460  59.406  1.00  0.00           C
ATOM    153  CG  MET A  57      59.657  31.854  60.726  1.00  0.00           C
ATOM    154  SD  MET A  57      59.263  33.105  61.982  1.00  0.00           S
ATOM    155  CE  MET A  57      58.644  32.037  63.310  1.00  0.00           C
ATOM    156  C   MET A  57      59.543  30.427  58.009  1.00  0.00           C
ATOM    157  O   MET A  57      59.421  29.364  58.617  1.00  0.00           O
ATOM    158  N   ALA A  58      58.766  30.736  56.966  1.00  0.00           N
ATOM    159  CA  ALA A  58      57.769  29.816  56.421  1.00  0.00           C
ATOM    160  CB  ALA A  58      57.002  30.538  55.306  1.00  0.00           C
ATOM    161  C   ALA A  58      58.418  28.507  55.929  1.00  0.00           C
ATOM    162  O   ALA A  58      57.998  27.419  56.324  1.00  0.00           O
ATOM    163  N   VAL A  59      59.485  28.601  55.125  1.00  0.00           N
ATOM    164  CA  VAL A  59      60.189  27.429  54.567  1.00  0.00           C
ATOM    165  CB  VAL A  59      61.065  27.837  53.361  1.00  0.00           C
ATOM    166  CG1 VAL A  59      61.872  26.672  52.769  1.00  0.00           C
ATOM    167  CG2 VAL A  59      60.185  28.374  52.226  1.00  0.00           C
ATOM    168  C   VAL A  59      61.000  26.689  55.632  1.00  0.00           C
ATOM    169  O   VAL A  59      61.053  25.460  55.605  1.00  0.00           O
ATOM    170  N   SER A  60      61.599  27.390  56.602  1.00  0.00           N
ATOM    171  CA  SER A  60      62.411  26.751  57.648  1.00  0.00           C
ATOM    172  CB  SER A  60      63.456  27.721  58.205  1.00  0.00           C
ATOM    173  OG  SER A  60      62.883  28.711  59.028  1.00  0.00           O
ATOM    174  C   SER A  60      61.604  26.083  58.771  1.00  0.00           C
ATOM    175  O   SER A  60      62.205  25.422  59.626  1.00  0.00           O
ATOM    176  N   ARG A  61      60.265  26.199  58.782  1.00  0.00           N
ATOM    177  CA  ARG A  61      59.398  25.552  59.788  1.00  0.00           C
ATOM    178  CB  ARG A  61      58.934  26.598  60.823  1.00  0.00           C
ATOM    179  CG  ARG A  61      60.065  27.095  61.749  1.00  0.00           C
ATOM    180  CD  ARG A  61      60.566  25.971  62.672  1.00  0.00           C
ATOM    181  NE  ARG A  61      61.695  26.367  63.533  1.00  0.00           N
ATOM    182  CZ  ARG A  61      62.976  26.161  63.281  1.00  0.00           C
ATOM    183  NH1 ARG A  61      63.452  25.836  62.115  1.00  0.00           N
ATOM    184  NH2 ARG A  61      63.859  26.244  64.226  1.00  0.00           N
ATOM    185  C   ARG A  61      58.235  24.724  59.237  1.00  0.00           C
ATOM    186  O   ARG A  61      57.931  23.699  59.850  1.00  0.00           O
ATOM    187  N   GLU A  62      57.629  25.069  58.100  1.00  0.00           N
ATOM    188  CA  GLU A  62      56.612  24.213  57.466  1.00  0.00           C
ATOM    189  CB  GLU A  62      55.526  25.067  56.784  1.00  0.00           C
ATOM    190  CG  GLU A  62      54.413  24.244  56.112  1.00  0.00           C
ATOM    191  CD  GLU A  62      53.820  23.178  57.042  1.00  0.00           C
ATOM    192  OE1 GLU A  62      54.373  22.051  57.041  1.00  0.00           O
ATOM    193  OE2 GLU A  62      52.849  23.489  57.769  1.00  0.00           O
ATOM    194  C   GLU A  62      57.267  23.194  56.518  1.00  0.00           C
ATOM    195  O   GLU A  62      57.701  23.531  55.414  1.00  0.00           O
ATOM    196  N   LYS A  63      57.311  21.919  56.934  1.00  0.00           N
ATOM    197  CA  LYS A  63      57.864  20.821  56.120  1.00  0.00           C
ATOM    198  CB  LYS A  63      57.830  19.484  56.883  1.00  0.00           C
ATOM    199  CG  LYS A  63      58.692  19.447  58.157  1.00  0.00           C
ATOM    200  CD  LYS A  63      58.922  17.991  58.600  1.00  0.00           C
ATOM    201  CE  LYS A  63      59.725  17.912  59.907  1.00  0.00           C
ATOM    202  NZ  LYS A  63      60.434  16.613  60.029  1.00  0.00           N
ATOM    203  C   LYS A  63      57.118  20.664  54.791  1.00  0.00           C
ATOM    204  O   LYS A  63      57.747  20.377  53.774  1.00  0.00           O
ATOM    205  N   ALA A  64      55.801  20.886  54.781  1.00  0.00           N
ATOM    206  CA  ALA A  64      54.964  20.717  53.593  1.00  0.00           C
ATOM    207  CB  ALA A  64      53.494  20.771  54.030  1.00  0.00           C
ATOM    208  C   ALA A  64      55.259  21.733  52.471  1.00  0.00           C
ATOM    209  O   ALA A  64      54.870  21.499  51.330  1.00  0.00           O
ATOM    210  N   LEU A  65      55.960  22.838  52.762  1.00  0.00           N
ATOM    211  CA  LEU A  65      56.274  23.881  51.779  1.00  0.00           C
ATOM    212  CB  LEU A  65      56.446  25.210  52.548  1.00  0.00           C
ATOM    213  CG  LEU A  65      56.628  26.465  51.671  1.00  0.00           C
ATOM    214  CD1 LEU A  65      55.433  26.697  50.751  1.00  0.00           C
ATOM    215  CD2 LEU A  65      56.775  27.706  52.546  1.00  0.00           C
ATOM    216  C   LEU A  65      57.496  23.548  50.897  1.00  0.00           C
ATOM    217  O   LEU A  65      57.708  24.197  49.873  1.00  0.00           O
ATOM    218  N   GLN A  66      58.322  22.570  51.283  1.00  0.00           N
ATOM    219  CA  GLN A  66      59.711  22.419  50.819  1.00  0.00           C
ATOM    220  CB  GLN A  66      60.539  21.725  51.915  1.00  0.00           C
ATOM    221  CG  GLN A  66      60.646  22.586  53.189  1.00  0.00           C
ATOM    222  CD  GLN A  66      61.825  22.225  54.090  1.00  0.00           C
ATOM    223  OE1 GLN A  66      62.738  21.485  53.744  1.00  0.00           O
ATOM    224  NE2 GLN A  66      61.914  22.808  55.261  1.00  0.00           N
ATOM    225  C   GLN A  66      59.887  21.788  49.417  1.00  0.00           C
ATOM    226  O   GLN A  66      60.594  20.789  49.243  1.00  0.00           O
ATOM    227  N   THR A  67      59.285  22.399  48.397  1.00  0.00           N
ATOM    228  CA  THR A  67      59.543  22.129  46.971  1.00  0.00           C
ATOM    229  CB  THR A  67      58.360  22.556  46.085  1.00  0.00           C
ATOM    230  CG2 THR A  67      57.025  21.953  46.519  1.00  0.00           C
ATOM    231  OG1 THR A  67      58.224  23.954  46.092  1.00  0.00           O
ATOM    232  C   THR A  67      60.818  22.824  46.476  1.00  0.00           C
ATOM    233  O   THR A  67      61.296  23.782  47.088  1.00  0.00           O
ATOM    234  N   THR A  68      61.365  22.381  45.338  1.00  0.00           N
ATOM    235  CA  THR A  68      62.427  23.100  44.609  1.00  0.00           C
ATOM    236  CB  THR A  68      62.797  22.384  43.296  1.00  0.00           C
ATOM    237  CG2 THR A  68      63.561  21.082  43.544  1.00  0.00           C
ATOM    238  OG1 THR A  68      61.640  22.034  42.572  1.00  0.00           O
ATOM    239  C   THR A  68      62.009  24.539  44.303  1.00  0.00           C
ATOM    240  O   THR A  68      62.725  25.472  44.664  1.00  0.00           O
ATOM    241  N   THR A  69      60.806  24.726  43.754  1.00  0.00           N
ATOM    242  CA  THR A  69      60.209  26.026  43.419  1.00  0.00           C
ATOM    243  CB  THR A  69      58.754  25.827  42.950  1.00  0.00           C
ATOM    244  CG2 THR A  69      58.235  27.014  42.140  1.00  0.00           C
ATOM    245  OG1 THR A  69      58.619  24.664  42.162  1.00  0.00           O
ATOM    246  C   THR A  69      60.227  26.988  44.609  1.00  0.00           C
ATOM    247  O   THR A  69      60.720  28.110  44.496  1.00  0.00           O
ATOM    248  N   ASN A  70      59.762  26.541  45.780  1.00  0.00           N
ATOM    249  CA  ASN A  70      59.667  27.384  46.974  1.00  0.00           C
ATOM    250  CB  ASN A  70      58.649  26.762  47.944  1.00  0.00           C
ATOM    251  CG  ASN A  70      57.236  26.709  47.374  1.00  0.00           C
ATOM    252  OD1 ASN A  70      56.810  27.569  46.616  1.00  0.00           O
ATOM    253  ND2 ASN A  70      56.485  25.692  47.727  1.00  0.00           N
ATOM    254  C   ASN A  70      61.037  27.647  47.626  1.00  0.00           C
ATOM    255  O   ASN A  70      61.242  28.719  48.194  1.00  0.00           O
ATOM    256  N   TYR A  71      62.013  26.742  47.494  1.00  0.00           N
ATOM    257  CA  TYR A  71      63.396  27.023  47.900  1.00  0.00           C
ATOM    258  CB  TYR A  71      64.218  25.729  47.934  1.00  0.00           C
ATOM    259  CG  TYR A  71      64.312  25.072  49.298  1.00  0.00           C
ATOM    260  CD1 TYR A  71      64.998  25.733  50.337  1.00  0.00           C
ATOM    261  CE1 TYR A  71      65.111  25.131  51.605  1.00  0.00           C
ATOM    262  CZ  TYR A  71      64.540  23.864  51.835  1.00  0.00           C
ATOM    263  OH  TYR A  71      64.626  23.305  53.070  1.00  0.00           O
ATOM    264  CE2 TYR A  71      63.883  23.186  50.786  1.00  0.00           C
ATOM    265  CD2 TYR A  71      63.763  23.794  49.521  1.00  0.00           C
ATOM    266  C   TYR A  71      64.082  28.071  47.006  1.00  0.00           C
ATOM    267  O   TYR A  71      64.840  28.900  47.513  1.00  0.00           O
ATOM    268  N   LEU A  72      63.804  28.093  45.698  1.00  0.00           N
ATOM    269  CA  LEU A  72      64.346  29.119  44.794  1.00  0.00           C
ATOM    270  CB  LEU A  72      64.093  28.710  43.331  1.00  0.00           C
ATOM    271  CG  LEU A  72      64.842  27.434  42.895  1.00  0.00           C
ATOM    272  CD1 LEU A  72      64.380  26.999  41.509  1.00  0.00           C
ATOM    273  CD2 LEU A  72      66.357  27.630  42.848  1.00  0.00           C
ATOM    274  C   LEU A  72      63.791  30.519  45.119  1.00  0.00           C
ATOM    275  O   LEU A  72      64.527  31.503  45.038  1.00  0.00           O
ATOM    276  N   ILE A  73      62.546  30.605  45.604  1.00  0.00           N
ATOM    277  CA  ILE A  73      61.968  31.843  46.161  1.00  0.00           C
ATOM    278  CB  ILE A  73      60.466  31.644  46.475  1.00  0.00           C
ATOM    279  CG2 ILE A  73      59.868  32.857  47.203  1.00  0.00           C
ATOM    280  CG1 ILE A  73      59.669  31.369  45.180  1.00  0.00           C
ATOM    281  CD1 ILE A  73      58.199  30.987  45.400  1.00  0.00           C
ATOM    282  C   ILE A  73      62.756  32.334  47.390  1.00  0.00           C
ATOM    283  O   ILE A  73      62.967  33.537  47.530  1.00  0.00           O
ATOM    284  N   VAL A  74      63.264  31.441  48.250  1.00  0.00           N
ATOM    285  CA  VAL A  74      64.136  31.840  49.378  1.00  0.00           C
ATOM    286  CB  VAL A  74      64.335  30.698  50.396  1.00  0.00           C
ATOM    287  CG1 VAL A  74      65.221  31.108  51.582  1.00  0.00           C
ATOM    288  CG2 VAL A  74      62.993  30.258  50.986  1.00  0.00           C
ATOM    289  C   VAL A  74      65.483  32.377  48.883  1.00  0.00           C
ATOM    290  O   VAL A  74      65.990  33.337  49.456  1.00  0.00           O
ATOM    291  N   SER A  75      66.039  31.831  47.795  1.00  0.00           N
ATOM    292  CA  SER A  75      67.271  32.358  47.180  1.00  0.00           C
ATOM    293  CB  SER A  75      67.765  31.406  46.089  1.00  0.00           C
ATOM    294  OG  SER A  75      69.106  31.699  45.743  1.00  0.00           O
ATOM    295  C   SER A  75      67.077  33.779  46.623  1.00  0.00           C
ATOM    296  O   SER A  75      67.918  34.651  46.842  1.00  0.00           O
ATOM    297  N   LEU A  76      65.929  34.051  45.988  1.00  0.00           N
ATOM    298  CA  LEU A  76      65.526  35.401  45.563  1.00  0.00           C
ATOM    299  CB  LEU A  76      64.227  35.300  44.733  1.00  0.00           C
ATOM    300  CG  LEU A  76      64.422  34.681  43.338  1.00  0.00           C
ATOM    301  CD1 LEU A  76      63.089  34.236  42.739  1.00  0.00           C
ATOM    302  CD2 LEU A  76      65.040  35.690  42.372  1.00  0.00           C
ATOM    303  C   LEU A  76      65.334  36.344  46.764  1.00  0.00           C
ATOM    304  O   LEU A  76      65.875  37.450  46.786  1.00  0.00           O
ATOM    305  N   ALA A  77      64.606  35.899  47.792  1.00  0.00           N
ATOM    306  CA  ALA A  77      64.312  36.712  48.967  1.00  0.00           C
ATOM    307  CB  ALA A  77      63.229  36.009  49.793  1.00  0.00           C
ATOM    308  C   ALA A  77      65.561  37.030  49.807  1.00  0.00           C
ATOM    309  O   ALA A  77      65.673  38.144  50.321  1.00  0.00           O
ATOM    310  N   VAL A  78      66.519  36.103  49.935  1.00  0.00           N
ATOM    311  CA  VAL A  78      67.771  36.372  50.659  1.00  0.00           C
ATOM    312  CB  VAL A  78      68.439  35.079  51.171  1.00  0.00           C
ATOM    313  CG1 VAL A  78      69.225  34.313  50.104  1.00  0.00           C
ATOM    314  CG2 VAL A  78      69.379  35.377  52.345  1.00  0.00           C
ATOM    315  C   VAL A  78      68.714  37.272  49.854  1.00  0.00           C
ATOM    316  O   VAL A  78      69.377  38.114  50.454  1.00  0.00           O
ATOM    317  N   ALA A  79      68.725  37.184  48.517  1.00  0.00           N
ATOM    318  CA  ALA A  79      69.518  38.078  47.670  1.00  0.00           C
ATOM    319  CB  ALA A  79      69.410  37.625  46.208  1.00  0.00           C
ATOM    320  C   ALA A  79      69.114  39.549  47.857  1.00  0.00           C
ATOM    321  O   ALA A  79      69.944  40.377  48.234  1.00  0.00           O
ATOM    322  N   ASP A  80      67.829  39.870  47.699  1.00  0.00           N
ATOM    323  CA  ASP A  80      67.338  41.245  47.853  1.00  0.00           C
ATOM    324  CB  ASP A  80      66.007  41.382  47.109  1.00  0.00           C
ATOM    325  CG  ASP A  80      66.259  41.538  45.605  1.00  0.00           C
ATOM    326  OD1 ASP A  80      65.976  40.590  44.841  1.00  0.00           O
ATOM    327  OD2 ASP A  80      66.748  42.614  45.193  1.00  0.00           O
ATOM    328  C   ASP A  80      67.285  41.721  49.321  1.00  0.00           C
ATOM    329  O   ASP A  80      67.463  42.912  49.589  1.00  0.00           O
ATOM    330  N   LEU A  81      67.172  40.807  50.296  1.00  0.00           N
ATOM    331  CA  LEU A  81      67.390  41.129  51.715  1.00  0.00           C
ATOM    332  CB  LEU A  81      66.957  39.933  52.582  1.00  0.00           C
ATOM    333  CG  LEU A  81      67.159  40.102  54.100  1.00  0.00           C
ATOM    334  CD1 LEU A  81      66.388  41.292  54.671  1.00  0.00           C
ATOM    335  CD2 LEU A  81      66.686  38.838  54.821  1.00  0.00           C
ATOM    336  C   LEU A  81      68.846  41.530  51.994  1.00  0.00           C
ATOM    337  O   LEU A  81      69.096  42.438  52.790  1.00  0.00           O
ATOM    338  N   LEU A  82      69.814  40.899  51.326  1.00  0.00           N
ATOM    339  CA  LEU A  82      71.227  41.265  51.421  1.00  0.00           C
ATOM    340  CB  LEU A  82      72.093  40.074  50.972  1.00  0.00           C
ATOM    341  CG  LEU A  82      72.112  38.901  51.974  1.00  0.00           C
ATOM    342  CD1 LEU A  82      72.704  37.660  51.305  1.00  0.00           C
ATOM    343  CD2 LEU A  82      72.958  39.203  53.213  1.00  0.00           C
ATOM    344  C   LEU A  82      71.531  42.588  50.691  1.00  0.00           C
ATOM    345  O   LEU A  82      72.393  43.329  51.156  1.00  0.00           O
ATOM    346  N   VAL A  83      70.769  42.982  49.658  1.00  0.00           N
ATOM    347  CA  VAL A  83      70.790  44.378  49.157  1.00  0.00           C
ATOM    348  CB  VAL A  83      69.951  44.587  47.873  1.00  0.00           C
ATOM    349  CG1 VAL A  83      70.167  45.988  47.288  1.00  0.00           C
ATOM    350  CG2 VAL A  83      70.302  43.618  46.743  1.00  0.00           C
ATOM    351  C   VAL A  83      70.309  45.338  50.257  1.00  0.00           C
ATOM    352  O   VAL A  83      71.010  46.290  50.608  1.00  0.00           O
ATOM    353  N   ALA A  84      69.148  45.073  50.864  1.00  0.00           N
ATOM    354  CA  ALA A  84      68.561  45.945  51.887  1.00  0.00           C
ATOM    355  CB  ALA A  84      67.140  45.459  52.172  1.00  0.00           C
ATOM    356  C   ALA A  84      69.383  46.055  53.186  1.00  0.00           C
ATOM    357  O   ALA A  84      69.260  47.052  53.897  1.00  0.00           O
ATOM    358  N   THR A  85      70.228  45.067  53.497  1.00  0.00           N
ATOM    359  CA  THR A  85      71.020  45.025  54.742  1.00  0.00           C
ATOM    360  CB  THR A  85      70.822  43.701  55.494  1.00  0.00           C
ATOM    361  CG2 THR A  85      69.401  43.552  56.037  1.00  0.00           C
ATOM    362  OG1 THR A  85      71.064  42.601  54.655  1.00  0.00           O
ATOM    363  C   THR A  85      72.514  45.298  54.562  1.00  0.00           C
ATOM    364  O   THR A  85      73.125  45.820  55.492  1.00  0.00           O
ATOM    365  N   LEU A  86      73.108  45.006  53.395  1.00  0.00           N
ATOM    366  CA  LEU A  86      74.544  45.209  53.135  1.00  0.00           C
ATOM    367  CB  LEU A  86      75.216  43.886  52.717  1.00  0.00           C
ATOM    368  CG  LEU A  86      75.053  42.692  53.674  1.00  0.00           C
ATOM    369  CD1 LEU A  86      75.862  41.515  53.126  1.00  0.00           C
ATOM    370  CD2 LEU A  86      75.565  42.993  55.085  1.00  0.00           C
ATOM    371  C   LEU A  86      74.858  46.301  52.100  1.00  0.00           C
ATOM    372  O   LEU A  86      76.028  46.653  51.964  1.00  0.00           O
ATOM    373  N   VAL A  87      73.862  46.842  51.388  1.00  0.00           N
ATOM    374  CA  VAL A  87      74.063  47.843  50.319  1.00  0.00           C
ATOM    375  CB  VAL A  87      73.685  47.267  48.937  1.00  0.00           C
ATOM    376  CG1 VAL A  87      73.942  48.273  47.816  1.00  0.00           C
ATOM    377  CG2 VAL A  87      74.455  45.976  48.628  1.00  0.00           C
ATOM    378  C   VAL A  87      73.307  49.141  50.609  1.00  0.00           C
ATOM    379  O   VAL A  87      73.928  50.190  50.782  1.00  0.00           O
ATOM    380  N   MET A  88      71.974  49.082  50.713  1.00  0.00           N
ATOM    381  CA  MET A  88      71.127  50.275  50.863  1.00  0.00           C
ATOM    382  CB  MET A  88      69.638  49.900  50.914  1.00  0.00           C
ATOM    383  CG  MET A  88      69.115  49.123  49.704  1.00  0.00           C
ATOM    384  SD  MET A  88      67.322  48.855  49.787  1.00  0.00           S
ATOM    385  CE  MET A  88      67.123  47.498  48.606  1.00  0.00           C
ATOM    386  C   MET A  88      71.468  51.169  52.080  1.00  0.00           C
ATOM    387  O   MET A  88      71.409  52.390  51.918  1.00  0.00           O
ATOM    388  N   PRO A  89      71.854  50.654  53.271  1.00  0.00           N
ATOM    389  CD  PRO A  89      71.879  49.254  53.679  1.00  0.00           C
ATOM    390  CG  PRO A  89      71.707  49.264  55.194  1.00  0.00           C
ATOM    391  CB  PRO A  89      72.442  50.543  55.588  1.00  0.00           C
ATOM    392  CA  PRO A  89      72.122  51.505  54.437  1.00  0.00           C
ATOM    393  C   PRO A  89      73.259  52.517  54.226  1.00  0.00           C
ATOM    394  O   PRO A  89      73.186  53.641  54.719  1.00  0.00           O
ATOM    395  N   TRP A  90      74.287  52.156  53.453  1.00  0.00           N
ATOM    396  CA  TRP A  90      75.420  53.046  53.170  1.00  0.00           C
ATOM    397  CB  TRP A  90      76.611  52.222  52.668  1.00  0.00           C
ATOM    398  CG  TRP A  90      76.817  50.915  53.371  1.00  0.00           C
ATOM    399  CD1 TRP A  90      76.691  49.709  52.782  1.00  0.00           C
ATOM    400  NE1 TRP A  90      76.872  48.711  53.711  1.00  0.00           N
ATOM    401  CE2 TRP A  90      77.075  49.222  54.974  1.00  0.00           C
ATOM    402  CZ2 TRP A  90      77.241  48.629  56.234  1.00  0.00           C
ATOM    403  CH2 TRP A  90      77.403  49.452  57.362  1.00  0.00           C
ATOM    404  CZ3 TRP A  90      77.425  50.851  57.210  1.00  0.00           C
ATOM    405  CE3 TRP A  90      77.263  51.436  55.937  1.00  0.00           C
ATOM    406  CD2 TRP A  90      77.072  50.639  54.786  1.00  0.00           C
ATOM    407  C   TRP A  90      75.044  54.148  52.174  1.00  0.00           C
ATOM    408  O   TRP A  90      75.550  55.262  52.281  1.00  0.00           O
ATOM    409  N   VAL A  91      74.106  53.866  51.262  1.00  0.00           N
ATOM    410  CA  VAL A  91      73.498  54.866  50.367  1.00  0.00           C
ATOM    411  CB  VAL A  91      72.651  54.186  49.269  1.00  0.00           C
ATOM    412  CG1 VAL A  91      72.051  55.207  48.298  1.00  0.00           C
ATOM    413  CG2 VAL A  91      73.478  53.192  48.441  1.00  0.00           C
ATOM    414  C   VAL A  91      72.655  55.859  51.174  1.00  0.00           C
ATOM    415  O   VAL A  91      72.841  57.065  51.029  1.00  0.00           O
ATOM    416  N   VAL A  92      71.797  55.358  52.077  1.00  0.00           N
ATOM    417  CA  VAL A  92      70.986  56.181  52.998  1.00  0.00           C
ATOM    418  CB  VAL A  92      70.098  55.284  53.894  1.00  0.00           C
ATOM    419  CG1 VAL A  92      69.386  56.035  55.029  1.00  0.00           C
ATOM    420  CG2 VAL A  92      69.001  54.601  53.067  1.00  0.00           C
ATOM    421  C   VAL A  92      71.863  57.108  53.848  1.00  0.00           C
ATOM    422  O   VAL A  92      71.501  58.264  54.046  1.00  0.00           O
ATOM    423  N   TYR A  93      73.021  56.632  54.316  1.00  0.00           N
ATOM    424  CA  TYR A  93      73.985  57.448  55.060  1.00  0.00           C
ATOM    425  CB  TYR A  93      74.987  56.522  55.765  1.00  0.00           C
ATOM    426  CG  TYR A  93      76.051  57.253  56.565  1.00  0.00           C
ATOM    427  CD1 TYR A  93      77.324  57.481  56.005  1.00  0.00           C
ATOM    428  CE1 TYR A  93      78.305  58.172  56.744  1.00  0.00           C
ATOM    429  CZ  TYR A  93      78.014  58.638  58.042  1.00  0.00           C
ATOM    430  OH  TYR A  93      78.964  59.304  58.749  1.00  0.00           O
ATOM    431  CE2 TYR A  93      76.739  58.408  58.604  1.00  0.00           C
ATOM    432  CD2 TYR A  93      75.761  57.718  57.862  1.00  0.00           C
ATOM    433  C   TYR A  93      74.700  58.482  54.175  1.00  0.00           C
ATOM    434  O   TYR A  93      74.690  59.671  54.491  1.00  0.00           O
ATOM    435  N   LEU A  94      75.316  58.055  53.065  1.00  0.00           N
ATOM    436  CA  LEU A  94      76.167  58.912  52.228  1.00  0.00           C
ATOM    437  CB  LEU A  94      76.836  58.030  51.153  1.00  0.00           C
ATOM    438  CG  LEU A  94      77.895  58.670  50.228  1.00  0.00           C
ATOM    439  CD1 LEU A  94      77.307  59.516  49.095  1.00  0.00           C
ATOM    440  CD2 LEU A  94      78.931  59.502  50.986  1.00  0.00           C
ATOM    441  C   LEU A  94      75.385  60.096  51.642  1.00  0.00           C
ATOM    442  O   LEU A  94      75.866  61.228  51.687  1.00  0.00           O
ATOM    443  N   GLU A  95      74.164  59.854  51.159  1.00  0.00           N
ATOM    444  CA  GLU A  95      73.301  60.876  50.553  1.00  0.00           C
ATOM    445  CB  GLU A  95      72.023  60.174  50.064  1.00  0.00           C
ATOM    446  CG  GLU A  95      71.103  61.057  49.209  1.00  0.00           C
ATOM    447  CD  GLU A  95      69.806  60.333  48.821  1.00  0.00           C
ATOM    448  OE1 GLU A  95      68.720  60.957  48.825  1.00  0.00           O
ATOM    449  OE2 GLU A  95      69.804  59.119  48.520  1.00  0.00           O
ATOM    450  C   GLU A  95      72.982  62.044  51.509  1.00  0.00           C
ATOM    451  O   GLU A  95      72.836  63.176  51.052  1.00  0.00           O
ATOM    452  N   VAL A  96      72.934  61.804  52.829  1.00  0.00           N
ATOM    453  CA  VAL A  96      72.625  62.843  53.834  1.00  0.00           C
ATOM    454  CB  VAL A  96      71.549  62.388  54.845  1.00  0.00           C
ATOM    455  CG1 VAL A  96      70.289  61.873  54.137  1.00  0.00           C
ATOM    456  CG2 VAL A  96      72.033  61.316  55.826  1.00  0.00           C
ATOM    457  C   VAL A  96      73.856  63.445  54.530  1.00  0.00           C
ATOM    458  O   VAL A  96      73.697  64.367  55.329  1.00  0.00           O
ATOM    459  N   VAL A  97      75.077  62.971  54.232  1.00  0.00           N
ATOM    460  CA  VAL A  97      76.333  63.524  54.796  1.00  0.00           C
ATOM    461  CB  VAL A  97      76.990  62.573  55.817  1.00  0.00           C
ATOM    462  CG1 VAL A  97      76.014  62.075  56.891  1.00  0.00           C
ATOM    463  CG2 VAL A  97      77.683  61.368  55.170  1.00  0.00           C
ATOM    464  C   VAL A  97      77.354  64.009  53.754  1.00  0.00           C
ATOM    465  O   VAL A  97      78.319  64.686  54.118  1.00  0.00           O
ATOM    466  N   GLY A  98      77.163  63.677  52.474  1.00  0.00           N
ATOM    467  CA  GLY A  98      77.816  64.308  51.318  1.00  0.00           C
ATOM    468  C   GLY A  98      79.287  63.966  51.043  1.00  0.00           C
ATOM    469  O   GLY A  98      79.811  64.372  50.012  1.00  0.00           O
ATOM    470  N   GLU A  99      79.969  63.231  51.924  1.00  0.00           N
ATOM    471  CA  GLU A  99      81.398  62.891  51.801  1.00  0.00           C
ATOM    472  CB  GLU A  99      82.281  63.869  52.592  1.00  0.00           C
ATOM    473  CG  GLU A  99      82.067  65.359  52.310  1.00  0.00           C
ATOM    474  CD  GLU A  99      82.974  66.192  53.219  1.00  0.00           C
ATOM    475  OE1 GLU A  99      83.907  66.843  52.691  1.00  0.00           O
ATOM    476  OE2 GLU A  99      82.733  66.167  54.450  1.00  0.00           O
ATOM    477  C   GLU A  99      81.683  61.489  52.358  1.00  0.00           C
ATOM    478  O   GLU A  99      80.972  61.014  53.250  1.00  0.00           O
ATOM    479  N   TRP A 100      82.766  60.845  51.910  1.00  0.00           N
ATOM    480  CA  TRP A 100      83.193  59.552  52.452  1.00  0.00           C
ATOM    481  CB  TRP A 100      83.984  58.749  51.414  1.00  0.00           C
ATOM    482  CG  TRP A 100      84.118  57.322  51.841  1.00  0.00           C
ATOM    483  CD1 TRP A 100      85.233  56.739  52.333  1.00  0.00           C
ATOM    484  NE1 TRP A 100      84.941  55.453  52.749  1.00  0.00           N
ATOM    485  CE2 TRP A 100      83.599  55.163  52.574  1.00  0.00           C
ATOM    486  CZ2 TRP A 100      82.796  54.051  52.870  1.00  0.00           C
ATOM    487  CH2 TRP A 100      81.434  54.061  52.525  1.00  0.00           C
ATOM    488  CZ3 TRP A 100      80.879  55.194  51.906  1.00  0.00           C
ATOM    489  CE3 TRP A 100      81.681  56.320  51.637  1.00  0.00           C
ATOM    490  CD2 TRP A 100      83.057  56.329  51.958  1.00  0.00           C
ATOM    491  C   TRP A 100      83.934  59.682  53.795  1.00  0.00           C
ATOM    492  O   TRP A 100      85.162  59.658  53.862  1.00  0.00           O
ATOM    493  N   LYS A 101      83.165  59.795  54.886  1.00  0.00           N
ATOM    494  CA  LYS A 101      83.617  60.036  56.277  1.00  0.00           C
ATOM    495  CB  LYS A 101      82.383  60.244  57.187  1.00  0.00           C
ATOM    496  CG  LYS A 101      81.298  61.215  56.694  1.00  0.00           C
ATOM    497  CD  LYS A 101      81.758  62.662  56.448  1.00  0.00           C
ATOM    498  CE  LYS A 101      80.543  63.403  55.875  1.00  0.00           C
ATOM    499  NZ  LYS A 101      80.716  64.870  55.767  1.00  0.00           N
ATOM    500  C   LYS A 101      84.537  58.958  56.902  1.00  0.00           C
ATOM    501  O   LYS A 101      84.808  59.030  58.103  1.00  0.00           O
ATOM    502  N   PHE A 102      84.995  57.968  56.132  1.00  0.00           N
ATOM    503  CA  PHE A 102      85.744  56.784  56.584  1.00  0.00           C
ATOM    504  CB  PHE A 102      84.812  55.563  56.547  1.00  0.00           C
ATOM    505  CG  PHE A 102      83.428  55.774  57.135  1.00  0.00           C
ATOM    506  CD1 PHE A 102      83.279  56.047  58.509  1.00  0.00           C
ATOM    507  CE1 PHE A 102      81.998  56.264  59.050  1.00  0.00           C
ATOM    508  CZ  PHE A 102      80.865  56.203  58.220  1.00  0.00           C
ATOM    509  CE2 PHE A 102      81.011  55.929  56.849  1.00  0.00           C
ATOM    510  CD2 PHE A 102      82.290  55.721  56.306  1.00  0.00           C
ATOM    511  C   PHE A 102      87.007  56.546  55.730  1.00  0.00           C
ATOM    512  O   PHE A 102      87.292  57.307  54.804  1.00  0.00           O
ATOM    513  N   SER A 103      87.775  55.489  56.017  1.00  0.00           N
ATOM    514  CA  SER A 103      88.944  55.103  55.209  1.00  0.00           C
ATOM    515  CB  SER A 103      89.902  54.198  56.003  1.00  0.00           C
ATOM    516  OG  SER A 103      90.145  54.667  57.315  1.00  0.00           O
ATOM    517  C   SER A 103      88.542  54.412  53.892  1.00  0.00           C
ATOM    518  O   SER A 103      87.389  54.015  53.693  1.00  0.00           O
ATOM    519  N   ARG A 104      89.517  54.206  52.992  1.00  0.00           N
ATOM    520  CA  ARG A 104      89.289  53.580  51.675  1.00  0.00           C
ATOM    521  CB  ARG A 104      90.580  53.635  50.830  1.00  0.00           C
ATOM    522  CG  ARG A 104      90.328  53.397  49.327  1.00  0.00           C
ATOM    523  CD  ARG A 104      90.100  54.678  48.506  1.00  0.00           C
ATOM    524  NE  ARG A 104      89.117  55.587  49.123  1.00  0.00           N
ATOM    525  CZ  ARG A 104      88.185  56.298  48.525  1.00  0.00           C
ATOM    526  NH1 ARG A 104      88.005  56.324  47.245  1.00  0.00           N
ATOM    527  NH2 ARG A 104      87.399  57.047  49.230  1.00  0.00           N
ATOM    528  C   ARG A 104      88.750  52.150  51.778  1.00  0.00           C
ATOM    529  O   ARG A 104      87.810  51.810  51.070  1.00  0.00           O
ATOM    530  N   ILE A 105      89.261  51.355  52.721  1.00  0.00           N
ATOM    531  CA  ILE A 105      88.855  49.952  52.919  1.00  0.00           C
ATOM    532  CB  ILE A 105      89.771  49.288  53.974  1.00  0.00           C
ATOM    533  CG2 ILE A 105      89.602  49.916  55.370  1.00  0.00           C
ATOM    534  CG1 ILE A 105      89.588  47.761  54.095  1.00  0.00           C
ATOM    535  CD1 ILE A 105      89.843  46.990  52.793  1.00  0.00           C
ATOM    536  C   ILE A 105      87.358  49.789  53.239  1.00  0.00           C
ATOM    537  O   ILE A 105      86.746  48.805  52.826  1.00  0.00           O
ATOM    538  N   HIS A 106      86.742  50.774  53.903  1.00  0.00           N
ATOM    539  CA  HIS A 106      85.298  50.812  54.154  1.00  0.00           C
ATOM    540  CB  HIS A 106      84.977  51.954  55.139  1.00  0.00           C
ATOM    541  CG  HIS A 106      85.770  51.969  56.426  1.00  0.00           C
ATOM    542  ND1 HIS A 106      87.121  52.313  56.536  1.00  0.00           N
ATOM    543  CE1 HIS A 106      87.401  52.309  57.849  1.00  0.00           C
ATOM    544  NE2 HIS A 106      86.306  51.998  58.562  1.00  0.00           N
ATOM    545  CD2 HIS A 106      85.266  51.782  57.682  1.00  0.00           C
ATOM    546  C   HIS A 106      84.494  50.990  52.853  1.00  0.00           C
ATOM    547  O   HIS A 106      83.380  50.484  52.752  1.00  0.00           O
ATOM    548  N   CYS A 107      85.052  51.698  51.863  1.00  0.00           N
ATOM    549  CA  CYS A 107      84.462  51.868  50.532  1.00  0.00           C
ATOM    550  CB  CYS A 107      85.031  53.138  49.880  1.00  0.00           C
ATOM    551  SG  CYS A 107      84.436  53.450  48.200  1.00  0.00           S
ATOM    552  C   CYS A 107      84.715  50.637  49.648  1.00  0.00           C
ATOM    553  O   CYS A 107      83.780  50.142  49.022  1.00  0.00           O
ATOM    554  N   ASP A 108      85.948  50.108  49.643  1.00  0.00           N
ATOM    555  CA  ASP A 108      86.379  48.971  48.809  1.00  0.00           C
ATOM    556  CB  ASP A 108      87.811  48.537  49.198  1.00  0.00           C
ATOM    557  CG  ASP A 108      88.915  49.580  48.976  1.00  0.00           C
ATOM    558  OD1 ASP A 108      88.758  50.449  48.091  1.00  0.00           O
ATOM    559  OD2 ASP A 108      89.947  49.500  49.689  1.00  0.00           O
ATOM    560  C   ASP A 108      85.443  47.754  48.955  1.00  0.00           C
ATOM    561  O   ASP A 108      85.067  47.118  47.966  1.00  0.00           O
ATOM    562  N   ILE A 109      85.020  47.451  50.188  1.00  0.00           N
ATOM    563  CA  ILE A 109      84.097  46.342  50.479  1.00  0.00           C
ATOM    564  CB  ILE A 109      84.275  45.831  51.930  1.00  0.00           C
ATOM    565  CG2 ILE A 109      85.719  45.326  52.116  1.00  0.00           C
ATOM    566  CG1 ILE A 109      83.940  46.861  53.037  1.00  0.00           C
ATOM    567  CD1 ILE A 109      82.478  46.825  53.504  1.00  0.00           C
ATOM    568  C   ILE A 109      82.634  46.666  50.142  1.00  0.00           C
ATOM    569  O   ILE A 109      81.885  45.760  49.791  1.00  0.00           O
ATOM    570  N   PHE A 110      82.224  47.937  50.194  1.00  0.00           N
ATOM    571  CA  PHE A 110      80.855  48.371  49.891  1.00  0.00           C
ATOM    572  CB  PHE A 110      80.623  49.766  50.503  1.00  0.00           C
ATOM    573  CG  PHE A 110      79.447  50.563  49.955  1.00  0.00           C
ATOM    574  CD1 PHE A 110      78.197  49.955  49.720  1.00  0.00           C
ATOM    575  CE1 PHE A 110      77.136  50.704  49.179  1.00  0.00           C
ATOM    576  CZ  PHE A 110      77.315  52.065  48.880  1.00  0.00           C
ATOM    577  CE2 PHE A 110      78.553  52.681  49.128  1.00  0.00           C
ATOM    578  CD2 PHE A 110      79.616  51.932  49.664  1.00  0.00           C
ATOM    579  C   PHE A 110      80.574  48.324  48.382  1.00  0.00           C
ATOM    580  O   PHE A 110      79.612  47.681  47.957  1.00  0.00           O
ATOM    581  N   VAL A 111      81.449  48.910  47.558  1.00  0.00           N
ATOM    582  CA  VAL A 111      81.291  48.892  46.089  1.00  0.00           C
ATOM    583  CB  VAL A 111      82.316  49.807  45.390  1.00  0.00           C
ATOM    584  CG1 VAL A 111      82.139  51.268  45.825  1.00  0.00           C
ATOM    585  CG2 VAL A 111      83.775  49.394  45.628  1.00  0.00           C
ATOM    586  C   VAL A 111      81.346  47.471  45.514  1.00  0.00           C
ATOM    587  O   VAL A 111      80.667  47.169  44.536  1.00  0.00           O
ATOM    588  N   THR A 112      82.092  46.574  46.168  1.00  0.00           N
ATOM    589  CA  THR A 112      82.175  45.143  45.828  1.00  0.00           C
ATOM    590  CB  THR A 112      83.386  44.518  46.547  1.00  0.00           C
ATOM    591  CG2 THR A 112      83.625  43.044  46.219  1.00  0.00           C
ATOM    592  OG1 THR A 112      84.568  45.187  46.156  1.00  0.00           O
ATOM    593  C   THR A 112      80.876  44.378  46.140  1.00  0.00           C
ATOM    594  O   THR A 112      80.630  43.331  45.546  1.00  0.00           O
ATOM    595  N   LEU A 113      80.016  44.885  47.033  1.00  0.00           N
ATOM    596  CA  LEU A 113      78.746  44.253  47.422  1.00  0.00           C
ATOM    597  CB  LEU A 113      78.562  44.424  48.943  1.00  0.00           C
ATOM    598  CG  LEU A 113      79.460  43.498  49.788  1.00  0.00           C
ATOM    599  CD1 LEU A 113      79.416  43.930  51.255  1.00  0.00           C
ATOM    600  CD2 LEU A 113      79.017  42.031  49.729  1.00  0.00           C
ATOM    601  C   LEU A 113      77.532  44.784  46.639  1.00  0.00           C
ATOM    602  O   LEU A 113      76.626  44.009  46.338  1.00  0.00           O
ATOM    603  N   ASP A 114      77.527  46.068  46.269  1.00  0.00           N
ATOM    604  CA  ASP A 114      76.424  46.747  45.560  1.00  0.00           C
ATOM    605  CB  ASP A 114      76.855  48.216  45.379  1.00  0.00           C
ATOM    606  CG  ASP A 114      75.841  49.172  44.730  1.00  0.00           C
ATOM    607  OD1 ASP A 114      74.607  48.950  44.775  1.00  0.00           O
ATOM    608  OD2 ASP A 114      76.317  50.172  44.151  1.00  0.00           O
ATOM    609  C   ASP A 114      76.040  46.057  44.233  1.00  0.00           C
ATOM    610  O   ASP A 114      74.862  45.868  43.936  1.00  0.00           O
ATOM    611  N   VAL A 115      77.025  45.587  43.458  1.00  0.00           N
ATOM    612  CA  VAL A 115      76.785  44.832  42.209  1.00  0.00           C
ATOM    613  CB  VAL A 115      77.962  45.052  41.233  1.00  0.00           C
ATOM    614  CG1 VAL A 115      79.277  44.423  41.708  1.00  0.00           C
ATOM    615  CG2 VAL A 115      77.649  44.561  39.815  1.00  0.00           C
ATOM    616  C   VAL A 115      76.471  43.343  42.443  1.00  0.00           C
ATOM    617  O   VAL A 115      75.784  42.713  41.633  1.00  0.00           O
ATOM    618  N   MET A 116      76.936  42.768  43.556  1.00  0.00           N
ATOM    619  CA  MET A 116      76.942  41.318  43.783  1.00  0.00           C
ATOM    620  CB  MET A 116      77.817  41.000  45.008  1.00  0.00           C
ATOM    621  CG  MET A 116      78.073  39.494  45.155  1.00  0.00           C
ATOM    622  SD  MET A 116      78.949  38.998  46.667  1.00  0.00           S
ATOM    623  CE  MET A 116      80.536  39.851  46.449  1.00  0.00           C
ATOM    624  C   MET A 116      75.527  40.746  43.932  1.00  0.00           C
ATOM    625  O   MET A 116      75.137  39.850  43.181  1.00  0.00           O
ATOM    626  N   MET A 117      74.729  41.274  44.863  1.00  0.00           N
ATOM    627  CA  MET A 117      73.393  40.729  45.137  1.00  0.00           C
ATOM    628  CB  MET A 117      72.846  41.258  46.463  1.00  0.00           C
ATOM    629  CG  MET A 117      73.365  40.491  47.678  1.00  0.00           C
ATOM    630  SD  MET A 117      75.117  40.681  48.099  1.00  0.00           S
ATOM    631  CE  MET A 117      75.074  42.374  48.738  1.00  0.00           C
ATOM    632  C   MET A 117      72.395  41.009  44.009  1.00  0.00           C
ATOM    633  O   MET A 117      71.598  40.133  43.681  1.00  0.00           O
ATOM    634  N   CYS A 118      72.467  42.173  43.354  1.00  0.00           N
ATOM    635  CA  CYS A 118      71.610  42.464  42.201  1.00  0.00           C
ATOM    636  CB  CYS A 118      71.801  43.928  41.784  1.00  0.00           C
ATOM    637  SG  CYS A 118      71.216  45.032  43.105  1.00  0.00           S
ATOM    638  C   CYS A 118      71.868  41.492  41.033  1.00  0.00           C
ATOM    639  O   CYS A 118      70.919  41.081  40.366  1.00  0.00           O
ATOM    640  N   THR A 119      73.124  41.059  40.842  1.00  0.00           N
ATOM    641  CA  THR A 119      73.482  39.984  39.896  1.00  0.00           C
ATOM    642  CB  THR A 119      75.010  39.829  39.781  1.00  0.00           C
ATOM    643  CG2 THR A 119      75.417  38.887  38.649  1.00  0.00           C
ATOM    644  OG1 THR A 119      75.620  41.067  39.496  1.00  0.00           O
ATOM    645  C   THR A 119      72.865  38.645  40.315  1.00  0.00           C
ATOM    646  O   THR A 119      72.276  37.945  39.488  1.00  0.00           O
ATOM    647  N   ALA A 120      72.931  38.308  41.608  1.00  0.00           N
ATOM    648  CA  ALA A 120      72.369  37.066  42.132  1.00  0.00           C
ATOM    649  CB  ALA A 120      72.789  36.898  43.598  1.00  0.00           C
ATOM    650  C   ALA A 120      70.842  36.994  41.950  1.00  0.00           C
ATOM    651  O   ALA A 120      70.339  35.954  41.517  1.00  0.00           O
ATOM    652  N   SER A 121      70.098  38.076  42.210  1.00  0.00           N
ATOM    653  CA  SER A 121      68.634  38.092  42.069  1.00  0.00           C
ATOM    654  CB  SER A 121      68.050  39.431  42.529  1.00  0.00           C
ATOM    655  OG  SER A 121      68.219  39.576  43.918  1.00  0.00           O
ATOM    656  C   SER A 121      68.167  37.791  40.640  1.00  0.00           C
ATOM    657  O   SER A 121      67.312  36.925  40.454  1.00  0.00           O
ATOM    658  N   ILE A 122      68.743  38.435  39.616  1.00  0.00           N
ATOM    659  CA  ILE A 122      68.324  38.196  38.221  1.00  0.00           C
ATOM    660  CB  ILE A 122      68.792  39.340  37.289  1.00  0.00           C
ATOM    661  CG2 ILE A 122      70.324  39.478  37.239  1.00  0.00           C
ATOM    662  CG1 ILE A 122      68.251  39.213  35.847  1.00  0.00           C
ATOM    663  CD1 ILE A 122      66.724  39.239  35.729  1.00  0.00           C
ATOM    664  C   ILE A 122      68.724  36.795  37.724  1.00  0.00           C
ATOM    665  O   ILE A 122      67.952  36.146  37.019  1.00  0.00           O
ATOM    666  N   LEU A 123      69.875  36.263  38.151  1.00  0.00           N
ATOM    667  CA  LEU A 123      70.269  34.889  37.817  1.00  0.00           C
ATOM    668  CB  LEU A 123      71.747  34.681  38.171  1.00  0.00           C
ATOM    669  CG  LEU A 123      72.758  35.423  37.278  1.00  0.00           C
ATOM    670  CD1 LEU A 123      74.157  35.252  37.868  1.00  0.00           C
ATOM    671  CD2 LEU A 123      72.781  34.861  35.853  1.00  0.00           C
ATOM    672  C   LEU A 123      69.382  33.835  38.507  1.00  0.00           C
ATOM    673  O   LEU A 123      69.049  32.816  37.898  1.00  0.00           O
ATOM    674  N   ASN A 124      68.935  34.080  39.743  1.00  0.00           N
ATOM    675  CA  ASN A 124      67.975  33.200  40.418  1.00  0.00           C
ATOM    676  CB  ASN A 124      67.976  33.469  41.933  1.00  0.00           C
ATOM    677  CG  ASN A 124      69.145  32.804  42.640  1.00  0.00           C
ATOM    678  OD1 ASN A 124      69.066  31.673  43.094  1.00  0.00           O
ATOM    679  ND2 ASN A 124      70.267  33.464  42.775  1.00  0.00           N
ATOM    680  C   ASN A 124      66.564  33.282  39.794  1.00  0.00           C
ATOM    681  O   ASN A 124      65.828  32.294  39.840  1.00  0.00           O
ATOM    682  N   LEU A 125      66.201  34.393  39.134  1.00  0.00           N
ATOM    683  CA  LEU A 125      64.957  34.479  38.359  1.00  0.00           C
ATOM    684  CB  LEU A 125      64.668  35.944  37.981  1.00  0.00           C
ATOM    685  CG  LEU A 125      63.290  36.142  37.318  1.00  0.00           C
ATOM    686  CD1 LEU A 125      62.134  35.858  38.279  1.00  0.00           C
ATOM    687  CD2 LEU A 125      63.144  37.577  36.819  1.00  0.00           C
ATOM    688  C   LEU A 125      65.001  33.557  37.126  1.00  0.00           C
ATOM    689  O   LEU A 125      64.015  32.880  36.819  1.00  0.00           O
ATOM    690  N   CYS A 126      66.162  33.441  36.472  1.00  0.00           N
ATOM    691  CA  CYS A 126      66.383  32.418  35.448  1.00  0.00           C
ATOM    692  CB  CYS A 126      67.746  32.639  34.781  1.00  0.00           C
ATOM    693  SG  CYS A 126      67.840  31.609  33.286  1.00  0.00           S
ATOM    694  C   CYS A 126      66.268  30.998  36.035  1.00  0.00           C
ATOM    695  O   CYS A 126      65.645  30.132  35.422  1.00  0.00           O
ATOM    696  N   ALA A 127      66.807  30.754  37.237  1.00  0.00           N
ATOM    697  CA  ALA A 127      66.746  29.441  37.884  1.00  0.00           C
ATOM    698  CB  ALA A 127      67.621  29.445  39.144  1.00  0.00           C
ATOM    699  C   ALA A 127      65.302  28.984  38.179  1.00  0.00           C
ATOM    700  O   ALA A 127      64.925  27.879  37.789  1.00  0.00           O
ATOM    701  N   ILE A 128      64.454  29.829  38.782  1.00  0.00           N
ATOM    702  CA  ILE A 128      63.042  29.464  39.021  1.00  0.00           C
ATOM    703  CB  ILE A 128      62.397  30.384  40.079  1.00  0.00           C
ATOM    704  CG2 ILE A 128      62.168  31.805  39.543  1.00  0.00           C
ATOM    705  CG1 ILE A 128      61.094  29.749  40.611  1.00  0.00           C
ATOM    706  CD1 ILE A 128      60.528  30.466  41.840  1.00  0.00           C
ATOM    707  C   ILE A 128      62.231  29.358  37.718  1.00  0.00           C
ATOM    708  O   ILE A 128      61.311  28.548  37.621  1.00  0.00           O
ATOM    709  N   SER A 129      62.623  30.087  36.670  1.00  0.00           N
ATOM    710  CA  SER A 129      62.044  29.921  35.329  1.00  0.00           C
ATOM    711  CB  SER A 129      62.484  31.072  34.417  1.00  0.00           C
ATOM    712  OG  SER A 129      62.118  32.318  34.994  1.00  0.00           O
ATOM    713  C   SER A 129      62.379  28.548  34.719  1.00  0.00           C
ATOM    714  O   SER A 129      61.545  27.965  34.026  1.00  0.00           O
ATOM    715  N   ILE A 130      63.552  27.983  35.030  1.00  0.00           N
ATOM    716  CA  ILE A 130      63.952  26.622  34.630  1.00  0.00           C
ATOM    717  CB  ILE A 130      65.496  26.495  34.645  1.00  0.00           C
ATOM    718  CG2 ILE A 130      65.956  25.036  34.453  1.00  0.00           C
ATOM    719  CG1 ILE A 130      66.106  27.383  33.533  1.00  0.00           C
ATOM    720  CD1 ILE A 130      67.611  27.634  33.689  1.00  0.00           C
ATOM    721  C   ILE A 130      63.238  25.546  35.473  1.00  0.00           C
ATOM    722  O   ILE A 130      62.844  24.512  34.927  1.00  0.00           O
ATOM    723  N   ASP A 131      62.986  25.794  36.764  1.00  0.00           N
ATOM    724  CA  ASP A 131      62.112  24.945  37.598  1.00  0.00           C
ATOM    725  CB  ASP A 131      62.118  25.465  39.046  1.00  0.00           C
ATOM    726  CG  ASP A 131      61.113  24.760  39.968  1.00  0.00           C
ATOM    727  OD1 ASP A 131      61.526  23.900  40.778  1.00  0.00           O
ATOM    728  OD2 ASP A 131      59.916  25.133  39.937  1.00  0.00           O
ATOM    729  C   ASP A 131      60.687  24.860  37.018  1.00  0.00           C
ATOM    730  O   ASP A 131      60.109  23.774  36.977  1.00  0.00           O
ATOM    731  N   ARG A 132      60.144  25.959  36.468  1.00  0.00           N
ATOM    732  CA  ARG A 132      58.860  25.898  35.747  1.00  0.00           C
ATOM    733  CB  ARG A 132      58.174  27.270  35.622  1.00  0.00           C
ATOM    734  CG  ARG A 132      57.916  28.035  36.937  1.00  0.00           C
ATOM    735  CD  ARG A 132      57.606  27.200  38.191  1.00  0.00           C
ATOM    736  NE  ARG A 132      56.475  26.264  38.015  1.00  0.00           N
ATOM    737  CZ  ARG A 132      56.434  25.002  38.400  1.00  0.00           C
ATOM    738  NH1 ARG A 132      57.424  24.374  38.971  1.00  0.00           N
ATOM    739  NH2 ARG A 132      55.348  24.331  38.193  1.00  0.00           N
ATOM    740  C   ARG A 132      58.978  25.184  34.402  1.00  0.00           C
ATOM    741  O   ARG A 132      58.172  24.296  34.141  1.00  0.00           O
ATOM    742  N   TYR A 133      59.989  25.487  33.578  1.00  0.00           N
ATOM    743  CA  TYR A 133      60.225  24.795  32.295  1.00  0.00           C
ATOM    744  CB  TYR A 133      61.539  25.284  31.663  1.00  0.00           C
ATOM    745  CG  TYR A 133      61.988  24.493  30.444  1.00  0.00           C
ATOM    746  CD1 TYR A 133      61.203  24.476  29.274  1.00  0.00           C
ATOM    747  CE1 TYR A 133      61.606  23.715  28.161  1.00  0.00           C
ATOM    748  CZ  TYR A 133      62.801  22.968  28.210  1.00  0.00           C
ATOM    749  OH  TYR A 133      63.199  22.247  27.128  1.00  0.00           O
ATOM    750  CE2 TYR A 133      63.586  22.978  29.384  1.00  0.00           C
ATOM    751  CD2 TYR A 133      63.179  23.741  30.495  1.00  0.00           C
ATOM    752  C   TYR A 133      60.246  23.264  32.452  1.00  0.00           C
ATOM    753  O   TYR A 133      59.511  22.553  31.761  1.00  0.00           O
ATOM    754  N   THR A 134      61.020  22.770  33.422  1.00  0.00           N
ATOM    755  CA  THR A 134      61.187  21.334  33.708  1.00  0.00           C
ATOM    756  CB  THR A 134      62.468  21.063  34.519  1.00  0.00           C
ATOM    757  CG2 THR A 134      63.733  21.384  33.721  1.00  0.00           C
ATOM    758  OG1 THR A 134      62.529  21.835  35.695  1.00  0.00           O
ATOM    759  C   THR A 134      59.970  20.662  34.362  1.00  0.00           C
ATOM    760  O   THR A 134      59.976  19.444  34.527  1.00  0.00           O
ATOM    761  N   ALA A 135      58.909  21.422  34.667  1.00  0.00           N
ATOM    762  CA  ALA A 135      57.631  20.929  35.187  1.00  0.00           C
ATOM    763  CB  ALA A 135      57.458  21.505  36.597  1.00  0.00           C
ATOM    764  C   ALA A 135      56.410  21.237  34.284  1.00  0.00           C
ATOM    765  O   ALA A 135      55.310  20.767  34.579  1.00  0.00           O
ATOM    766  N   VAL A 136      56.578  22.017  33.201  1.00  0.00           N
ATOM    767  CA  VAL A 136      55.494  22.425  32.276  1.00  0.00           C
ATOM    768  CB  VAL A 136      55.344  23.965  32.269  1.00  0.00           C
ATOM    769  CG1 VAL A 136      56.434  24.695  31.472  1.00  0.00           C
ATOM    770  CG2 VAL A 136      54.002  24.414  31.686  1.00  0.00           C
ATOM    771  C   VAL A 136      55.648  21.872  30.853  1.00  0.00           C
ATOM    772  O   VAL A 136      54.641  21.619  30.191  1.00  0.00           O
ATOM    773  N   ALA A 137      56.886  21.673  30.382  1.00  0.00           N
ATOM    774  CA  ALA A 137      57.199  21.335  28.986  1.00  0.00           C
ATOM    775  CB  ALA A 137      58.207  22.376  28.483  1.00  0.00           C
ATOM    776  C   ALA A 137      57.713  19.892  28.775  1.00  0.00           C
ATOM    777  O   ALA A 137      57.905  19.457  27.637  1.00  0.00           O
ATOM    778  N   MET A 138      57.947  19.156  29.864  1.00  0.00           N
ATOM    779  CA  MET A 138      58.497  17.797  29.877  1.00  0.00           C
ATOM    780  CB  MET A 138      60.038  17.856  29.854  1.00  0.00           C
ATOM    781  CG  MET A 138      60.642  18.730  30.966  1.00  0.00           C
ATOM    782  SD  MET A 138      62.448  18.623  31.119  1.00  0.00           S
ATOM    783  CE  MET A 138      62.573  17.050  32.013  1.00  0.00           C
ATOM    784  C   MET A 138      58.009  17.013  31.111  1.00  0.00           C
ATOM    785  O   MET A 138      57.712  17.633  32.135  1.00  0.00           O
ATOM    786  N   PRO A 139      57.936  15.669  31.055  1.00  0.00           N
ATOM    787  CD  PRO A 139      58.132  14.829  29.880  1.00  0.00           C
ATOM    788  CG  PRO A 139      58.228  13.394  30.400  1.00  0.00           C
ATOM    789  CB  PRO A 139      57.415  13.440  31.694  1.00  0.00           C
ATOM    790  CA  PRO A 139      57.713  14.841  32.239  1.00  0.00           C
ATOM    791  C   PRO A 139      58.936  14.851  33.174  1.00  0.00           C
ATOM    792  O   PRO A 139      60.070  15.038  32.731  1.00  0.00           O
ATOM    793  N   MET A 140      58.719  14.594  34.468  1.00  0.00           N
ATOM    794  CA  MET A 140      59.778  14.573  35.491  1.00  0.00           C
ATOM    795  CB  MET A 140      59.706  15.822  36.393  1.00  0.00           C
ATOM    796  CG  MET A 140      58.331  16.081  37.027  1.00  0.00           C
ATOM    797  SD  MET A 140      58.350  17.280  38.391  1.00  0.00           S
ATOM    798  CE  MET A 140      56.588  17.703  38.427  1.00  0.00           C
ATOM    799  C   MET A 140      59.772  13.277  36.311  1.00  0.00           C
ATOM    800  O   MET A 140      58.729  12.834  36.785  1.00  0.00           O
ATOM    801  N   LEU A 141      60.951  12.683  36.537  1.00  0.00           N
ATOM    802  CA  LEU A 141      61.082  11.416  37.278  1.00  0.00           C
ATOM    803  CB  LEU A 141      62.485  10.818  37.039  1.00  0.00           C
ATOM    804  CG  LEU A 141      62.821  10.466  35.576  1.00  0.00           C
ATOM    805  CD1 LEU A 141      64.234   9.886  35.502  1.00  0.00           C
ATOM    806  CD2 LEU A 141      61.851   9.445  34.979  1.00  0.00           C
ATOM    807  C   LEU A 141      60.810  11.549  38.789  1.00  0.00           C
ATOM    808  O   LEU A 141      60.473  10.555  39.436  1.00  0.00           O
ATOM    809  N   TYR A 142      60.942  12.759  39.348  1.00  0.00           N
ATOM    810  CA  TYR A 142      60.836  13.037  40.783  1.00  0.00           C
ATOM    811  CB  TYR A 142      62.250  13.099  41.393  1.00  0.00           C
ATOM    812  CG  TYR A 142      63.137  11.879  41.195  1.00  0.00           C
ATOM    813  CD1 TYR A 142      62.778  10.635  41.753  1.00  0.00           C
ATOM    814  CE1 TYR A 142      63.625   9.520  41.601  1.00  0.00           C
ATOM    815  CZ  TYR A 142      64.844   9.645  40.900  1.00  0.00           C
ATOM    816  OH  TYR A 142      65.678   8.575  40.788  1.00  0.00           O
ATOM    817  CE2 TYR A 142      65.204  10.888  40.339  1.00  0.00           C
ATOM    818  CD2 TYR A 142      64.350  11.999  40.484  1.00  0.00           C
ATOM    819  C   TYR A 142      60.097  14.361  41.053  1.00  0.00           C
ATOM    820  O   TYR A 142      60.621  15.434  40.726  1.00  0.00           O
ATOM    821  N   ASN A 143      58.929  14.287  41.710  1.00  0.00           N
ATOM    822  CA  ASN A 143      58.123  15.433  42.174  1.00  0.00           C
ATOM    823  CB  ASN A 143      57.021  14.897  43.117  1.00  0.00           C
ATOM    824  CG  ASN A 143      56.265  15.992  43.858  1.00  0.00           C
ATOM    825  OD1 ASN A 143      56.627  16.386  44.956  1.00  0.00           O
ATOM    826  ND2 ASN A 143      55.234  16.558  43.281  1.00  0.00           N
ATOM    827  C   ASN A 143      58.980  16.510  42.875  1.00  0.00           C
ATOM    828  O   ASN A 143      59.969  16.187  43.534  1.00  0.00           O
ATOM    829  N   THR A 144      58.603  17.788  42.768  1.00  0.00           N
ATOM    830  CA  THR A 144      59.415  18.933  43.229  1.00  0.00           C
ATOM    831  CB  THR A 144      58.766  20.269  42.834  1.00  0.00           C
ATOM    832  CG2 THR A 144      58.735  20.485  41.322  1.00  0.00           C
ATOM    833  OG1 THR A 144      57.436  20.301  43.291  1.00  0.00           O
ATOM    834  C   THR A 144      59.720  18.949  44.732  1.00  0.00           C
ATOM    835  O   THR A 144      60.688  19.595  45.126  1.00  0.00           O
ATOM    836  N   ARG A 145      58.987  18.216  45.589  1.00  0.00           N
ATOM    837  CA  ARG A 145      59.344  18.048  47.016  1.00  0.00           C
ATOM    838  CB  ARG A 145      58.104  17.597  47.820  1.00  0.00           C
ATOM    839  CG  ARG A 145      57.939  16.067  47.939  1.00  0.00           C
ATOM    840  CD  ARG A 145      56.653  15.680  48.668  1.00  0.00           C
ATOM    841  NE  ARG A 145      55.454  15.864  47.833  1.00  0.00           N
ATOM    842  CZ  ARG A 145      54.221  15.592  48.225  1.00  0.00           C
ATOM    843  NH1 ARG A 145      53.939  15.204  49.436  1.00  0.00           N
ATOM    844  NH2 ARG A 145      53.219  15.695  47.404  1.00  0.00           N
ATOM    845  C   ARG A 145      60.542  17.115  47.245  1.00  0.00           C
ATOM    846  O   ARG A 145      61.204  17.196  48.280  1.00  0.00           O
ATOM    847  N   TYR A 146      60.787  16.188  46.321  1.00  0.00           N
ATOM    848  CA  TYR A 146      61.638  15.020  46.545  1.00  0.00           C
ATOM    849  CB  TYR A 146      61.187  13.902  45.600  1.00  0.00           C
ATOM    850  CG  TYR A 146      61.738  12.538  45.951  1.00  0.00           C
ATOM    851  CD1 TYR A 146      62.744  11.947  45.160  1.00  0.00           C
ATOM    852  CE1 TYR A 146      63.175  10.636  45.434  1.00  0.00           C
ATOM    853  CZ  TYR A 146      62.622   9.930  46.523  1.00  0.00           C
ATOM    854  OH  TYR A 146      62.989   8.647  46.761  1.00  0.00           O
ATOM    855  CE2 TYR A 146      61.654  10.541  47.346  1.00  0.00           C
ATOM    856  CD2 TYR A 146      61.203  11.839  47.051  1.00  0.00           C
ATOM    857  C   TYR A 146      63.121  15.369  46.374  1.00  0.00           C
ATOM    858  O   TYR A 146      63.533  15.835  45.309  1.00  0.00           O
ATOM    859  N   SER A 147      63.924  15.187  47.428  1.00  0.00           N
ATOM    860  CA  SER A 147      65.326  15.644  47.489  1.00  0.00           C
ATOM    861  CB  SER A 147      66.246  14.652  46.761  1.00  0.00           C
ATOM    862  OG  SER A 147      67.543  14.699  47.321  1.00  0.00           O
ATOM    863  C   SER A 147      65.504  17.110  47.033  1.00  0.00           C
ATOM    864  O   SER A 147      66.461  17.467  46.340  1.00  0.00           O
ATOM    865  N   SER A 148      64.534  17.970  47.376  1.00  0.00           N
ATOM    866  CA  SER A 148      64.454  19.357  46.896  1.00  0.00           C
ATOM    867  CB  SER A 148      63.188  20.031  47.434  1.00  0.00           C
ATOM    868  OG  SER A 148      63.127  19.945  48.844  1.00  0.00           O
ATOM    869  C   SER A 148      65.700  20.161  47.264  1.00  0.00           C
ATOM    870  O   SER A 148      66.323  20.742  46.377  1.00  0.00           O
ATOM    871  N   LYS A 149      66.123  20.093  48.536  1.00  0.00           N
ATOM    872  CA  LYS A 149      67.386  20.651  49.052  1.00  0.00           C
ATOM    873  CB  LYS A 149      67.635  20.158  50.488  1.00  0.00           C
ATOM    874  CG  LYS A 149      66.810  20.882  51.562  1.00  0.00           C
ATOM    875  CD  LYS A 149      67.251  20.389  52.950  1.00  0.00           C
ATOM    876  CE  LYS A 149      66.583  21.183  54.077  1.00  0.00           C
ATOM    877  NZ  LYS A 149      67.189  20.865  55.391  1.00  0.00           N
ATOM    878  C   LYS A 149      68.593  20.291  48.176  1.00  0.00           C
ATOM    879  O   LYS A 149      69.319  21.190  47.749  1.00  0.00           O
ATOM    880  N   ARG A 150      68.808  19.004  47.869  1.00  0.00           N
ATOM    881  CA  ARG A 150      69.975  18.552  47.088  1.00  0.00           C
ATOM    882  CB  ARG A 150      70.129  17.014  47.166  1.00  0.00           C
ATOM    883  CG  ARG A 150      71.586  16.636  47.483  1.00  0.00           C
ATOM    884  CD  ARG A 150      71.808  15.131  47.707  1.00  0.00           C
ATOM    885  NE  ARG A 150      73.143  14.898  48.296  1.00  0.00           N
ATOM    886  CZ  ARG A 150      74.277  14.682  47.650  1.00  0.00           C
ATOM    887  NH1 ARG A 150      74.318  14.343  46.394  1.00  0.00           N
ATOM    888  NH2 ARG A 150      75.419  14.829  48.250  1.00  0.00           N
ATOM    889  C   ARG A 150      69.948  19.079  45.651  1.00  0.00           C
ATOM    890  O   ARG A 150      70.979  19.548  45.173  1.00  0.00           O
ATOM    891  N   ARG A 151      68.772  19.103  45.004  1.00  0.00           N
ATOM    892  CA  ARG A 151      68.598  19.697  43.662  1.00  0.00           C
ATOM    893  CB  ARG A 151      67.223  19.328  43.062  1.00  0.00           C
ATOM    894  CG  ARG A 151      67.203  17.883  42.523  1.00  0.00           C
ATOM    895  CD  ARG A 151      65.969  17.561  41.657  1.00  0.00           C
ATOM    896  NE  ARG A 151      64.772  17.218  42.452  1.00  0.00           N
ATOM    897  CZ  ARG A 151      63.569  16.924  41.982  1.00  0.00           C
ATOM    898  NH1 ARG A 151      63.235  16.999  40.726  1.00  0.00           N
ATOM    899  NH2 ARG A 151      62.647  16.518  42.793  1.00  0.00           N
ATOM    900  C   ARG A 151      68.855  21.211  43.650  1.00  0.00           C
ATOM    901  O   ARG A 151      69.662  21.674  42.845  1.00  0.00           O
ATOM    902  N   VAL A 152      68.247  21.987  44.555  1.00  0.00           N
ATOM    903  CA  VAL A 152      68.441  23.455  44.565  1.00  0.00           C
ATOM    904  CB  VAL A 152      67.411  24.227  45.411  1.00  0.00           C
ATOM    905  CG1 VAL A 152      65.989  23.969  44.908  1.00  0.00           C
ATOM    906  CG2 VAL A 152      67.510  23.915  46.908  1.00  0.00           C
ATOM    907  C   VAL A 152      69.851  23.874  44.977  1.00  0.00           C
ATOM    908  O   VAL A 152      70.330  24.886  44.482  1.00  0.00           O
ATOM    909  N   THR A 153      70.544  23.102  45.823  1.00  0.00           N
ATOM    910  CA  THR A 153      71.900  23.448  46.298  1.00  0.00           C
ATOM    911  CB  THR A 153      72.419  22.403  47.299  1.00  0.00           C
ATOM    912  CG2 THR A 153      73.830  22.696  47.809  1.00  0.00           C
ATOM    913  OG1 THR A 153      71.596  22.396  48.441  1.00  0.00           O
ATOM    914  C   THR A 153      72.882  23.607  45.135  1.00  0.00           C
ATOM    915  O   THR A 153      73.624  24.588  45.086  1.00  0.00           O
ATOM    916  N   VAL A 154      72.848  22.702  44.150  1.00  0.00           N
ATOM    917  CA  VAL A 154      73.659  22.822  42.923  1.00  0.00           C
ATOM    918  CB  VAL A 154      73.640  21.501  42.123  1.00  0.00           C
ATOM    919  CG1 VAL A 154      74.560  21.567  40.896  1.00  0.00           C
ATOM    920  CG2 VAL A 154      74.102  20.315  42.982  1.00  0.00           C
ATOM    921  C   VAL A 154      73.171  23.991  42.056  1.00  0.00           C
ATOM    922  O   VAL A 154      73.976  24.752  41.526  1.00  0.00           O
ATOM    923  N   MET A 155      71.851  24.167  41.954  1.00  0.00           N
ATOM    924  CA  MET A 155      71.216  25.168  41.093  1.00  0.00           C
ATOM    925  CB  MET A 155      69.708  24.876  41.062  1.00  0.00           C
ATOM    926  CG  MET A 155      69.010  25.471  39.841  1.00  0.00           C
ATOM    927  SD  MET A 155      67.246  25.061  39.804  1.00  0.00           S
ATOM    928  CE  MET A 155      66.868  25.424  38.071  1.00  0.00           C
ATOM    929  C   MET A 155      71.494  26.620  41.521  1.00  0.00           C
ATOM    930  O   MET A 155      71.705  27.473  40.660  1.00  0.00           O
ATOM    931  N   ILE A 156      71.522  26.910  42.829  1.00  0.00           N
ATOM    932  CA  ILE A 156      71.751  28.270  43.350  1.00  0.00           C
ATOM    933  CB  ILE A 156      70.905  28.572  44.611  1.00  0.00           C
ATOM    934  CG2 ILE A 156      69.419  28.327  44.304  1.00  0.00           C
ATOM    935  CG1 ILE A 156      71.398  27.830  45.876  1.00  0.00           C
ATOM    936  CD1 ILE A 156      70.521  28.034  47.117  1.00  0.00           C
ATOM    937  C   ILE A 156      73.235  28.581  43.573  1.00  0.00           C
ATOM    938  O   ILE A 156      73.657  29.716  43.356  1.00  0.00           O
ATOM    939  N   SER A 157      74.049  27.599  43.979  1.00  0.00           N
ATOM    940  CA  SER A 157      75.459  27.853  44.316  1.00  0.00           C
ATOM    941  CB  SER A 157      76.122  26.632  44.961  1.00  0.00           C
ATOM    942  OG  SER A 157      75.964  25.480  44.161  1.00  0.00           O
ATOM    943  C   SER A 157      76.266  28.335  43.110  1.00  0.00           C
ATOM    944  O   SER A 157      77.030  29.288  43.243  1.00  0.00           O
ATOM    945  N   ILE A 158      76.040  27.775  41.916  1.00  0.00           N
ATOM    946  CA  ILE A 158      76.738  28.199  40.692  1.00  0.00           C
ATOM    947  CB  ILE A 158      76.459  27.201  39.544  1.00  0.00           C
ATOM    948  CG2 ILE A 158      74.980  27.185  39.112  1.00  0.00           C
ATOM    949  CG1 ILE A 158      77.400  27.481  38.350  1.00  0.00           C
ATOM    950  CD1 ILE A 158      77.371  26.398  37.263  1.00  0.00           C
ATOM    951  C   ILE A 158      76.449  29.664  40.313  1.00  0.00           C
ATOM    952  O   ILE A 158      77.369  30.388  39.932  1.00  0.00           O
ATOM    953  N   VAL A 159      75.209  30.147  40.476  1.00  0.00           N
ATOM    954  CA  VAL A 159      74.855  31.547  40.165  1.00  0.00           C
ATOM    955  CB  VAL A 159      73.362  31.729  39.834  1.00  0.00           C
ATOM    956  CG1 VAL A 159      73.012  31.033  38.513  1.00  0.00           C
ATOM    957  CG2 VAL A 159      72.394  31.228  40.907  1.00  0.00           C
ATOM    958  C   VAL A 159      75.305  32.531  41.248  1.00  0.00           C
ATOM    959  O   VAL A 159      75.705  33.653  40.927  1.00  0.00           O
ATOM    960  N   TRP A 160      75.328  32.114  42.516  1.00  0.00           N
ATOM    961  CA  TRP A 160      75.915  32.902  43.604  1.00  0.00           C
ATOM    962  CB  TRP A 160      75.477  32.320  44.954  1.00  0.00           C
ATOM    963  CG  TRP A 160      74.167  32.847  45.460  1.00  0.00           C
ATOM    964  CD1 TRP A 160      72.969  32.217  45.436  1.00  0.00           C
ATOM    965  NE1 TRP A 160      72.006  33.009  46.036  1.00  0.00           N
ATOM    966  CE2 TRP A 160      72.551  34.188  46.504  1.00  0.00           C
ATOM    967  CZ2 TRP A 160      72.027  35.275  47.217  1.00  0.00           C
ATOM    968  CH2 TRP A 160      72.872  36.353  47.539  1.00  0.00           C
ATOM    969  CZ3 TRP A 160      74.218  36.341  47.135  1.00  0.00           C
ATOM    970  CE3 TRP A 160      74.739  35.237  46.434  1.00  0.00           C
ATOM    971  CD2 TRP A 160      73.923  34.129  46.113  1.00  0.00           C
ATOM    972  C   TRP A 160      77.444  33.011  43.477  1.00  0.00           C
ATOM    973  O   TRP A 160      77.985  34.110  43.596  1.00  0.00           O
ATOM    974  N   VAL A 161      78.140  31.918  43.141  1.00  0.00           N
ATOM    975  CA  VAL A 161      79.591  31.922  42.871  1.00  0.00           C
ATOM    976  CB  VAL A 161      80.136  30.482  42.747  1.00  0.00           C
ATOM    977  CG1 VAL A 161      81.574  30.418  42.212  1.00  0.00           C
ATOM    978  CG2 VAL A 161      80.146  29.802  44.124  1.00  0.00           C
ATOM    979  C   VAL A 161      79.926  32.769  41.639  1.00  0.00           C
ATOM    980  O   VAL A 161      80.887  33.537  41.687  1.00  0.00           O
ATOM    981  N   LEU A 162      79.123  32.719  40.569  1.00  0.00           N
ATOM    982  CA  LEU A 162      79.286  33.613  39.415  1.00  0.00           C
ATOM    983  CB  LEU A 162      78.281  33.211  38.318  1.00  0.00           C
ATOM    984  CG  LEU A 162      78.323  34.094  37.054  1.00  0.00           C
ATOM    985  CD1 LEU A 162      79.689  34.072  36.365  1.00  0.00           C
ATOM    986  CD2 LEU A 162      77.279  33.603  36.051  1.00  0.00           C
ATOM    987  C   LEU A 162      79.142  35.091  39.818  1.00  0.00           C
ATOM    988  O   LEU A 162      79.998  35.905  39.471  1.00  0.00           O
ATOM    989  N   SER A 163      78.113  35.423  40.604  1.00  0.00           N
ATOM    990  CA  SER A 163      77.855  36.786  41.100  1.00  0.00           C
ATOM    991  CB  SER A 163      76.551  36.822  41.904  1.00  0.00           C
ATOM    992  OG  SER A 163      75.471  36.352  41.122  1.00  0.00           O
ATOM    993  C   SER A 163      79.002  37.318  41.970  1.00  0.00           C
ATOM    994  O   SER A 163      79.428  38.465  41.823  1.00  0.00           O
ATOM    995  N   PHE A 164      79.561  36.468  42.836  1.00  0.00           N
ATOM    996  CA  PHE A 164      80.756  36.777  43.625  1.00  0.00           C
ATOM    997  CB  PHE A 164      80.963  35.638  44.637  1.00  0.00           C
ATOM    998  CG  PHE A 164      82.006  35.912  45.703  1.00  0.00           C
ATOM    999  CD1 PHE A 164      81.611  36.412  46.958  1.00  0.00           C
ATOM   1000  CE1 PHE A 164      82.569  36.662  47.956  1.00  0.00           C
ATOM   1001  CZ  PHE A 164      83.929  36.409  47.702  1.00  0.00           C
ATOM   1002  CE2 PHE A 164      84.326  35.904  46.451  1.00  0.00           C
ATOM   1003  CD2 PHE A 164      83.367  35.652  45.454  1.00  0.00           C
ATOM   1004  C   PHE A 164      81.987  36.986  42.723  1.00  0.00           C
ATOM   1005  O   PHE A 164      82.714  37.970  42.867  1.00  0.00           O
ATOM   1006  N   THR A 165      82.186  36.107  41.736  1.00  0.00           N
ATOM   1007  CA  THR A 165      83.341  36.127  40.820  1.00  0.00           C
ATOM   1008  CB  THR A 165      83.351  34.883  39.914  1.00  0.00           C
ATOM   1009  CG2 THR A 165      84.582  34.809  39.010  1.00  0.00           C
ATOM   1010  OG1 THR A 165      83.381  33.717  40.704  1.00  0.00           O
ATOM   1011  C   THR A 165      83.388  37.401  39.975  1.00  0.00           C
ATOM   1012  O   THR A 165      84.438  38.037  39.905  1.00  0.00           O
ATOM   1013  N   ILE A 166      82.262  37.844  39.397  1.00  0.00           N
ATOM   1014  CA  ILE A 166      82.220  39.088  38.598  1.00  0.00           C
ATOM   1015  CB  ILE A 166      80.996  39.140  37.649  1.00  0.00           C
ATOM   1016  CG2 ILE A 166      81.045  37.944  36.681  1.00  0.00           C
ATOM   1017  CG1 ILE A 166      79.610  39.185  38.332  1.00  0.00           C
ATOM   1018  CD1 ILE A 166      79.209  40.560  38.883  1.00  0.00           C
ATOM   1019  C   ILE A 166      82.372  40.365  39.442  1.00  0.00           C
ATOM   1020  O   ILE A 166      82.624  41.435  38.885  1.00  0.00           O
ATOM   1021  N   SER A 167      82.262  40.253  40.771  1.00  0.00           N
ATOM   1022  CA  SER A 167      82.431  41.357  41.728  1.00  0.00           C
ATOM   1023  CB  SER A 167      81.479  41.170  42.916  1.00  0.00           C
ATOM   1024  OG  SER A 167      80.137  41.007  42.490  1.00  0.00           O
ATOM   1025  C   SER A 167      83.877  41.490  42.234  1.00  0.00           C
ATOM   1026  O   SER A 167      84.310  42.580  42.601  1.00  0.00           O
ATOM   1027  N   CYS A 168      84.663  40.406  42.212  1.00  0.00           N
ATOM   1028  CA  CYS A 168      86.051  40.383  42.696  1.00  0.00           C
ATOM   1029  CB  CYS A 168      86.608  38.960  42.538  1.00  0.00           C
ATOM   1030  SG  CYS A 168      85.809  37.837  43.722  1.00  0.00           S
ATOM   1031  C   CYS A 168      87.011  41.420  42.057  1.00  0.00           C
ATOM   1032  O   CYS A 168      87.853  41.942  42.795  1.00  0.00           O
ATOM   1033  N   PRO A 169      86.914  41.783  40.754  1.00  0.00           N
ATOM   1034  CD  PRO A 169      86.093  41.163  39.719  1.00  0.00           C
ATOM   1035  CG  PRO A 169      86.773  41.487  38.392  1.00  0.00           C
ATOM   1036  CB  PRO A 169      87.365  42.865  38.670  1.00  0.00           C
ATOM   1037  CA  PRO A 169      87.819  42.756  40.130  1.00  0.00           C
ATOM   1038  C   PRO A 169      87.851  44.140  40.797  1.00  0.00           C
ATOM   1039  O   PRO A 169      88.854  44.841  40.691  1.00  0.00           O
ATOM   1040  N   LEU A 170      86.785  44.530  41.507  1.00  0.00           N
ATOM   1041  CA  LEU A 170      86.679  45.825  42.185  1.00  0.00           C
ATOM   1042  CB  LEU A 170      85.220  46.042  42.634  1.00  0.00           C
ATOM   1043  CG  LEU A 170      84.233  46.436  41.515  1.00  0.00           C
ATOM   1044  CD1 LEU A 170      84.063  45.388  40.412  1.00  0.00           C
ATOM   1045  CD2 LEU A 170      82.855  46.678  42.129  1.00  0.00           C
ATOM   1046  C   LEU A 170      87.656  45.901  43.370  1.00  0.00           C
ATOM   1047  O   LEU A 170      88.486  46.811  43.448  1.00  0.00           O
ATOM   1048  N   LEU A 171      87.605  44.886  44.239  1.00  0.00           N
ATOM   1049  CA  LEU A 171      88.489  44.703  45.397  1.00  0.00           C
ATOM   1050  CB  LEU A 171      87.887  43.545  46.226  1.00  0.00           C
ATOM   1051  CG  LEU A 171      88.397  43.290  47.660  1.00  0.00           C
ATOM   1052  CD1 LEU A 171      89.704  42.495  47.727  1.00  0.00           C
ATOM   1053  CD2 LEU A 171      88.537  44.569  48.486  1.00  0.00           C
ATOM   1054  C   LEU A 171      89.951  44.460  44.970  1.00  0.00           C
ATOM   1055  O   LEU A 171      90.881  44.836  45.681  1.00  0.00           O
ATOM   1056  N   PHE A 172      90.164  43.896  43.777  1.00  0.00           N
ATOM   1057  CA  PHE A 172      91.490  43.682  43.178  1.00  0.00           C
ATOM   1058  CB  PHE A 172      91.405  42.545  42.141  1.00  0.00           C
ATOM   1059  CG  PHE A 172      91.459  41.116  42.682  1.00  0.00           C
ATOM   1060  CD1 PHE A 172      92.227  40.155  41.997  1.00  0.00           C
ATOM   1061  CE1 PHE A 172      92.289  38.825  42.450  1.00  0.00           C
ATOM   1062  CZ  PHE A 172      91.582  38.441  43.602  1.00  0.00           C
ATOM   1063  CE2 PHE A 172      90.808  39.389  44.291  1.00  0.00           C
ATOM   1064  CD2 PHE A 172      90.740  40.718  43.830  1.00  0.00           C
ATOM   1065  C   PHE A 172      92.140  44.974  42.617  1.00  0.00           C
ATOM   1066  O   PHE A 172      93.271  44.918  42.121  1.00  0.00           O
ATOM   1067  N   GLY A 173      91.477  46.135  42.747  1.00  0.00           N
ATOM   1068  CA  GLY A 173      92.100  47.462  42.634  1.00  0.00           C
ATOM   1069  C   GLY A 173      91.442  48.414  41.632  1.00  0.00           C
ATOM   1070  O   GLY A 173      92.117  48.854  40.701  1.00  0.00           O
ATOM   1071  N   LEU A 174      90.152  48.743  41.813  1.00  0.00           N
ATOM   1072  CA  LEU A 174      89.383  49.581  40.868  1.00  0.00           C
ATOM   1073  CB  LEU A 174      88.473  48.640  40.048  1.00  0.00           C
ATOM   1074  CG  LEU A 174      88.209  49.075  38.595  1.00  0.00           C
ATOM   1075  CD1 LEU A 174      89.470  49.007  37.728  1.00  0.00           C
ATOM   1076  CD2 LEU A 174      87.170  48.139  37.974  1.00  0.00           C
ATOM   1077  C   LEU A 174      88.616  50.774  41.499  1.00  0.00           C
ATOM   1078  O   LEU A 174      87.838  51.443  40.820  1.00  0.00           O
ATOM   1079  N   ASN A 175      88.816  51.053  42.791  1.00  0.00           N
ATOM   1080  CA  ASN A 175      88.217  52.199  43.499  1.00  0.00           C
ATOM   1081  CB  ASN A 175      88.168  51.849  45.001  1.00  0.00           C
ATOM   1082  CG  ASN A 175      87.333  52.790  45.858  1.00  0.00           C
ATOM   1083  OD1 ASN A 175      86.578  53.632  45.398  1.00  0.00           O
ATOM   1084  ND2 ASN A 175      87.429  52.661  47.154  1.00  0.00           N
ATOM   1085  C   ASN A 175      88.965  53.523  43.207  1.00  0.00           C
ATOM   1086  O   ASN A 175      90.127  53.515  42.802  1.00  0.00           O
ATOM   1087  N   ASN A 176      88.311  54.668  43.430  1.00  0.00           N
ATOM   1088  CA  ASN A 176      88.901  56.004  43.292  1.00  0.00           C
ATOM   1089  CB  ASN A 176      87.784  57.051  43.497  1.00  0.00           C
ATOM   1090  CG  ASN A 176      88.153  58.461  43.058  1.00  0.00           C
ATOM   1091  OD1 ASN A 176      89.292  58.769  42.746  1.00  0.00           O
ATOM   1092  ND2 ASN A 176      87.189  59.346  42.997  1.00  0.00           N
ATOM   1093  C   ASN A 176      90.096  56.213  44.251  1.00  0.00           C
ATOM   1094  O   ASN A 176      90.055  55.784  45.407  1.00  0.00           O
ATOM   1095  N   ALA A 177      91.137  56.908  43.783  1.00  0.00           N
ATOM   1096  CA  ALA A 177      92.334  57.263  44.553  1.00  0.00           C
ATOM   1097  CB  ALA A 177      93.512  57.336  43.578  1.00  0.00           C
ATOM   1098  C   ALA A 177      92.182  58.564  45.374  1.00  0.00           C
ATOM   1099  O   ALA A 177      92.978  58.822  46.284  1.00  0.00           O
ATOM   1100  N   ASP A 178      91.159  59.379  45.093  1.00  0.00           N
ATOM   1101  CA  ASP A 178      90.767  60.487  45.967  1.00  0.00           C
ATOM   1102  CB  ASP A 178      90.040  61.573  45.170  1.00  0.00           C
ATOM   1103  CG  ASP A 178      90.093  62.892  45.934  1.00  0.00           C
ATOM   1104  OD1 ASP A 178      90.809  63.815  45.476  1.00  0.00           O
ATOM   1105  OD2 ASP A 178      89.490  62.992  47.028  1.00  0.00           O
ATOM   1106  C   ASP A 178      89.926  59.966  47.145  1.00  0.00           C
ATOM   1107  O   ASP A 178      88.968  59.212  46.957  1.00  0.00           O
ATOM   1108  N   GLN A 179      90.298  60.327  48.377  1.00  0.00           N
ATOM   1109  CA  GLN A 179      89.766  59.670  49.574  1.00  0.00           C
ATOM   1110  CB  GLN A 179      90.805  59.729  50.711  1.00  0.00           C
ATOM   1111  CG  GLN A 179      91.030  58.372  51.401  1.00  0.00           C
ATOM   1112  CD  GLN A 179      89.794  57.816  52.100  1.00  0.00           C
ATOM   1113  OE1 GLN A 179      89.147  56.894  51.617  1.00  0.00           O
ATOM   1114  NE2 GLN A 179      89.455  58.318  53.261  1.00  0.00           N
ATOM   1115  C   GLN A 179      88.388  60.197  50.011  1.00  0.00           C
ATOM   1116  O   GLN A 179      87.676  59.483  50.715  1.00  0.00           O
ATOM   1117  N   ASN A 180      87.978  61.400  49.589  1.00  0.00           N
ATOM   1118  CA  ASN A 180      86.708  61.992  50.035  1.00  0.00           C
ATOM   1119  CB  ASN A 180      86.852  63.526  50.075  1.00  0.00           C
ATOM   1120  CG  ASN A 180      85.965  64.171  51.132  1.00  0.00           C
ATOM   1121  OD1 ASN A 180      85.929  63.755  52.282  1.00  0.00           O
ATOM   1122  ND2 ASN A 180      85.258  65.224  50.795  1.00  0.00           N
ATOM   1123  C   ASN A 180      85.489  61.519  49.210  1.00  0.00           C
ATOM   1124  O   ASN A 180      84.348  61.693  49.638  1.00  0.00           O
ATOM   1125  N   GLU A 181      85.717  60.883  48.053  1.00  0.00           N
ATOM   1126  CA  GLU A 181      84.684  60.289  47.190  1.00  0.00           C
ATOM   1127  CB  GLU A 181      84.770  60.851  45.756  1.00  0.00           C
ATOM   1128  CG  GLU A 181      84.555  62.374  45.706  1.00  0.00           C
ATOM   1129  CD  GLU A 181      84.373  62.941  44.286  1.00  0.00           C
ATOM   1130  OE1 GLU A 181      83.774  64.038  44.181  1.00  0.00           O
ATOM   1131  OE2 GLU A 181      84.809  62.319  43.289  1.00  0.00           O
ATOM   1132  C   GLU A 181      84.793  58.753  47.180  1.00  0.00           C
ATOM   1133  O   GLU A 181      85.894  58.203  47.172  1.00  0.00           O
ATOM   1134  N   CYS A 182      83.665  58.038  47.162  1.00  0.00           N
ATOM   1135  CA  CYS A 182      83.613  56.569  47.123  1.00  0.00           C
ATOM   1136  CB  CYS A 182      82.927  56.063  48.401  1.00  0.00           C
ATOM   1137  SG  CYS A 182      82.601  54.279  48.449  1.00  0.00           S
ATOM   1138  C   CYS A 182      82.897  56.105  45.847  1.00  0.00           C
ATOM   1139  O   CYS A 182      81.680  56.244  45.741  1.00  0.00           O
ATOM   1140  N   ILE A 183      83.657  55.616  44.859  1.00  0.00           N
ATOM   1141  CA  ILE A 183      83.138  55.184  43.552  1.00  0.00           C
ATOM   1142  CB  ILE A 183      82.686  56.412  42.710  1.00  0.00           C
ATOM   1143  CG2 ILE A 183      83.849  57.360  42.356  1.00  0.00           C
ATOM   1144  CG1 ILE A 183      81.911  55.966  41.450  1.00  0.00           C
ATOM   1145  CD1 ILE A 183      81.145  57.098  40.756  1.00  0.00           C
ATOM   1146  C   ILE A 183      84.176  54.340  42.795  1.00  0.00           C
ATOM   1147  O   ILE A 183      85.373  54.622  42.840  1.00  0.00           O
ATOM   1148  N   ILE A 184      83.716  53.349  42.026  1.00  0.00           N
ATOM   1149  CA  ILE A 184      84.534  52.702  40.989  1.00  0.00           C
ATOM   1150  CB  ILE A 184      83.889  51.376  40.526  1.00  0.00           C
ATOM   1151  CG2 ILE A 184      84.681  50.746  39.367  1.00  0.00           C
ATOM   1152  CG1 ILE A 184      83.739  50.357  41.676  1.00  0.00           C
ATOM   1153  CD1 ILE A 184      85.053  49.940  42.352  1.00  0.00           C
ATOM   1154  C   ILE A 184      84.728  53.695  39.837  1.00  0.00           C
ATOM   1155  O   ILE A 184      83.849  53.864  38.992  1.00  0.00           O
ATOM   1156  N   ALA A 185      85.873  54.376  39.813  1.00  0.00           N
ATOM   1157  CA  ALA A 185      86.180  55.469  38.883  1.00  0.00           C
ATOM   1158  CB  ALA A 185      87.225  56.379  39.545  1.00  0.00           C
ATOM   1159  C   ALA A 185      86.581  54.984  37.468  1.00  0.00           C
ATOM   1160  O   ALA A 185      87.437  55.583  36.816  1.00  0.00           O
ATOM   1161  N   ASN A 186      85.994  53.877  37.001  1.00  0.00           N
ATOM   1162  CA  ASN A 186      86.415  53.139  35.812  1.00  0.00           C
ATOM   1163  CB  ASN A 186      87.052  51.822  36.279  1.00  0.00           C
ATOM   1164  CG  ASN A 186      87.508  50.994  35.100  1.00  0.00           C
ATOM   1165  OD1 ASN A 186      86.758  50.202  34.556  1.00  0.00           O
ATOM   1166  ND2 ASN A 186      88.709  51.199  34.621  1.00  0.00           N
ATOM   1167  C   ASN A 186      85.238  52.897  34.833  1.00  0.00           C
ATOM   1168  O   ASN A 186      84.263  52.242  35.211  1.00  0.00           O
ATOM   1169  N   PRO A 187      85.325  53.349  33.564  1.00  0.00           N
ATOM   1170  CD  PRO A 187      86.298  54.311  33.058  1.00  0.00           C
ATOM   1171  CG  PRO A 187      85.619  55.002  31.879  1.00  0.00           C
ATOM   1172  CB  PRO A 187      84.747  53.887  31.311  1.00  0.00           C
ATOM   1173  CA  PRO A 187      84.276  53.128  32.561  1.00  0.00           C
ATOM   1174  C   PRO A 187      84.005  51.650  32.236  1.00  0.00           C
ATOM   1175  O   PRO A 187      82.851  51.255  32.062  1.00  0.00           O
ATOM   1176  N   ALA A 188      85.045  50.812  32.175  1.00  0.00           N
ATOM   1177  CA  ALA A 188      84.917  49.414  31.760  1.00  0.00           C
ATOM   1178  CB  ALA A 188      86.313  48.833  31.500  1.00  0.00           C
ATOM   1179  C   ALA A 188      84.107  48.567  32.758  1.00  0.00           C
ATOM   1180  O   ALA A 188      83.381  47.669  32.333  1.00  0.00           O
ATOM   1181  N   PHE A 189      84.144  48.889  34.058  1.00  0.00           N
ATOM   1182  CA  PHE A 189      83.238  48.304  35.056  1.00  0.00           C
ATOM   1183  CB  PHE A 189      83.547  48.864  36.451  1.00  0.00           C
ATOM   1184  CG  PHE A 189      82.450  48.597  37.472  1.00  0.00           C
ATOM   1185  CD1 PHE A 189      82.100  47.274  37.806  1.00  0.00           C
ATOM   1186  CE1 PHE A 189      81.055  47.027  38.714  1.00  0.00           C
ATOM   1187  CZ  PHE A 189      80.366  48.100  39.306  1.00  0.00           C
ATOM   1188  CE2 PHE A 189      80.708  49.422  38.971  1.00  0.00           C
ATOM   1189  CD2 PHE A 189      81.740  49.669  38.047  1.00  0.00           C
ATOM   1190  C   PHE A 189      81.764  48.537  34.708  1.00  0.00           C
ATOM   1191  O   PHE A 189      80.971  47.595  34.718  1.00  0.00           O
ATOM   1192  N   VAL A 190      81.388  49.773  34.367  1.00  0.00           N
ATOM   1193  CA  VAL A 190      79.997  50.131  34.035  1.00  0.00           C
ATOM   1194  CB  VAL A 190      79.850  51.661  33.911  1.00  0.00           C
ATOM   1195  CG1 VAL A 190      78.424  52.090  33.539  1.00  0.00           C
ATOM   1196  CG2 VAL A 190      80.218  52.344  35.237  1.00  0.00           C
ATOM   1197  C   VAL A 190      79.538  49.408  32.765  1.00  0.00           C
ATOM   1198  O   VAL A 190      78.405  48.929  32.710  1.00  0.00           O
ATOM   1199  N   VAL A 191      80.430  49.240  31.783  1.00  0.00           N
ATOM   1200  CA  VAL A 191      80.159  48.448  30.573  1.00  0.00           C
ATOM   1201  CB  VAL A 191      81.237  48.685  29.494  1.00  0.00           C
ATOM   1202  CG1 VAL A 191      80.990  47.839  28.238  1.00  0.00           C
ATOM   1203  CG2 VAL A 191      81.264  50.156  29.054  1.00  0.00           C
ATOM   1204  C   VAL A 191      79.998  46.957  30.899  1.00  0.00           C
ATOM   1205  O   VAL A 191      78.960  46.382  30.571  1.00  0.00           O
ATOM   1206  N   TYR A 192      80.969  46.314  31.566  1.00  0.00           N
ATOM   1207  CA  TYR A 192      80.910  44.859  31.771  1.00  0.00           C
ATOM   1208  CB  TYR A 192      82.282  44.247  32.130  1.00  0.00           C
ATOM   1209  CG  TYR A 192      82.651  44.088  33.602  1.00  0.00           C
ATOM   1210  CD1 TYR A 192      82.010  43.114  34.400  1.00  0.00           C
ATOM   1211  CE1 TYR A 192      82.383  42.931  35.747  1.00  0.00           C
ATOM   1212  CZ  TYR A 192      83.430  43.698  36.298  1.00  0.00           C
ATOM   1213  OH  TYR A 192      83.817  43.517  37.588  1.00  0.00           O
ATOM   1214  CE2 TYR A 192      84.096  44.647  35.495  1.00  0.00           C
ATOM   1215  CD2 TYR A 192      83.709  44.837  34.152  1.00  0.00           C
ATOM   1216  C   TYR A 192      79.786  44.450  32.728  1.00  0.00           C
ATOM   1217  O   TYR A 192      79.117  43.453  32.468  1.00  0.00           O
ATOM   1218  N   SER A 193      79.516  45.227  33.782  1.00  0.00           N
ATOM   1219  CA  SER A 193      78.391  44.970  34.695  1.00  0.00           C
ATOM   1220  CB  SER A 193      78.478  45.848  35.946  1.00  0.00           C
ATOM   1221  OG  SER A 193      78.510  47.215  35.593  1.00  0.00           O
ATOM   1222  C   SER A 193      77.036  45.137  34.001  1.00  0.00           C
ATOM   1223  O   SER A 193      76.170  44.281  34.160  1.00  0.00           O
ATOM   1224  N   SER A 194      76.857  46.146  33.138  1.00  0.00           N
ATOM   1225  CA  SER A 194      75.635  46.270  32.319  1.00  0.00           C
ATOM   1226  CB  SER A 194      75.702  47.503  31.411  1.00  0.00           C
ATOM   1227  OG  SER A 194      75.795  48.690  32.172  1.00  0.00           O
ATOM   1228  C   SER A 194      75.385  45.022  31.455  1.00  0.00           C
ATOM   1229  O   SER A 194      74.235  44.635  31.245  1.00  0.00           O
ATOM   1230  N   ILE A 195      76.449  44.356  30.991  1.00  0.00           N
ATOM   1231  CA  ILE A 195      76.370  43.103  30.227  1.00  0.00           C
ATOM   1232  CB  ILE A 195      77.637  42.918  29.353  1.00  0.00           C
ATOM   1233  CG2 ILE A 195      77.623  41.557  28.630  1.00  0.00           C
ATOM   1234  CG1 ILE A 195      77.752  44.059  28.312  1.00  0.00           C
ATOM   1235  CD1 ILE A 195      79.120  44.137  27.620  1.00  0.00           C
ATOM   1236  C   ILE A 195      76.081  41.906  31.151  1.00  0.00           C
ATOM   1237  O   ILE A 195      75.040  41.265  31.004  1.00  0.00           O
ATOM   1238  N   VAL A 196      76.971  41.594  32.102  1.00  0.00           N
ATOM   1239  CA  VAL A 196      76.927  40.329  32.870  1.00  0.00           C
ATOM   1240  CB  VAL A 196      78.322  39.863  33.343  1.00  0.00           C
ATOM   1241  CG1 VAL A 196      79.335  39.847  32.190  1.00  0.00           C
ATOM   1242  CG2 VAL A 196      78.894  40.680  34.510  1.00  0.00           C
ATOM   1243  C   VAL A 196      75.952  40.340  34.048  1.00  0.00           C
ATOM   1244  O   VAL A 196      75.505  39.276  34.465  1.00  0.00           O
ATOM   1245  N   SER A 197      75.600  41.522  34.559  1.00  0.00           N
ATOM   1246  CA  SER A 197      74.695  41.713  35.700  1.00  0.00           C
ATOM   1247  CB  SER A 197      75.341  42.619  36.756  1.00  0.00           C
ATOM   1248  OG  SER A 197      76.584  42.099  37.179  1.00  0.00           O
ATOM   1249  C   SER A 197      73.317  42.251  35.297  1.00  0.00           C
ATOM   1250  O   SER A 197      72.445  42.373  36.154  1.00  0.00           O
ATOM   1251  N   PHE A 198      73.089  42.541  34.009  1.00  0.00           N
ATOM   1252  CA  PHE A 198      71.754  42.842  33.481  1.00  0.00           C
ATOM   1253  CB  PHE A 198      71.483  44.353  33.462  1.00  0.00           C
ATOM   1254  CG  PHE A 198      70.145  44.680  32.822  1.00  0.00           C
ATOM   1255  CD1 PHE A 198      70.094  45.228  31.526  1.00  0.00           C
ATOM   1256  CE1 PHE A 198      68.857  45.395  30.881  1.00  0.00           C
ATOM   1257  CZ  PHE A 198      67.668  45.026  31.533  1.00  0.00           C
ATOM   1258  CE2 PHE A 198      67.712  44.509  32.839  1.00  0.00           C
ATOM   1259  CD2 PHE A 198      68.950  44.334  33.482  1.00  0.00           C
ATOM   1260  C   PHE A 198      71.459  42.180  32.128  1.00  0.00           C
ATOM   1261  O   PHE A 198      70.665  41.241  32.099  1.00  0.00           O
ATOM   1262  N   TYR A 199      72.053  42.638  31.017  1.00  0.00           N
ATOM   1263  CA  TYR A 199      71.572  42.272  29.672  1.00  0.00           C
ATOM   1264  CB  TYR A 199      72.358  43.024  28.584  1.00  0.00           C
ATOM   1265  CG  TYR A 199      71.892  44.440  28.283  1.00  0.00           C
ATOM   1266  CD1 TYR A 199      72.753  45.535  28.493  1.00  0.00           C
ATOM   1267  CE1 TYR A 199      72.352  46.837  28.134  1.00  0.00           C
ATOM   1268  CZ  TYR A 199      71.087  47.045  27.543  1.00  0.00           C
ATOM   1269  OH  TYR A 199      70.715  48.292  27.149  1.00  0.00           O
ATOM   1270  CE2 TYR A 199      70.221  45.951  27.334  1.00  0.00           C
ATOM   1271  CD2 TYR A 199      70.624  44.653  27.705  1.00  0.00           C
ATOM   1272  C   TYR A 199      71.612  40.761  29.393  1.00  0.00           C
ATOM   1273  O   TYR A 199      70.640  40.218  28.865  1.00  0.00           O
ATOM   1274  N   VAL A 200      72.696  40.072  29.768  1.00  0.00           N
ATOM   1275  CA  VAL A 200      72.830  38.621  29.555  1.00  0.00           C
ATOM   1276  CB  VAL A 200      74.303  38.161  29.597  1.00  0.00           C
ATOM   1277  CG1 VAL A 200      74.435  36.636  29.494  1.00  0.00           C
ATOM   1278  CG2 VAL A 200      75.084  38.778  28.430  1.00  0.00           C
ATOM   1279  C   VAL A 200      71.881  37.827  30.471  1.00  0.00           C
ATOM   1280  O   VAL A 200      71.088  37.055  29.930  1.00  0.00           O
ATOM   1281  N   PRO A 201      71.844  38.036  31.807  1.00  0.00           N
ATOM   1282  CD  PRO A 201      72.834  38.738  32.619  1.00  0.00           C
ATOM   1283  CG  PRO A 201      72.562  38.337  34.065  1.00  0.00           C
ATOM   1284  CB  PRO A 201      71.072  38.033  34.058  1.00  0.00           C
ATOM   1285  CA  PRO A 201      70.825  37.429  32.675  1.00  0.00           C
ATOM   1286  C   PRO A 201      69.373  37.679  32.228  1.00  0.00           C
ATOM   1287  O   PRO A 201      68.536  36.775  32.288  1.00  0.00           O
ATOM   1288  N   PHE A 202      69.072  38.886  31.738  1.00  0.00           N
ATOM   1289  CA  PHE A 202      67.747  39.252  31.239  1.00  0.00           C
ATOM   1290  CB  PHE A 202      67.713  40.768  30.978  1.00  0.00           C
ATOM   1291  CG  PHE A 202      66.401  41.288  30.422  1.00  0.00           C
ATOM   1292  CD1 PHE A 202      65.378  41.702  31.295  1.00  0.00           C
ATOM   1293  CE1 PHE A 202      64.151  42.156  30.779  1.00  0.00           C
ATOM   1294  CZ  PHE A 202      63.947  42.211  29.390  1.00  0.00           C
ATOM   1295  CE2 PHE A 202      64.973  41.813  28.514  1.00  0.00           C
ATOM   1296  CD2 PHE A 202      66.198  41.354  29.030  1.00  0.00           C
ATOM   1297  C   PHE A 202      67.365  38.439  29.993  1.00  0.00           C
ATOM   1298  O   PHE A 202      66.301  37.813  29.970  1.00  0.00           O
ATOM   1299  N   ILE A 203      68.232  38.394  28.972  1.00  0.00           N
ATOM   1300  CA  ILE A 203      67.898  37.729  27.704  1.00  0.00           C
ATOM   1301  CB  ILE A 203      68.769  38.256  26.540  1.00  0.00           C
ATOM   1302  CG2 ILE A 203      70.194  37.681  26.563  1.00  0.00           C
ATOM   1303  CG1 ILE A 203      68.070  37.983  25.190  1.00  0.00           C
ATOM   1304  CD1 ILE A 203      68.736  38.676  23.994  1.00  0.00           C
ATOM   1305  C   ILE A 203      67.872  36.198  27.820  1.00  0.00           C
ATOM   1306  O   ILE A 203      67.039  35.573  27.167  1.00  0.00           O
ATOM   1307  N   VAL A 204      68.682  35.577  28.692  1.00  0.00           N
ATOM   1308  CA  VAL A 204      68.566  34.123  28.937  1.00  0.00           C
ATOM   1309  CB  VAL A 204      69.807  33.489  29.597  1.00  0.00           C
ATOM   1310  CG1 VAL A 204      71.059  33.715  28.740  1.00  0.00           C
ATOM   1311  CG2 VAL A 204      70.074  33.965  31.028  1.00  0.00           C
ATOM   1312  C   VAL A 204      67.288  33.767  29.700  1.00  0.00           C
ATOM   1313  O   VAL A 204      66.657  32.762  29.380  1.00  0.00           O
ATOM   1314  N   THR A 205      66.832  34.619  30.627  1.00  0.00           N
ATOM   1315  CA  THR A 205      65.534  34.427  31.304  1.00  0.00           C
ATOM   1316  CB  THR A 205      65.338  35.429  32.454  1.00  0.00           C
ATOM   1317  CG2 THR A 205      64.116  35.083  33.305  1.00  0.00           C
ATOM   1318  OG1 THR A 205      66.431  35.401  33.342  1.00  0.00           O
ATOM   1319  C   THR A 205      64.378  34.528  30.300  1.00  0.00           C
ATOM   1320  O   THR A 205      63.482  33.684  30.295  1.00  0.00           O
ATOM   1321  N   LEU A 206      64.435  35.498  29.378  1.00  0.00           N
ATOM   1322  CA  LEU A 206      63.474  35.619  28.277  1.00  0.00           C
ATOM   1323  CB  LEU A 206      63.749  36.941  27.537  1.00  0.00           C
ATOM   1324  CG  LEU A 206      62.782  37.248  26.378  1.00  0.00           C
ATOM   1325  CD1 LEU A 206      61.325  37.347  26.838  1.00  0.00           C
ATOM   1326  CD2 LEU A 206      63.172  38.581  25.737  1.00  0.00           C
ATOM   1327  C   LEU A 206      63.515  34.405  27.329  1.00  0.00           C
ATOM   1328  O   LEU A 206      62.464  33.919  26.910  1.00  0.00           O
ATOM   1329  N   LEU A 207      64.703  33.870  27.028  1.00  0.00           N
ATOM   1330  CA  LEU A 207      64.866  32.679  26.189  1.00  0.00           C
ATOM   1331  CB  LEU A 207      66.361  32.500  25.867  1.00  0.00           C
ATOM   1332  CG  LEU A 207      66.685  31.346  24.899  1.00  0.00           C
ATOM   1333  CD1 LEU A 207      66.013  31.511  23.533  1.00  0.00           C
ATOM   1334  CD2 LEU A 207      68.197  31.280  24.681  1.00  0.00           C
ATOM   1335  C   LEU A 207      64.244  31.424  26.825  1.00  0.00           C
ATOM   1336  O   LEU A 207      63.668  30.606  26.107  1.00  0.00           O
ATOM   1337  N   VAL A 208      64.265  31.293  28.158  1.00  0.00           N
ATOM   1338  CA  VAL A 208      63.525  30.230  28.865  1.00  0.00           C
ATOM   1339  CB  VAL A 208      63.904  30.169  30.360  1.00  0.00           C
ATOM   1340  CG1 VAL A 208      63.059  29.153  31.139  1.00  0.00           C
ATOM   1341  CG2 VAL A 208      65.368  29.744  30.536  1.00  0.00           C
ATOM   1342  C   VAL A 208      62.012  30.386  28.661  1.00  0.00           C
ATOM   1343  O   VAL A 208      61.338  29.397  28.374  1.00  0.00           O
ATOM   1344  N   TYR A 209      61.464  31.607  28.703  1.00  0.00           N
ATOM   1345  CA  TYR A 209      60.043  31.834  28.392  1.00  0.00           C
ATOM   1346  CB  TYR A 209      59.615  33.259  28.782  1.00  0.00           C
ATOM   1347  CG  TYR A 209      59.850  33.671  30.229  1.00  0.00           C
ATOM   1348  CD1 TYR A 209      59.809  32.727  31.278  1.00  0.00           C
ATOM   1349  CE1 TYR A 209      60.083  33.122  32.599  1.00  0.00           C
ATOM   1350  CZ  TYR A 209      60.388  34.468  32.884  1.00  0.00           C
ATOM   1351  OH  TYR A 209      60.735  34.834  34.144  1.00  0.00           O
ATOM   1352  CE2 TYR A 209      60.356  35.425  31.851  1.00  0.00           C
ATOM   1353  CD2 TYR A 209      60.098  35.026  30.526  1.00  0.00           C
ATOM   1354  C   TYR A 209      59.698  31.532  26.923  1.00  0.00           C
ATOM   1355  O   TYR A 209      58.614  31.016  26.652  1.00  0.00           O
ATOM   1356  N   ILE A 210      60.619  31.760  25.979  1.00  0.00           N
ATOM   1357  CA  ILE A 210      60.455  31.359  24.568  1.00  0.00           C
ATOM   1358  CB  ILE A 210      61.515  32.056  23.680  1.00  0.00           C
ATOM   1359  CG2 ILE A 210      61.495  31.504  22.241  1.00  0.00           C
ATOM   1360  CG1 ILE A 210      61.272  33.586  23.662  1.00  0.00           C
ATOM   1361  CD1 ILE A 210      62.424  34.403  23.060  1.00  0.00           C
ATOM   1362  C   ILE A 210      60.467  29.824  24.430  1.00  0.00           C
ATOM   1363  O   ILE A 210      59.582  29.261  23.782  1.00  0.00           O
ATOM   1364  N   LYS A 211      61.403  29.130  25.095  1.00  0.00           N
ATOM   1365  CA  LYS A 211      61.482  27.655  25.131  1.00  0.00           C
ATOM   1366  CB  LYS A 211      62.779  27.250  25.859  1.00  0.00           C
ATOM   1367  CG  LYS A 211      63.168  25.763  25.746  1.00  0.00           C
ATOM   1368  CD  LYS A 211      63.755  25.341  24.387  1.00  0.00           C
ATOM   1369  CE  LYS A 211      64.286  23.901  24.491  1.00  0.00           C
ATOM   1370  NZ  LYS A 211      65.026  23.466  23.279  1.00  0.00           N
ATOM   1371  C   LYS A 211      60.228  27.022  25.764  1.00  0.00           C
ATOM   1372  O   LYS A 211      59.803  25.957  25.327  1.00  0.00           O
ATOM   1373  N   ILE A 212      59.599  27.699  26.732  1.00  0.00           N
ATOM   1374  CA  ILE A 212      58.280  27.339  27.283  1.00  0.00           C
ATOM   1375  CB  ILE A 212      58.049  28.067  28.635  1.00  0.00           C
ATOM   1376  CG2 ILE A 212      56.585  27.963  29.096  1.00  0.00           C
ATOM   1377  CG1 ILE A 212      58.973  27.494  29.734  1.00  0.00           C
ATOM   1378  CD1 ILE A 212      59.044  28.351  31.007  1.00  0.00           C
ATOM   1379  C   ILE A 212      57.153  27.609  26.265  1.00  0.00           C
ATOM   1380  O   ILE A 212      56.321  26.731  26.031  1.00  0.00           O
ATOM   1381  N   TYR A 213      57.116  28.787  25.627  1.00  0.00           N
ATOM   1382  CA  TYR A 213      56.061  29.165  24.672  1.00  0.00           C
ATOM   1383  CB  TYR A 213      56.318  30.577  24.119  1.00  0.00           C
ATOM   1384  CG  TYR A 213      55.367  30.974  22.999  1.00  0.00           C
ATOM   1385  CD1 TYR A 213      54.076  31.452  23.300  1.00  0.00           C
ATOM   1386  CE1 TYR A 213      53.176  31.768  22.261  1.00  0.00           C
ATOM   1387  CZ  TYR A 213      53.562  31.592  20.913  1.00  0.00           C
ATOM   1388  OH  TYR A 213      52.689  31.878  19.908  1.00  0.00           O
ATOM   1389  CE2 TYR A 213      54.855  31.114  20.612  1.00  0.00           C
ATOM   1390  CD2 TYR A 213      55.756  30.814  21.653  1.00  0.00           C
ATOM   1391  C   TYR A 213      55.921  28.160  23.520  1.00  0.00           C
ATOM   1392  O   TYR A 213      54.803  27.753  23.196  1.00  0.00           O
ATOM   1393  N   ILE A 214      57.039  27.691  22.953  1.00  0.00           N
ATOM   1394  CA  ILE A 214      57.030  26.711  21.853  1.00  0.00           C
ATOM   1395  CB  ILE A 214      58.364  26.699  21.069  1.00  0.00           C
ATOM   1396  CG2 ILE A 214      58.651  28.094  20.483  1.00  0.00           C
ATOM   1397  CG1 ILE A 214      59.537  26.165  21.919  1.00  0.00           C
ATOM   1398  CD1 ILE A 214      60.833  25.969  21.123  1.00  0.00           C
ATOM   1399  C   ILE A 214      56.583  25.295  22.270  1.00  0.00           C
ATOM   1400  O   ILE A 214      56.569  24.400  21.425  1.00  0.00           O
ATOM   1401  N   VAL A 215      56.209  25.074  23.535  1.00  0.00           N
ATOM   1402  CA  VAL A 215      55.547  23.843  24.014  1.00  0.00           C
ATOM   1403  CB  VAL A 215      56.438  23.087  25.023  1.00  0.00           C
ATOM   1404  CG1 VAL A 215      55.814  21.745  25.423  1.00  0.00           C
ATOM   1405  CG2 VAL A 215      57.821  22.787  24.420  1.00  0.00           C
ATOM   1406  C   VAL A 215      54.145  24.132  24.572  1.00  0.00           C
ATOM   1407  O   VAL A 215      53.240  23.326  24.370  1.00  0.00           O
ATOM   1408  N   LEU A 216      53.910  25.305  25.180  1.00  0.00           N
ATOM   1409  CA  LEU A 216      52.559  25.758  25.552  1.00  0.00           C
ATOM   1410  CB  LEU A 216      52.632  27.083  26.335  1.00  0.00           C
ATOM   1411  CG  LEU A 216      53.194  27.001  27.764  1.00  0.00           C
ATOM   1412  CD1 LEU A 216      53.112  28.387  28.405  1.00  0.00           C
ATOM   1413  CD2 LEU A 216      52.410  26.040  28.656  1.00  0.00           C
ATOM   1414  C   LEU A 216      51.640  25.953  24.334  1.00  0.00           C
ATOM   1415  O   LEU A 216      50.429  25.730  24.433  1.00  0.00           O
ATOM   1416  N   ARG A 217      52.189  26.368  23.183  1.00  0.00           N
ATOM   1417  CA  ARG A 217      51.442  26.446  21.922  1.00  0.00           C
ATOM   1418  CB  ARG A 217      52.104  27.446  20.955  1.00  0.00           C
ATOM   1419  CG  ARG A 217      51.286  27.534  19.656  1.00  0.00           C
ATOM   1420  CD  ARG A 217      51.762  28.633  18.704  1.00  0.00           C
ATOM   1421  NE  ARG A 217      50.940  28.616  17.480  1.00  0.00           N
ATOM   1422  CZ  ARG A 217      50.707  29.604  16.640  1.00  0.00           C
ATOM   1423  NH1 ARG A 217      51.265  30.776  16.765  1.00  0.00           N
ATOM   1424  NH2 ARG A 217      49.881  29.395  15.659  1.00  0.00           N
ATOM   1425  C   ARG A 217      51.280  25.054  21.305  1.00  0.00           C
ATOM   1426  O   ARG A 217      52.245  24.459  20.826  1.00  0.00           O
ATOM   1427  N   ARG A 218      50.028  24.591  21.222  1.00  0.00           N
ATOM   1428  CA  ARG A 218      49.603  23.394  20.479  1.00  0.00           C
ATOM   1429  CB  ARG A 218      48.061  23.287  20.503  1.00  0.00           C
ATOM   1430  CG  ARG A 218      47.308  24.514  19.943  1.00  0.00           C
ATOM   1431  CD  ARG A 218      45.805  24.488  20.273  1.00  0.00           C
ATOM   1432  NE  ARG A 218      45.086  23.401  19.580  1.00  0.00           N
ATOM   1433  CZ  ARG A 218      44.787  23.366  18.292  1.00  0.00           C
ATOM   1434  NH1 ARG A 218      44.987  24.388  17.517  1.00  0.00           N
ATOM   1435  NH2 ARG A 218      44.290  22.302  17.744  1.00  0.00           N
ATOM   1436  C   ARG A 218      50.202  23.382  19.064  1.00  0.00           C
ATOM   1437  O   ARG A 218      50.050  24.339  18.304  1.00  0.00           O
ATOM   1438  N   ARG A 219      50.905  22.298  18.720  1.00  0.00           N
ATOM   1439  CA  ARG A 219      51.872  22.221  17.601  1.00  0.00           C
ATOM   1440  CB  ARG A 219      52.849  21.056  17.891  1.00  0.00           C
ATOM   1441  CG  ARG A 219      53.896  21.384  18.976  1.00  0.00           C
ATOM   1442  CD  ARG A 219      55.025  22.256  18.407  1.00  0.00           C
ATOM   1443  NE  ARG A 219      56.109  22.486  19.382  1.00  0.00           N
ATOM   1444  CZ  ARG A 219      57.370  22.103  19.283  1.00  0.00           C
ATOM   1445  NH1 ARG A 219      57.772  21.220  18.418  1.00  0.00           N
ATOM   1446  NH2 ARG A 219      58.259  22.628  20.073  1.00  0.00           N
ATOM   1447  C   ARG A 219      51.271  22.140  16.183  1.00  0.00           C
ATOM   1448  O   ARG A 219      52.017  21.997  15.221  1.00  0.00           O
ATOM   1449  N   ARG A 220      49.945  22.232  16.036  1.00  0.00           N
ATOM   1450  CA  ARG A 220      49.202  22.180  14.758  1.00  0.00           C
ATOM   1451  CB  ARG A 220      48.776  20.715  14.483  1.00  0.00           C
ATOM   1452  CG  ARG A 220      49.902  19.917  13.796  1.00  0.00           C
ATOM   1453  CD  ARG A 220      49.477  18.478  13.471  1.00  0.00           C
ATOM   1454  NE  ARG A 220      50.396  17.847  12.498  1.00  0.00           N
ATOM   1455  CZ  ARG A 220      50.112  17.449  11.269  1.00  0.00           C
ATOM   1456  NH1 ARG A 220      48.929  17.549  10.738  1.00  0.00           N
ATOM   1457  NH2 ARG A 220      51.033  16.924  10.524  1.00  0.00           N
ATOM   1458  C   ARG A 220      48.036  23.193  14.748  1.00  0.00           C
ATOM   1459  O   ARG A 220      47.960  24.053  15.629  1.00  0.00           O
ATOM   1460  N   LYS A 221      47.196  23.134  13.708  1.00  0.00           N
ATOM   1461  CA  LYS A 221      45.974  23.945  13.538  1.00  0.00           C
ATOM   1462  CB  LYS A 221      45.500  23.898  12.070  1.00  0.00           C
ATOM   1463  CG  LYS A 221      46.583  24.380  11.084  1.00  0.00           C
ATOM   1464  CD  LYS A 221      46.034  24.624   9.669  1.00  0.00           C
ATOM   1465  CE  LYS A 221      47.136  25.165   8.743  1.00  0.00           C
ATOM   1466  NZ  LYS A 221      47.881  24.088   8.046  1.00  0.00           N
ATOM   1467  C   LYS A 221      44.870  23.537  14.522  1.00  0.00           C
ATOM   1468  O   LYS A 221      44.071  24.419  14.901  1.00  0.00           O
ATOM   1469  OXT LYS A 221      44.892  22.399  15.032  1.00  0.00           O
TER    1470      LYS A 221
ATOM   1471  N   LEU A 224      50.242  18.152  28.469  1.00  0.00           N
ATOM   1472  CA  LEU A 224      50.859  18.313  29.802  1.00  0.00           C
ATOM   1473  CB  LEU A 224      52.399  18.286  29.713  1.00  0.00           C
ATOM   1474  CG  LEU A 224      53.128  18.382  31.069  1.00  0.00           C
ATOM   1475  CD1 LEU A 224      52.678  17.300  32.054  1.00  0.00           C
ATOM   1476  CD2 LEU A 224      54.633  18.235  30.854  1.00  0.00           C
ATOM   1477  C   LEU A 224      50.307  19.526  30.550  1.00  0.00           C
ATOM   1478  O   LEU A 224      49.517  19.338  31.464  1.00  0.00           O
ATOM   1479  N   SER A 225      50.695  20.752  30.185  1.00  0.00           N
ATOM   1480  CA  SER A 225      50.397  21.978  30.945  1.00  0.00           C
ATOM   1481  CB  SER A 225      51.058  23.156  30.222  1.00  0.00           C
ATOM   1482  OG  SER A 225      50.560  23.248  28.900  1.00  0.00           O
ATOM   1483  C   SER A 225      48.897  22.277  31.121  1.00  0.00           C
ATOM   1484  O   SER A 225      48.199  22.548  30.141  1.00  0.00           O
ATOM   1485  N   GLN A 226      48.405  22.308  32.363  1.00  0.00           N
ATOM   1486  CA  GLN A 226      47.022  22.683  32.682  1.00  0.00           C
ATOM   1487  CB  GLN A 226      46.552  22.015  33.993  1.00  0.00           C
ATOM   1488  CG  GLN A 226      46.876  20.511  34.155  1.00  0.00           C
ATOM   1489  CD  GLN A 226      48.222  20.245  34.836  1.00  0.00           C
ATOM   1490  OE1 GLN A 226      49.124  21.070  34.823  1.00  0.00           O
ATOM   1491  NE2 GLN A 226      48.391  19.120  35.494  1.00  0.00           N
ATOM   1492  C   GLN A 226      46.839  24.215  32.756  1.00  0.00           C
ATOM   1493  O   GLN A 226      47.796  24.962  32.965  1.00  0.00           O
ATOM   1494  N   GLN A 227      45.590  24.699  32.683  1.00  0.00           N
ATOM   1495  CA  GLN A 227      45.228  26.128  32.806  1.00  0.00           C
ATOM   1496  CB  GLN A 227      43.687  26.223  32.825  1.00  0.00           C
ATOM   1497  CG  GLN A 227      43.116  27.652  32.911  1.00  0.00           C
ATOM   1498  CD  GLN A 227      43.414  28.539  31.704  1.00  0.00           C
ATOM   1499  OE1 GLN A 227      43.717  28.090  30.603  1.00  0.00           O
ATOM   1500  NE2 GLN A 227      43.339  29.841  31.864  1.00  0.00           N
ATOM   1501  C   GLN A 227      45.844  26.816  34.047  1.00  0.00           C
ATOM   1502  O   GLN A 227      46.296  27.957  33.971  1.00  0.00           O
ATOM   1503  N   LYS A 228      45.936  26.100  35.175  1.00  0.00           N
ATOM   1504  CA  LYS A 228      46.538  26.589  36.427  1.00  0.00           C
ATOM   1505  CB  LYS A 228      46.148  25.600  37.540  1.00  0.00           C
ATOM   1506  CG  LYS A 228      46.537  26.047  38.960  1.00  0.00           C
ATOM   1507  CD  LYS A 228      45.820  25.199  40.029  1.00  0.00           C
ATOM   1508  CE  LYS A 228      44.373  25.674  40.244  1.00  0.00           C
ATOM   1509  NZ  LYS A 228      43.550  24.682  40.975  1.00  0.00           N
ATOM   1510  C   LYS A 228      48.053  26.839  36.306  1.00  0.00           C
ATOM   1511  O   LYS A 228      48.547  27.835  36.828  1.00  0.00           O
ATOM   1512  N   GLU A 229      48.775  26.019  35.539  1.00  0.00           N
ATOM   1513  CA  GLU A 229      50.203  26.233  35.248  1.00  0.00           C
ATOM   1514  CB  GLU A 229      50.848  24.909  34.807  1.00  0.00           C
ATOM   1515  CG  GLU A 229      52.388  24.936  34.816  1.00  0.00           C
ATOM   1516  CD  GLU A 229      52.992  24.991  36.226  1.00  0.00           C
ATOM   1517  OE1 GLU A 229      53.745  25.935  36.561  1.00  0.00           O
ATOM   1518  OE2 GLU A 229      52.779  24.031  36.997  1.00  0.00           O
ATOM   1519  C   GLU A 229      50.417  27.349  34.207  1.00  0.00           C
ATOM   1520  O   GLU A 229      51.409  28.076  34.289  1.00  0.00           O
ATOM   1521  N   LYS A 230      49.460  27.590  33.290  1.00  0.00           N
ATOM   1522  CA  LYS A 230      49.482  28.817  32.465  1.00  0.00           C
ATOM   1523  CB  LYS A 230      48.300  28.939  31.492  1.00  0.00           C
ATOM   1524  CG  LYS A 230      48.048  27.806  30.488  1.00  0.00           C
ATOM   1525  CD  LYS A 230      46.898  28.296  29.593  1.00  0.00           C
ATOM   1526  CE  LYS A 230      46.290  27.247  28.659  1.00  0.00           C
ATOM   1527  NZ  LYS A 230      45.035  27.775  28.068  1.00  0.00           N
ATOM   1528  C   LYS A 230      49.461  30.067  33.348  1.00  0.00           C
ATOM   1529  O   LYS A 230      50.237  30.986  33.112  1.00  0.00           O
ATOM   1530  N   LYS A 231      48.604  30.100  34.378  1.00  0.00           N
ATOM   1531  CA  LYS A 231      48.502  31.235  35.314  1.00  0.00           C
ATOM   1532  CB  LYS A 231      47.217  31.117  36.159  1.00  0.00           C
ATOM   1533  CG  LYS A 231      45.953  31.486  35.357  1.00  0.00           C
ATOM   1534  CD  LYS A 231      45.803  33.008  35.183  1.00  0.00           C
ATOM   1535  CE  LYS A 231      44.841  33.347  34.040  1.00  0.00           C
ATOM   1536  NZ  LYS A 231      44.880  34.792  33.726  1.00  0.00           N
ATOM   1537  C   LYS A 231      49.760  31.402  36.171  1.00  0.00           C
ATOM   1538  O   LYS A 231      50.219  32.529  36.332  1.00  0.00           O
ATOM   1539  N   ALA A 232      50.378  30.308  36.623  1.00  0.00           N
ATOM   1540  CA  ALA A 232      51.705  30.346  37.250  1.00  0.00           C
ATOM   1541  CB  ALA A 232      52.056  28.928  37.717  1.00  0.00           C
ATOM   1542  C   ALA A 232      52.781  30.919  36.303  1.00  0.00           C
ATOM   1543  O   ALA A 232      53.546  31.806  36.685  1.00  0.00           O
ATOM   1544  N   THR A 233      52.780  30.485  35.039  1.00  0.00           N
ATOM   1545  CA  THR A 233      53.696  30.983  34.000  1.00  0.00           C
ATOM   1546  CB  THR A 233      53.570  30.167  32.701  1.00  0.00           C
ATOM   1547  CG2 THR A 233      54.640  30.550  31.678  1.00  0.00           C
ATOM   1548  OG1 THR A 233      53.745  28.791  32.950  1.00  0.00           O
ATOM   1549  C   THR A 233      53.475  32.473  33.715  1.00  0.00           C
ATOM   1550  O   THR A 233      54.446  33.221  33.649  1.00  0.00           O
ATOM   1551  N   GLN A 234      52.221  32.935  33.609  1.00  0.00           N
ATOM   1552  CA  GLN A 234      51.882  34.358  33.461  1.00  0.00           C
ATOM   1553  CB  GLN A 234      50.357  34.542  33.311  1.00  0.00           C
ATOM   1554  CG  GLN A 234      49.829  34.182  31.911  1.00  0.00           C
ATOM   1555  CD  GLN A 234      48.311  34.337  31.759  1.00  0.00           C
ATOM   1556  OE1 GLN A 234      47.548  34.475  32.709  1.00  0.00           O
ATOM   1557  NE2 GLN A 234      47.811  34.304  30.544  1.00  0.00           N
ATOM   1558  C   GLN A 234      52.399  35.188  34.646  1.00  0.00           C
ATOM   1559  O   GLN A 234      53.027  36.224  34.431  1.00  0.00           O
ATOM   1560  N   MET A 235      52.188  34.721  35.883  1.00  0.00           N
ATOM   1561  CA  MET A 235      52.617  35.434  37.091  1.00  0.00           C
ATOM   1562  CB  MET A 235      51.991  34.771  38.329  1.00  0.00           C
ATOM   1563  CG  MET A 235      52.051  35.696  39.549  1.00  0.00           C
ATOM   1564  SD  MET A 235      50.946  37.132  39.440  1.00  0.00           S
ATOM   1565  CE  MET A 235      51.406  37.969  40.976  1.00  0.00           C
ATOM   1566  C   MET A 235      54.146  35.519  37.224  1.00  0.00           C
ATOM   1567  O   MET A 235      54.661  36.512  37.730  1.00  0.00           O
ATOM   1568  N   LEU A 236      54.890  34.519  36.735  1.00  0.00           N
ATOM   1569  CA  LEU A 236      56.354  34.568  36.697  1.00  0.00           C
ATOM   1570  CB  LEU A 236      56.897  33.129  36.667  1.00  0.00           C
ATOM   1571  CG  LEU A 236      58.435  33.035  36.687  1.00  0.00           C
ATOM   1572  CD1 LEU A 236      59.063  33.718  37.904  1.00  0.00           C
ATOM   1573  CD2 LEU A 236      58.853  31.567  36.713  1.00  0.00           C
ATOM   1574  C   LEU A 236      56.884  35.430  35.535  1.00  0.00           C
ATOM   1575  O   LEU A 236      57.796  36.233  35.728  1.00  0.00           O
ATOM   1576  N   ALA A 237      56.292  35.322  34.342  1.00  0.00           N
ATOM   1577  CA  ALA A 237      56.761  36.004  33.131  1.00  0.00           C
ATOM   1578  CB  ALA A 237      56.041  35.396  31.921  1.00  0.00           C
ATOM   1579  C   ALA A 237      56.619  37.542  33.165  1.00  0.00           C
ATOM   1580  O   ALA A 237      57.194  38.226  32.313  1.00  0.00           O
ATOM   1581  N   ILE A 238      55.890  38.102  34.137  1.00  0.00           N
ATOM   1582  CA  ILE A 238      55.860  39.551  34.408  1.00  0.00           C
ATOM   1583  CB  ILE A 238      54.474  40.009  34.918  1.00  0.00           C
ATOM   1584  CG2 ILE A 238      53.430  39.839  33.799  1.00  0.00           C
ATOM   1585  CG1 ILE A 238      54.049  39.282  36.213  1.00  0.00           C
ATOM   1586  CD1 ILE A 238      52.796  39.864  36.878  1.00  0.00           C
ATOM   1587  C   ILE A 238      56.989  40.024  35.341  1.00  0.00           C
ATOM   1588  O   ILE A 238      57.369  41.192  35.269  1.00  0.00           O
ATOM   1589  N   VAL A 239      57.583  39.147  36.165  1.00  0.00           N
ATOM   1590  CA  VAL A 239      58.622  39.526  37.149  1.00  0.00           C
ATOM   1591  CB  VAL A 239      58.953  38.362  38.109  1.00  0.00           C
ATOM   1592  CG1 VAL A 239      59.950  38.789  39.195  1.00  0.00           C
ATOM   1593  CG2 VAL A 239      57.696  37.848  38.820  1.00  0.00           C
ATOM   1594  C   VAL A 239      59.891  40.026  36.457  1.00  0.00           C
ATOM   1595  O   VAL A 239      60.480  41.018  36.883  1.00  0.00           O
ATOM   1596  N   LEU A 240      60.260  39.424  35.321  1.00  0.00           N
ATOM   1597  CA  LEU A 240      61.372  39.885  34.478  1.00  0.00           C
ATOM   1598  CB  LEU A 240      61.508  38.894  33.304  1.00  0.00           C
ATOM   1599  CG  LEU A 240      62.689  39.175  32.356  1.00  0.00           C
ATOM   1600  CD1 LEU A 240      64.032  39.070  33.076  1.00  0.00           C
ATOM   1601  CD2 LEU A 240      62.693  38.188  31.191  1.00  0.00           C
ATOM   1602  C   LEU A 240      61.183  41.339  33.994  1.00  0.00           C
ATOM   1603  O   LEU A 240      62.159  42.065  33.805  1.00  0.00           O
ATOM   1604  N   GLY A 241      59.930  41.787  33.852  1.00  0.00           N
ATOM   1605  CA  GLY A 241      59.581  43.168  33.517  1.00  0.00           C
ATOM   1606  C   GLY A 241      59.939  44.181  34.610  1.00  0.00           C
ATOM   1607  O   GLY A 241      60.219  45.334  34.292  1.00  0.00           O
ATOM   1608  N   VAL A 242      59.994  43.765  35.880  1.00  0.00           N
ATOM   1609  CA  VAL A 242      60.326  44.647  37.014  1.00  0.00           C
ATOM   1610  CB  VAL A 242      59.965  43.994  38.365  1.00  0.00           C
ATOM   1611  CG1 VAL A 242      60.116  44.995  39.515  1.00  0.00           C
ATOM   1612  CG2 VAL A 242      58.513  43.489  38.394  1.00  0.00           C
ATOM   1613  C   VAL A 242      61.805  45.040  36.978  1.00  0.00           C
ATOM   1614  O   VAL A 242      62.129  46.226  37.057  1.00  0.00           O
ATOM   1615  N   PHE A 243      62.696  44.067  36.763  1.00  0.00           N
ATOM   1616  CA  PHE A 243      64.146  44.285  36.742  1.00  0.00           C
ATOM   1617  CB  PHE A 243      64.865  42.942  36.529  1.00  0.00           C
ATOM   1618  CG  PHE A 243      64.958  42.053  37.761  1.00  0.00           C
ATOM   1619  CD1 PHE A 243      63.857  41.278  38.178  1.00  0.00           C
ATOM   1620  CE1 PHE A 243      63.965  40.439  39.303  1.00  0.00           C
ATOM   1621  CZ  PHE A 243      65.180  40.348  40.001  1.00  0.00           C
ATOM   1622  CE2 PHE A 243      66.281  41.121  39.592  1.00  0.00           C
ATOM   1623  CD2 PHE A 243      66.167  41.975  38.481  1.00  0.00           C
ATOM   1624  C   PHE A 243      64.564  45.308  35.674  1.00  0.00           C
ATOM   1625  O   PHE A 243      65.381  46.188  35.951  1.00  0.00           O
ATOM   1626  N   ILE A 244      63.976  45.236  34.472  1.00  0.00           N
ATOM   1627  CA  ILE A 244      64.275  46.175  33.381  1.00  0.00           C
ATOM   1628  CB  ILE A 244      63.847  45.608  32.006  1.00  0.00           C
ATOM   1629  CG2 ILE A 244      62.364  45.211  31.943  1.00  0.00           C
ATOM   1630  CG1 ILE A 244      64.203  46.590  30.869  1.00  0.00           C
ATOM   1631  CD1 ILE A 244      64.128  45.975  29.464  1.00  0.00           C
ATOM   1632  C   ILE A 244      63.754  47.591  33.662  1.00  0.00           C
ATOM   1633  O   ILE A 244      64.526  48.537  33.508  1.00  0.00           O
ATOM   1634  N   ILE A 245      62.507  47.772  34.119  1.00  0.00           N
ATOM   1635  CA  ILE A 245      61.974  49.128  34.367  1.00  0.00           C
ATOM   1636  CB  ILE A 245      60.431  49.167  34.454  1.00  0.00           C
ATOM   1637  CG2 ILE A 245      59.820  48.657  33.135  1.00  0.00           C
ATOM   1638  CG1 ILE A 245      59.885  48.438  35.702  1.00  0.00           C
ATOM   1639  CD1 ILE A 245      58.357  48.428  35.822  1.00  0.00           C
ATOM   1640  C   ILE A 245      62.622  49.814  35.577  1.00  0.00           C
ATOM   1641  O   ILE A 245      62.720  51.039  35.588  1.00  0.00           O
ATOM   1642  N   CYS A 246      63.097  49.046  36.565  1.00  0.00           N
ATOM   1643  CA  CYS A 246      63.782  49.599  37.733  1.00  0.00           C
ATOM   1644  CB  CYS A 246      63.737  48.586  38.888  1.00  0.00           C
ATOM   1645  SG  CYS A 246      62.022  48.285  39.408  1.00  0.00           S
ATOM   1646  C   CYS A 246      65.221  50.038  37.409  1.00  0.00           C
ATOM   1647  O   CYS A 246      65.635  51.127  37.808  1.00  0.00           O
ATOM   1648  N   TRP A 247      65.990  49.214  36.684  1.00  0.00           N
ATOM   1649  CA  TRP A 247      67.439  49.417  36.541  1.00  0.00           C
ATOM   1650  CB  TRP A 247      68.167  48.117  36.887  1.00  0.00           C
ATOM   1651  CG  TRP A 247      68.207  47.786  38.344  1.00  0.00           C
ATOM   1652  CD1 TRP A 247      67.602  46.738  38.947  1.00  0.00           C
ATOM   1653  NE1 TRP A 247      67.876  46.769  40.302  1.00  0.00           N
ATOM   1654  CE2 TRP A 247      68.660  47.852  40.640  1.00  0.00           C
ATOM   1655  CZ2 TRP A 247      69.157  48.338  41.858  1.00  0.00           C
ATOM   1656  CH2 TRP A 247      69.871  49.549  41.872  1.00  0.00           C
ATOM   1657  CZ3 TRP A 247      70.109  50.237  40.668  1.00  0.00           C
ATOM   1658  CE3 TRP A 247      69.635  49.722  39.446  1.00  0.00           C
ATOM   1659  CD2 TRP A 247      68.883  48.526  39.404  1.00  0.00           C
ATOM   1660  C   TRP A 247      67.915  49.972  35.194  1.00  0.00           C
ATOM   1661  O   TRP A 247      68.906  50.705  35.170  1.00  0.00           O
ATOM   1662  N   LEU A 248      67.230  49.701  34.076  1.00  0.00           N
ATOM   1663  CA  LEU A 248      67.692  50.166  32.760  1.00  0.00           C
ATOM   1664  CB  LEU A 248      66.812  49.566  31.648  1.00  0.00           C
ATOM   1665  CG  LEU A 248      67.302  49.845  30.215  1.00  0.00           C
ATOM   1666  CD1 LEU A 248      68.692  49.265  29.944  1.00  0.00           C
ATOM   1667  CD2 LEU A 248      66.342  49.224  29.202  1.00  0.00           C
ATOM   1668  C   LEU A 248      67.846  51.702  32.650  1.00  0.00           C
ATOM   1669  O   LEU A 248      68.830  52.123  32.036  1.00  0.00           O
ATOM   1670  N   PRO A 249      66.992  52.553  33.267  1.00  0.00           N
ATOM   1671  CD  PRO A 249      65.706  52.232  33.881  1.00  0.00           C
ATOM   1672  CG  PRO A 249      64.902  53.528  33.853  1.00  0.00           C
ATOM   1673  CB  PRO A 249      65.991  54.581  34.044  1.00  0.00           C
ATOM   1674  CA  PRO A 249      67.179  54.009  33.260  1.00  0.00           C
ATOM   1675  C   PRO A 249      68.517  54.477  33.858  1.00  0.00           C
ATOM   1676  O   PRO A 249      69.103  55.445  33.366  1.00  0.00           O
ATOM   1677  N   PHE A 250      69.032  53.775  34.876  1.00  0.00           N
ATOM   1678  CA  PHE A 250      70.360  54.039  35.441  1.00  0.00           C
ATOM   1679  CB  PHE A 250      70.515  53.300  36.784  1.00  0.00           C
ATOM   1680  CG  PHE A 250      71.931  53.219  37.336  1.00  0.00           C
ATOM   1681  CD1 PHE A 250      72.705  54.384  37.505  1.00  0.00           C
ATOM   1682  CE1 PHE A 250      74.019  54.298  38.001  1.00  0.00           C
ATOM   1683  CZ  PHE A 250      74.568  53.046  38.329  1.00  0.00           C
ATOM   1684  CE2 PHE A 250      73.800  51.880  38.165  1.00  0.00           C
ATOM   1685  CD2 PHE A 250      72.485  51.968  37.672  1.00  0.00           C
ATOM   1686  C   PHE A 250      71.456  53.664  34.438  1.00  0.00           C
ATOM   1687  O   PHE A 250      72.323  54.489  34.151  1.00  0.00           O
ATOM   1688  N   PHE A 251      71.389  52.468  33.841  1.00  0.00           N
ATOM   1689  CA  PHE A 251      72.419  51.991  32.911  1.00  0.00           C
ATOM   1690  CB  PHE A 251      72.163  50.525  32.525  1.00  0.00           C
ATOM   1691  CG  PHE A 251      71.987  49.548  33.675  1.00  0.00           C
ATOM   1692  CD1 PHE A 251      71.073  48.485  33.545  1.00  0.00           C
ATOM   1693  CE1 PHE A 251      70.880  47.585  34.605  1.00  0.00           C
ATOM   1694  CZ  PHE A 251      71.611  47.731  35.795  1.00  0.00           C
ATOM   1695  CE2 PHE A 251      72.525  48.786  35.930  1.00  0.00           C
ATOM   1696  CD2 PHE A 251      72.725  49.685  34.869  1.00  0.00           C
ATOM   1697  C   PHE A 251      72.539  52.868  31.659  1.00  0.00           C
ATOM   1698  O   PHE A 251      73.642  53.303  31.336  1.00  0.00           O
ATOM   1699  N   ILE A 252      71.425  53.196  30.987  1.00  0.00           N
ATOM   1700  CA  ILE A 252      71.457  54.010  29.753  1.00  0.00           C
ATOM   1701  CB  ILE A 252      70.114  53.975  28.988  1.00  0.00           C
ATOM   1702  CG2 ILE A 252      69.770  52.524  28.611  1.00  0.00           C
ATOM   1703  CG1 ILE A 252      68.981  54.697  29.755  1.00  0.00           C
ATOM   1704  CD1 ILE A 252      67.600  54.609  29.094  1.00  0.00           C
ATOM   1705  C   ILE A 252      71.909  55.456  29.996  1.00  0.00           C
ATOM   1706  O   ILE A 252      72.401  56.101  29.074  1.00  0.00           O
ATOM   1707  N   THR A 253      71.779  55.955  31.228  1.00  0.00           N
ATOM   1708  CA  THR A 253      72.292  57.274  31.620  1.00  0.00           C
ATOM   1709  CB  THR A 253      71.491  57.845  32.802  1.00  0.00           C
ATOM   1710  CG2 THR A 253      71.885  59.287  33.121  1.00  0.00           C
ATOM   1711  OG1 THR A 253      70.115  57.852  32.498  1.00  0.00           O
ATOM   1712  C   THR A 253      73.777  57.193  31.972  1.00  0.00           C
ATOM   1713  O   THR A 253      74.594  57.954  31.452  1.00  0.00           O
ATOM   1714  N   HIS A 254      74.160  56.249  32.838  1.00  0.00           N
ATOM   1715  CA  HIS A 254      75.521  56.185  33.372  1.00  0.00           C
ATOM   1716  CB  HIS A 254      75.543  55.376  34.675  1.00  0.00           C
ATOM   1717  CG  HIS A 254      76.746  55.697  35.528  1.00  0.00           C
ATOM   1718  ND1 HIS A 254      77.119  56.979  35.946  1.00  0.00           N
ATOM   1719  CE1 HIS A 254      78.253  56.820  36.647  1.00  0.00           C
ATOM   1720  NE2 HIS A 254      78.595  55.522  36.700  1.00  0.00           N
ATOM   1721  CD2 HIS A 254      77.651  54.797  36.006  1.00  0.00           C
ATOM   1722  C   HIS A 254      76.546  55.700  32.338  1.00  0.00           C
ATOM   1723  O   HIS A 254      77.687  56.153  32.362  1.00  0.00           O
ATOM   1724  N   ILE A 255      76.140  54.879  31.361  1.00  0.00           N
ATOM   1725  CA  ILE A 255      77.010  54.451  30.250  1.00  0.00           C
ATOM   1726  CB  ILE A 255      76.411  53.204  29.558  1.00  0.00           C
ATOM   1727  CG2 ILE A 255      75.289  53.582  28.572  1.00  0.00           C
ATOM   1728  CG1 ILE A 255      77.512  52.353  28.886  1.00  0.00           C
ATOM   1729  CD1 ILE A 255      77.024  50.973  28.427  1.00  0.00           C
ATOM   1730  C   ILE A 255      77.365  55.592  29.270  1.00  0.00           C
ATOM   1731  O   ILE A 255      78.308  55.456  28.496  1.00  0.00           O
ATOM   1732  N   LEU A 256      76.663  56.733  29.335  1.00  0.00           N
ATOM   1733  CA  LEU A 256      77.044  57.987  28.667  1.00  0.00           C
ATOM   1734  CB  LEU A 256      75.763  58.645  28.117  1.00  0.00           C
ATOM   1735  CG  LEU A 256      75.987  59.979  27.379  1.00  0.00           C
ATOM   1736  CD1 LEU A 256      76.873  59.824  26.140  1.00  0.00           C
ATOM   1737  CD2 LEU A 256      74.641  60.549  26.931  1.00  0.00           C
ATOM   1738  C   LEU A 256      77.824  58.925  29.609  1.00  0.00           C
ATOM   1739  O   LEU A 256      78.778  59.579  29.186  1.00  0.00           O
ATOM   1740  N   ASN A 257      77.452  58.958  30.892  1.00  0.00           N
ATOM   1741  CA  ASN A 257      78.099  59.754  31.945  1.00  0.00           C
ATOM   1742  CB  ASN A 257      77.322  59.463  33.241  1.00  0.00           C
ATOM   1743  CG  ASN A 257      77.538  60.464  34.359  1.00  0.00           C
ATOM   1744  OD1 ASN A 257      77.731  61.647  34.153  1.00  0.00           O
ATOM   1745  ND2 ASN A 257      77.416  60.014  35.585  1.00  0.00           N
ATOM   1746  C   ASN A 257      79.604  59.432  32.103  1.00  0.00           C
ATOM   1747  O   ASN A 257      80.407  60.317  32.372  1.00  0.00           O
ATOM   1748  N   ILE A 258      80.005  58.178  31.859  1.00  0.00           N
ATOM   1749  CA  ILE A 258      81.413  57.725  31.842  1.00  0.00           C
ATOM   1750  CB  ILE A 258      81.489  56.183  31.973  1.00  0.00           C
ATOM   1751  CG2 ILE A 258      80.980  55.729  33.352  1.00  0.00           C
ATOM   1752  CG1 ILE A 258      80.779  55.493  30.784  1.00  0.00           C
ATOM   1753  CD1 ILE A 258      80.747  53.963  30.832  1.00  0.00           C
ATOM   1754  C   ILE A 258      82.238  58.191  30.621  1.00  0.00           C
ATOM   1755  O   ILE A 258      83.405  57.815  30.506  1.00  0.00           O
ATOM   1756  N   HIS A 259      81.653  58.945  29.680  1.00  0.00           N
ATOM   1757  CA  HIS A 259      82.275  59.265  28.382  1.00  0.00           C
ATOM   1758  CB  HIS A 259      81.720  58.268  27.347  1.00  0.00           C
ATOM   1759  CG  HIS A 259      82.208  58.485  25.935  1.00  0.00           C
ATOM   1760  ND1 HIS A 259      81.394  58.772  24.837  1.00  0.00           N
ATOM   1761  CE1 HIS A 259      82.223  58.918  23.794  1.00  0.00           C
ATOM   1762  NE2 HIS A 259      83.498  58.740  24.174  1.00  0.00           N
ATOM   1763  CD2 HIS A 259      83.510  58.463  25.524  1.00  0.00           C
ATOM   1764  C   HIS A 259      82.064  60.709  27.899  1.00  0.00           C
ATOM   1765  O   HIS A 259      82.925  61.247  27.202  1.00  0.00           O
ATOM   1766  N   CYS A 260      80.932  61.338  28.224  1.00  0.00           N
ATOM   1767  CA  CYS A 260      80.505  62.554  27.537  1.00  0.00           C
ATOM   1768  CB  CYS A 260      78.981  62.701  27.642  1.00  0.00           C
ATOM   1769  SG  CYS A 260      78.372  63.385  29.206  1.00  0.00           S
ATOM   1770  C   CYS A 260      81.227  63.848  27.966  1.00  0.00           C
ATOM   1771  O   CYS A 260      81.727  63.994  29.080  1.00  0.00           O
ATOM   1772  N   ASP A 261      81.171  64.842  27.075  1.00  0.00           N
ATOM   1773  CA  ASP A 261      81.502  66.256  27.313  1.00  0.00           C
ATOM   1774  CB  ASP A 261      82.143  66.798  26.019  1.00  0.00           C
ATOM   1775  CG  ASP A 261      82.738  68.203  26.148  1.00  0.00           C
ATOM   1776  OD1 ASP A 261      82.402  69.081  25.319  1.00  0.00           O
ATOM   1777  OD2 ASP A 261      83.622  68.406  27.012  1.00  0.00           O
ATOM   1778  C   ASP A 261      80.249  67.055  27.757  1.00  0.00           C
ATOM   1779  O   ASP A 261      80.054  68.202  27.360  1.00  0.00           O
ATOM   1780  N   CYS A 262      79.321  66.422  28.487  1.00  0.00           N
ATOM   1781  CA  CYS A 262      77.915  66.842  28.589  1.00  0.00           C
ATOM   1782  CB  CYS A 262      77.036  65.820  27.844  1.00  0.00           C
ATOM   1783  SG  CYS A 262      76.607  64.268  28.694  1.00  0.00           S
ATOM   1784  C   CYS A 262      77.421  67.106  30.024  1.00  0.00           C
ATOM   1785  O   CYS A 262      78.084  66.769  31.003  1.00  0.00           O
ATOM   1786  N   ASN A 263      76.241  67.724  30.142  1.00  0.00           N
ATOM   1787  CA  ASN A 263      75.578  68.049  31.409  1.00  0.00           C
ATOM   1788  CB  ASN A 263      75.053  69.496  31.297  1.00  0.00           C
ATOM   1789  CG  ASN A 263      74.365  70.019  32.550  1.00  0.00           C
ATOM   1790  OD1 ASN A 263      74.202  69.346  33.552  1.00  0.00           O
ATOM   1791  ND2 ASN A 263      73.937  71.260  32.524  1.00  0.00           N
ATOM   1792  C   ASN A 263      74.476  67.017  31.727  1.00  0.00           C
ATOM   1793  O   ASN A 263      73.374  67.086  31.170  1.00  0.00           O
ATOM   1794  N   ILE A 264      74.776  66.063  32.613  1.00  0.00           N
ATOM   1795  CA  ILE A 264      73.802  65.118  33.180  1.00  0.00           C
ATOM   1796  CB  ILE A 264      74.464  63.744  33.458  1.00  0.00           C
ATOM   1797  CG2 ILE A 264      73.456  62.765  34.090  1.00  0.00           C
ATOM   1798  CG1 ILE A 264      75.110  63.103  32.205  1.00  0.00           C
ATOM   1799  CD1 ILE A 264      74.164  62.827  31.027  1.00  0.00           C
ATOM   1800  C   ILE A 264      73.214  65.741  34.463  1.00  0.00           C
ATOM   1801  O   ILE A 264      73.973  65.991  35.400  1.00  0.00           O
ATOM   1802  N   PRO A 265      71.892  66.000  34.552  1.00  0.00           N
ATOM   1803  CD  PRO A 265      70.876  65.718  33.549  1.00  0.00           C
ATOM   1804  CG  PRO A 265      69.533  65.991  34.222  1.00  0.00           C
ATOM   1805  CB  PRO A 265      69.873  67.057  35.262  1.00  0.00           C
ATOM   1806  CA  PRO A 265      71.309  66.723  35.684  1.00  0.00           C
ATOM   1807  C   PRO A 265      71.384  65.891  36.986  1.00  0.00           C
ATOM   1808  O   PRO A 265      70.747  64.835  37.061  1.00  0.00           O
ATOM   1809  N   PRO A 266      72.095  66.345  38.045  1.00  0.00           N
ATOM   1810  CD  PRO A 266      72.935  67.541  38.080  1.00  0.00           C
ATOM   1811  CG  PRO A 266      74.056  67.236  39.070  1.00  0.00           C
ATOM   1812  CB  PRO A 266      73.352  66.343  40.084  1.00  0.00           C
ATOM   1813  CA  PRO A 266      72.426  65.500  39.203  1.00  0.00           C
ATOM   1814  C   PRO A 266      71.245  64.949  40.015  1.00  0.00           C
ATOM   1815  O   PRO A 266      71.420  63.973  40.737  1.00  0.00           O
ATOM   1816  N   VAL A 267      70.032  65.495  39.876  1.00  0.00           N
ATOM   1817  CA  VAL A 267      68.813  64.932  40.500  1.00  0.00           C
ATOM   1818  CB  VAL A 267      67.579  65.821  40.248  1.00  0.00           C
ATOM   1819  CG1 VAL A 267      67.744  67.189  40.920  1.00  0.00           C
ATOM   1820  CG2 VAL A 267      67.282  66.039  38.756  1.00  0.00           C
ATOM   1821  C   VAL A 267      68.523  63.488  40.059  1.00  0.00           C
ATOM   1822  O   VAL A 267      67.873  62.738  40.788  1.00  0.00           O
ATOM   1823  N   LEU A 268      69.055  63.061  38.906  1.00  0.00           N
ATOM   1824  CA  LEU A 268      68.994  61.670  38.455  1.00  0.00           C
ATOM   1825  CB  LEU A 268      69.542  61.572  37.021  1.00  0.00           C
ATOM   1826  CG  LEU A 268      68.687  62.281  35.953  1.00  0.00           C
ATOM   1827  CD1 LEU A 268      69.388  62.191  34.597  1.00  0.00           C
ATOM   1828  CD2 LEU A 268      67.298  61.656  35.804  1.00  0.00           C
ATOM   1829  C   LEU A 268      69.742  60.719  39.404  1.00  0.00           C
ATOM   1830  O   LEU A 268      69.253  59.621  39.650  1.00  0.00           O
ATOM   1831  N   TYR A 269      70.855  61.142  40.014  1.00  0.00           N
ATOM   1832  CA  TYR A 269      71.566  60.352  41.029  1.00  0.00           C
ATOM   1833  CB  TYR A 269      72.826  61.116  41.479  1.00  0.00           C
ATOM   1834  CG  TYR A 269      73.939  61.314  40.459  1.00  0.00           C
ATOM   1835  CD1 TYR A 269      74.674  62.518  40.466  1.00  0.00           C
ATOM   1836  CE1 TYR A 269      75.795  62.678  39.625  1.00  0.00           C
ATOM   1837  CZ  TYR A 269      76.182  61.631  38.762  1.00  0.00           C
ATOM   1838  OH  TYR A 269      77.296  61.743  37.990  1.00  0.00           O
ATOM   1839  CE2 TYR A 269      75.431  60.437  38.731  1.00  0.00           C
ATOM   1840  CD2 TYR A 269      74.322  60.275  39.585  1.00  0.00           C
ATOM   1841  C   TYR A 269      70.665  60.048  42.240  1.00  0.00           C
ATOM   1842  O   TYR A 269      70.551  58.900  42.688  1.00  0.00           O
ATOM   1843  N   SER A 270      69.947  61.062  42.726  1.00  0.00           N
ATOM   1844  CA  SER A 270      68.983  60.934  43.825  1.00  0.00           C
ATOM   1845  CB  SER A 270      68.485  62.319  44.248  1.00  0.00           C
ATOM   1846  OG  SER A 270      69.581  63.194  44.443  1.00  0.00           O
ATOM   1847  C   SER A 270      67.798  60.025  43.465  1.00  0.00           C
ATOM   1848  O   SER A 270      67.297  59.303  44.328  1.00  0.00           O
ATOM   1849  N   ALA A 271      67.389  59.994  42.190  1.00  0.00           N
ATOM   1850  CA  ALA A 271      66.344  59.101  41.686  1.00  0.00           C
ATOM   1851  CB  ALA A 271      65.782  59.698  40.389  1.00  0.00           C
ATOM   1852  C   ALA A 271      66.818  57.646  41.492  1.00  0.00           C
ATOM   1853  O   ALA A 271      66.099  56.716  41.865  1.00  0.00           O
ATOM   1854  N   PHE A 272      68.027  57.418  40.961  1.00  0.00           N
ATOM   1855  CA  PHE A 272      68.601  56.072  40.802  1.00  0.00           C
ATOM   1856  CB  PHE A 272      69.899  56.134  39.979  1.00  0.00           C
ATOM   1857  CG  PHE A 272      69.783  56.701  38.571  1.00  0.00           C
ATOM   1858  CD1 PHE A 272      68.645  56.462  37.772  1.00  0.00           C
ATOM   1859  CE1 PHE A 272      68.553  57.018  36.484  1.00  0.00           C
ATOM   1860  CZ  PHE A 272      69.607  57.795  35.978  1.00  0.00           C
ATOM   1861  CE2 PHE A 272      70.759  58.011  36.754  1.00  0.00           C
ATOM   1862  CD2 PHE A 272      70.842  57.471  38.049  1.00  0.00           C
ATOM   1863  C   PHE A 272      68.848  55.396  42.157  1.00  0.00           C
ATOM   1864  O   PHE A 272      68.586  54.203  42.305  1.00  0.00           O
ATOM   1865  N   THR A 273      69.208  56.174  43.182  1.00  0.00           N
ATOM   1866  CA  THR A 273      69.226  55.763  44.604  1.00  0.00           C
ATOM   1867  CB  THR A 273      70.167  56.640  45.439  1.00  0.00           C
ATOM   1868  CG2 THR A 273      71.617  56.370  45.055  1.00  0.00           C
ATOM   1869  OG1 THR A 273      69.881  58.002  45.223  1.00  0.00           O
ATOM   1870  C   THR A 273      67.827  55.662  45.234  1.00  0.00           C
ATOM   1871  O   THR A 273      67.624  55.912  46.424  1.00  0.00           O
ATOM   1872  N   TRP A 274      66.842  55.269  44.430  1.00  0.00           N
ATOM   1873  CA  TRP A 274      65.577  54.702  44.883  1.00  0.00           C
ATOM   1874  CB  TRP A 274      64.565  55.811  45.191  1.00  0.00           C
ATOM   1875  CG  TRP A 274      63.369  55.302  45.927  1.00  0.00           C
ATOM   1876  CD1 TRP A 274      63.388  54.916  47.219  1.00  0.00           C
ATOM   1877  NE1 TRP A 274      62.152  54.424  47.578  1.00  0.00           N
ATOM   1878  CE2 TRP A 274      61.266  54.459  46.523  1.00  0.00           C
ATOM   1879  CZ2 TRP A 274      59.925  54.071  46.389  1.00  0.00           C
ATOM   1880  CH2 TRP A 274      59.282  54.260  45.154  1.00  0.00           C
ATOM   1881  CZ3 TRP A 274      59.984  54.836  44.079  1.00  0.00           C
ATOM   1882  CE3 TRP A 274      61.335  55.213  44.223  1.00  0.00           C
ATOM   1883  CD2 TRP A 274      62.012  55.036  45.450  1.00  0.00           C
ATOM   1884  C   TRP A 274      65.015  53.725  43.849  1.00  0.00           C
ATOM   1885  O   TRP A 274      64.810  52.559  44.168  1.00  0.00           O
ATOM   1886  N   LEU A 275      64.833  54.186  42.604  1.00  0.00           N
ATOM   1887  CA  LEU A 275      64.050  53.511  41.559  1.00  0.00           C
ATOM   1888  CB  LEU A 275      64.055  54.422  40.309  1.00  0.00           C
ATOM   1889  CG  LEU A 275      62.798  54.353  39.419  1.00  0.00           C
ATOM   1890  CD1 LEU A 275      62.891  55.434  38.339  1.00  0.00           C
ATOM   1891  CD2 LEU A 275      62.613  53.016  38.710  1.00  0.00           C
ATOM   1892  C   LEU A 275      64.552  52.083  41.271  1.00  0.00           C
ATOM   1893  O   LEU A 275      63.756  51.150  41.239  1.00  0.00           O
ATOM   1894  N   GLY A 276      65.870  51.887  41.170  1.00  0.00           N
ATOM   1895  CA  GLY A 276      66.463  50.558  40.992  1.00  0.00           C
ATOM   1896  C   GLY A 276      66.195  49.612  42.166  1.00  0.00           C
ATOM   1897  O   GLY A 276      65.764  48.472  41.983  1.00  0.00           O
ATOM   1898  N   TYR A 277      66.378  50.110  43.391  1.00  0.00           N
ATOM   1899  CA  TYR A 277      66.184  49.346  44.624  1.00  0.00           C
ATOM   1900  CB  TYR A 277      66.879  50.079  45.787  1.00  0.00           C
ATOM   1901  CG  TYR A 277      68.400  50.219  45.685  1.00  0.00           C
ATOM   1902  CD1 TYR A 277      69.226  49.085  45.514  1.00  0.00           C
ATOM   1903  CE1 TYR A 277      70.633  49.218  45.447  1.00  0.00           C
ATOM   1904  CZ  TYR A 277      71.228  50.493  45.565  1.00  0.00           C
ATOM   1905  OH  TYR A 277      72.577  50.675  45.494  1.00  0.00           O
ATOM   1906  CE2 TYR A 277      70.402  51.624  45.747  1.00  0.00           C
ATOM   1907  CD2 TYR A 277      68.999  51.490  45.805  1.00  0.00           C
ATOM   1908  C   TYR A 277      64.703  49.022  44.925  1.00  0.00           C
ATOM   1909  O   TYR A 277      64.440  48.150  45.752  1.00  0.00           O
ATOM   1910  N   VAL A 278      63.725  49.626  44.227  1.00  0.00           N
ATOM   1911  CA  VAL A 278      62.302  49.215  44.301  1.00  0.00           C
ATOM   1912  CB  VAL A 278      61.393  50.107  43.425  1.00  0.00           C
ATOM   1913  CG1 VAL A 278      59.916  49.687  43.487  1.00  0.00           C
ATOM   1914  CG2 VAL A 278      61.439  51.573  43.869  1.00  0.00           C
ATOM   1915  C   VAL A 278      62.126  47.747  43.894  1.00  0.00           C
ATOM   1916  O   VAL A 278      61.319  47.036  44.497  1.00  0.00           O
ATOM   1917  N   ASN A 279      62.930  47.254  42.942  1.00  0.00           N
ATOM   1918  CA  ASN A 279      62.930  45.848  42.526  1.00  0.00           C
ATOM   1919  CB  ASN A 279      64.079  45.644  41.527  1.00  0.00           C
ATOM   1920  CG  ASN A 279      64.040  44.268  40.892  1.00  0.00           C
ATOM   1921  OD1 ASN A 279      63.389  44.063  39.886  1.00  0.00           O
ATOM   1922  ND2 ASN A 279      64.720  43.288  41.438  1.00  0.00           N
ATOM   1923  C   ASN A 279      63.077  44.891  43.721  1.00  0.00           C
ATOM   1924  O   ASN A 279      62.398  43.867  43.782  1.00  0.00           O
ATOM   1925  N   SER A 280      63.911  45.259  44.696  1.00  0.00           N
ATOM   1926  CA  SER A 280      64.212  44.455  45.882  1.00  0.00           C
ATOM   1927  CB  SER A 280      65.422  45.059  46.604  1.00  0.00           C
ATOM   1928  OG  SER A 280      66.534  45.125  45.731  1.00  0.00           O
ATOM   1929  C   SER A 280      63.037  44.305  46.852  1.00  0.00           C
ATOM   1930  O   SER A 280      63.015  43.352  47.627  1.00  0.00           O
ATOM   1931  N   ALA A 281      62.037  45.191  46.789  1.00  0.00           N
ATOM   1932  CA  ALA A 281      60.782  45.048  47.529  1.00  0.00           C
ATOM   1933  CB  ALA A 281      60.274  46.448  47.893  1.00  0.00           C
ATOM   1934  C   ALA A 281      59.728  44.231  46.755  1.00  0.00           C
ATOM   1935  O   ALA A 281      58.900  43.563  47.368  1.00  0.00           O
ATOM   1936  N   VAL A 282      59.767  44.247  45.416  1.00  0.00           N
ATOM   1937  CA  VAL A 282      58.798  43.539  44.557  1.00  0.00           C
ATOM   1938  CB  VAL A 282      58.641  44.256  43.202  1.00  0.00           C
ATOM   1939  CG1 VAL A 282      57.635  43.542  42.289  1.00  0.00           C
ATOM   1940  CG2 VAL A 282      58.144  45.698  43.383  1.00  0.00           C
ATOM   1941  C   VAL A 282      59.165  42.062  44.367  1.00  0.00           C
ATOM   1942  O   VAL A 282      58.311  41.193  44.537  1.00  0.00           O
ATOM   1943  N   ASN A 283      60.433  41.762  44.068  1.00  0.00           N
ATOM   1944  CA  ASN A 283      60.940  40.405  43.829  1.00  0.00           C
ATOM   1945  CB  ASN A 283      62.461  40.509  43.582  1.00  0.00           C
ATOM   1946  CG  ASN A 283      63.075  39.221  43.061  1.00  0.00           C
ATOM   1947  OD1 ASN A 283      62.487  38.488  42.285  1.00  0.00           O
ATOM   1948  ND2 ASN A 283      64.295  38.919  43.430  1.00  0.00           N
ATOM   1949  C   ASN A 283      60.568  39.373  44.930  1.00  0.00           C
ATOM   1950  O   ASN A 283      60.091  38.293  44.581  1.00  0.00           O
ATOM   1951  N   PRO A 284      60.687  39.663  46.247  1.00  0.00           N
ATOM   1952  CD  PRO A 284      61.319  40.830  46.855  1.00  0.00           C
ATOM   1953  CG  PRO A 284      61.015  40.739  48.344  1.00  0.00           C
ATOM   1954  CB  PRO A 284      60.979  39.229  48.568  1.00  0.00           C
ATOM   1955  CA  PRO A 284      60.312  38.704  47.293  1.00  0.00           C
ATOM   1956  C   PRO A 284      58.797  38.542  47.503  1.00  0.00           C
ATOM   1957  O   PRO A 284      58.366  37.485  47.970  1.00  0.00           O
ATOM   1958  N   ILE A 285      57.975  39.556  47.197  1.00  0.00           N
ATOM   1959  CA  ILE A 285      56.538  39.567  47.542  1.00  0.00           C
ATOM   1960  CB  ILE A 285      56.139  40.939  48.135  1.00  0.00           C
ATOM   1961  CG2 ILE A 285      56.006  42.029  47.059  1.00  0.00           C
ATOM   1962  CG1 ILE A 285      54.844  40.816  48.966  1.00  0.00           C
ATOM   1963  CD1 ILE A 285      54.539  42.055  49.818  1.00  0.00           C
ATOM   1964  C   ILE A 285      55.627  39.105  46.393  1.00  0.00           C
ATOM   1965  O   ILE A 285      54.553  38.551  46.637  1.00  0.00           O
ATOM   1966  N   ILE A 286      56.059  39.286  45.139  1.00  0.00           N
ATOM   1967  CA  ILE A 286      55.227  39.086  43.939  1.00  0.00           C
ATOM   1968  CB  ILE A 286      55.965  39.661  42.703  1.00  0.00           C
ATOM   1969  CG2 ILE A 286      57.242  38.868  42.368  1.00  0.00           C
ATOM   1970  CG1 ILE A 286      55.104  39.765  41.426  1.00  0.00           C
ATOM   1971  CD1 ILE A 286      53.873  40.668  41.579  1.00  0.00           C
ATOM   1972  C   ILE A 286      54.762  37.634  43.729  1.00  0.00           C
ATOM   1973  O   ILE A 286      53.691  37.420  43.170  1.00  0.00           O
ATOM   1974  N   TYR A 287      55.522  36.638  44.205  1.00  0.00           N
ATOM   1975  CA  TYR A 287      55.167  35.215  44.061  1.00  0.00           C
ATOM   1976  CB  TYR A 287      56.242  34.497  43.231  1.00  0.00           C
ATOM   1977  CG  TYR A 287      55.708  33.320  42.429  1.00  0.00           C
ATOM   1978  CD1 TYR A 287      55.589  32.051  43.027  1.00  0.00           C
ATOM   1979  CE1 TYR A 287      55.111  30.955  42.284  1.00  0.00           C
ATOM   1980  CZ  TYR A 287      54.733  31.134  40.936  1.00  0.00           C
ATOM   1981  OH  TYR A 287      54.265  30.081  40.218  1.00  0.00           O
ATOM   1982  CE2 TYR A 287      54.831  32.407  40.339  1.00  0.00           C
ATOM   1983  CD2 TYR A 287      55.319  33.499  41.085  1.00  0.00           C
ATOM   1984  C   TYR A 287      54.863  34.500  45.394  1.00  0.00           C
ATOM   1985  O   TYR A 287      54.127  33.514  45.411  1.00  0.00           O
ATOM   1986  N   THR A 288      55.349  35.011  46.532  1.00  0.00           N
ATOM   1987  CA  THR A 288      55.035  34.472  47.877  1.00  0.00           C
ATOM   1988  CB  THR A 288      55.965  35.061  48.945  1.00  0.00           C
ATOM   1989  CG2 THR A 288      57.389  34.550  48.799  1.00  0.00           C
ATOM   1990  OG1 THR A 288      56.003  36.459  48.824  1.00  0.00           O
ATOM   1991  C   THR A 288      53.594  34.750  48.303  1.00  0.00           C
ATOM   1992  O   THR A 288      53.000  33.959  49.033  1.00  0.00           O
ATOM   1993  N   THR A 289      53.007  35.841  47.804  1.00  0.00           N
ATOM   1994  CA  THR A 289      51.570  36.133  47.924  1.00  0.00           C
ATOM   1995  CB  THR A 289      51.289  37.616  47.641  1.00  0.00           C
ATOM   1996  CG2 THR A 289      51.834  38.525  48.740  1.00  0.00           C
ATOM   1997  OG1 THR A 289      51.871  38.012  46.420  1.00  0.00           O
ATOM   1998  C   THR A 289      50.710  35.273  46.991  1.00  0.00           C
ATOM   1999  O   THR A 289      49.564  34.978  47.326  1.00  0.00           O
ATOM   2000  N   PHE A 290      51.262  34.847  45.848  1.00  0.00           N
ATOM   2001  CA  PHE A 290      50.560  34.105  44.797  1.00  0.00           C
ATOM   2002  CB  PHE A 290      51.228  34.429  43.454  1.00  0.00           C
ATOM   2003  CG  PHE A 290      50.698  33.643  42.272  1.00  0.00           C
ATOM   2004  CD1 PHE A 290      49.531  34.059  41.605  1.00  0.00           C
ATOM   2005  CE1 PHE A 290      49.062  33.341  40.489  1.00  0.00           C
ATOM   2006  CZ  PHE A 290      49.754  32.200  40.046  1.00  0.00           C
ATOM   2007  CE2 PHE A 290      50.918  31.779  40.714  1.00  0.00           C
ATOM   2008  CD2 PHE A 290      51.392  32.504  41.821  1.00  0.00           C
ATOM   2009  C   PHE A 290      50.508  32.589  45.041  1.00  0.00           C
ATOM   2010  O   PHE A 290      49.441  31.989  44.905  1.00  0.00           O
ATOM   2011  N   ASN A 291      51.625  31.946  45.414  1.00  0.00           N
ATOM   2012  CA  ASN A 291      51.588  30.517  45.732  1.00  0.00           C
ATOM   2013  CB  ASN A 291      52.990  29.871  45.723  1.00  0.00           C
ATOM   2014  CG  ASN A 291      52.902  28.368  45.993  1.00  0.00           C
ATOM   2015  OD1 ASN A 291      51.827  27.801  46.120  1.00  0.00           O
ATOM   2016  ND2 ASN A 291      53.999  27.664  46.114  1.00  0.00           N
ATOM   2017  C   ASN A 291      50.854  30.295  47.064  1.00  0.00           C
ATOM   2018  O   ASN A 291      51.388  30.582  48.135  1.00  0.00           O
ATOM   2019  N   ILE A 292      49.653  29.719  46.997  1.00  0.00           N
ATOM   2020  CA  ILE A 292      48.808  29.437  48.163  1.00  0.00           C
ATOM   2021  CB  ILE A 292      47.409  28.945  47.730  1.00  0.00           C
ATOM   2022  CG2 ILE A 292      46.685  30.068  46.963  1.00  0.00           C
ATOM   2023  CG1 ILE A 292      47.467  27.631  46.915  1.00  0.00           C
ATOM   2024  CD1 ILE A 292      46.088  27.035  46.605  1.00  0.00           C
ATOM   2025  C   ILE A 292      49.451  28.486  49.186  1.00  0.00           C
ATOM   2026  O   ILE A 292      49.113  28.590  50.364  1.00  0.00           O
ATOM   2027  N   GLU A 293      50.403  27.626  48.787  1.00  0.00           N
ATOM   2028  CA  GLU A 293      51.236  26.854  49.728  1.00  0.00           C
ATOM   2029  CB  GLU A 293      52.270  25.978  48.986  1.00  0.00           C
ATOM   2030  CG  GLU A 293      51.741  24.958  47.967  1.00  0.00           C
ATOM   2031  CD  GLU A 293      52.899  24.270  47.211  1.00  0.00           C
ATOM   2032  OE1 GLU A 293      53.903  24.956  46.887  1.00  0.00           O
ATOM   2033  OE2 GLU A 293      52.791  23.050  46.943  1.00  0.00           O
ATOM   2034  C   GLU A 293      52.023  27.810  50.637  1.00  0.00           C
ATOM   2035  O   GLU A 293      51.939  27.754  51.866  1.00  0.00           O
ATOM   2036  N   PHE A 294      52.757  28.731  50.005  1.00  0.00           N
ATOM   2037  CA  PHE A 294      53.625  29.708  50.652  1.00  0.00           C
ATOM   2038  CB  PHE A 294      54.459  30.427  49.573  1.00  0.00           C
ATOM   2039  CG  PHE A 294      55.900  30.686  49.967  1.00  0.00           C
ATOM   2040  CD1 PHE A 294      56.203  31.414  51.134  1.00  0.00           C
ATOM   2041  CE1 PHE A 294      57.542  31.594  51.520  1.00  0.00           C
ATOM   2042  CZ  PHE A 294      58.581  31.069  50.734  1.00  0.00           C
ATOM   2043  CE2 PHE A 294      58.283  30.360  49.560  1.00  0.00           C
ATOM   2044  CD2 PHE A 294      56.946  30.167  49.178  1.00  0.00           C
ATOM   2045  C   PHE A 294      52.795  30.679  51.488  1.00  0.00           C
ATOM   2046  O   PHE A 294      53.109  30.919  52.653  1.00  0.00           O
ATOM   2047  N   ARG A 295      51.677  31.160  50.933  1.00  0.00           N
ATOM   2048  CA  ARG A 295      50.758  32.092  51.590  1.00  0.00           C
ATOM   2049  CB  ARG A 295      49.688  32.532  50.566  1.00  0.00           C
ATOM   2050  CG  ARG A 295      49.219  33.988  50.715  1.00  0.00           C
ATOM   2051  CD  ARG A 295      48.621  34.294  52.091  1.00  0.00           C
ATOM   2052  NE  ARG A 295      47.968  35.614  52.122  1.00  0.00           N
ATOM   2053  CZ  ARG A 295      46.797  35.899  52.653  1.00  0.00           C
ATOM   2054  NH1 ARG A 295      45.970  35.007  53.115  1.00  0.00           N
ATOM   2055  NH2 ARG A 295      46.421  37.136  52.745  1.00  0.00           N
ATOM   2056  C   ARG A 295      50.172  31.497  52.879  1.00  0.00           C
ATOM   2057  O   ARG A 295      50.162  32.187  53.898  1.00  0.00           O
ATOM   2058  N   LYS A 296      49.735  30.225  52.892  1.00  0.00           N
ATOM   2059  CA  LYS A 296      49.191  29.606  54.122  1.00  0.00           C
ATOM   2060  CB  LYS A 296      48.149  28.516  53.817  1.00  0.00           C
ATOM   2061  CG  LYS A 296      48.703  27.152  53.367  1.00  0.00           C
ATOM   2062  CD  LYS A 296      47.554  26.182  53.041  1.00  0.00           C
ATOM   2063  CE  LYS A 296      46.931  25.596  54.319  1.00  0.00           C
ATOM   2064  NZ  LYS A 296      45.466  25.398  54.212  1.00  0.00           N
ATOM   2065  C   LYS A 296      50.266  29.177  55.128  1.00  0.00           C
ATOM   2066  O   LYS A 296      50.018  29.246  56.329  1.00  0.00           O
ATOM   2067  N   ALA A 297      51.469  28.821  54.676  1.00  0.00           N
ATOM   2068  CA  ALA A 297      52.610  28.574  55.561  1.00  0.00           C
ATOM   2069  CB  ALA A 297      53.712  27.922  54.728  1.00  0.00           C
ATOM   2070  C   ALA A 297      53.106  29.864  56.248  1.00  0.00           C
ATOM   2071  O   ALA A 297      53.315  29.879  57.459  1.00  0.00           O
ATOM   2072  N   PHE A 298      53.211  30.966  55.497  1.00  0.00           N
ATOM   2073  CA  PHE A 298      53.515  32.311  56.001  1.00  0.00           C
ATOM   2074  CB  PHE A 298      53.585  33.246  54.781  1.00  0.00           C
ATOM   2075  CG  PHE A 298      54.051  34.669  55.025  1.00  0.00           C
ATOM   2076  CD1 PHE A 298      53.157  35.637  55.522  1.00  0.00           C
ATOM   2077  CE1 PHE A 298      53.566  36.977  55.649  1.00  0.00           C
ATOM   2078  CZ  PHE A 298      54.866  37.356  55.272  1.00  0.00           C
ATOM   2079  CE2 PHE A 298      55.758  36.394  54.768  1.00  0.00           C
ATOM   2080  CD2 PHE A 298      55.356  35.052  54.655  1.00  0.00           C
ATOM   2081  C   PHE A 298      52.471  32.770  57.034  1.00  0.00           C
ATOM   2082  O   PHE A 298      52.818  33.296  58.086  1.00  0.00           O
ATOM   2083  N   LEU A 299      51.187  32.496  56.780  1.00  0.00           N
ATOM   2084  CA  LEU A 299      50.085  32.765  57.709  1.00  0.00           C
ATOM   2085  CB  LEU A 299      48.785  32.559  56.906  1.00  0.00           C
ATOM   2086  CG  LEU A 299      47.434  32.883  57.563  1.00  0.00           C
ATOM   2087  CD1 LEU A 299      46.969  31.806  58.538  1.00  0.00           C
ATOM   2088  CD2 LEU A 299      47.417  34.252  58.240  1.00  0.00           C
ATOM   2089  C   LEU A 299      50.182  31.923  59.001  1.00  0.00           C
ATOM   2090  O   LEU A 299      50.012  32.475  60.095  1.00  0.00           O
ATOM   2091  N   LYS A 300      50.530  30.626  58.898  1.00  0.00           N
ATOM   2092  CA  LYS A 300      50.769  29.734  60.053  1.00  0.00           C
ATOM   2093  CB  LYS A 300      51.090  28.294  59.581  1.00  0.00           C
ATOM   2094  CG  LYS A 300      51.350  27.324  60.757  1.00  0.00           C
ATOM   2095  CD  LYS A 300      51.709  25.881  60.352  1.00  0.00           C
ATOM   2096  CE  LYS A 300      50.500  25.076  59.858  1.00  0.00           C
ATOM   2097  NZ  LYS A 300      50.848  23.654  59.606  1.00  0.00           N
ATOM   2098  C   LYS A 300      51.852  30.288  60.986  1.00  0.00           C
ATOM   2099  O   LYS A 300      51.648  30.289  62.196  1.00  0.00           O
ATOM   2100  N   ILE A 301      52.967  30.793  60.445  1.00  0.00           N
ATOM   2101  CA  ILE A 301      54.087  31.312  61.256  1.00  0.00           C
ATOM   2102  CB  ILE A 301      55.465  31.053  60.588  1.00  0.00           C
ATOM   2103  CG2 ILE A 301      55.670  29.538  60.397  1.00  0.00           C
ATOM   2104  CG1 ILE A 301      55.726  31.749  59.233  1.00  0.00           C
ATOM   2105  CD1 ILE A 301      55.980  33.258  59.305  1.00  0.00           C
ATOM   2106  C   ILE A 301      53.907  32.759  61.752  1.00  0.00           C
ATOM   2107  O   ILE A 301      54.773  33.247  62.475  1.00  0.00           O
ATOM   2108  N   LEU A 302      52.809  33.444  61.392  1.00  0.00           N
ATOM   2109  CA  LEU A 302      52.621  34.879  61.658  1.00  0.00           C
ATOM   2110  CB  LEU A 302      52.446  35.602  60.308  1.00  0.00           C
ATOM   2111  CG  LEU A 302      52.278  37.131  60.400  1.00  0.00           C
ATOM   2112  CD1 LEU A 302      53.475  37.823  61.057  1.00  0.00           C
ATOM   2113  CD2 LEU A 302      52.118  37.704  58.992  1.00  0.00           C
ATOM   2114  C   LEU A 302      51.486  35.222  62.639  1.00  0.00           C
ATOM   2115  O   LEU A 302      51.693  36.068  63.509  1.00  0.00           O
ATOM   2116  N   HIS A 303      50.284  34.645  62.492  1.00  0.00           N
ATOM   2117  CA  HIS A 303      49.072  35.143  63.192  1.00  0.00           C
ATOM   2118  CB  HIS A 303      48.196  35.894  62.172  1.00  0.00           C
ATOM   2119  CG  HIS A 303      47.091  36.722  62.785  1.00  0.00           C
ATOM   2120  ND1 HIS A 303      45.726  36.480  62.632  1.00  0.00           N
ATOM   2121  CE1 HIS A 303      45.103  37.421  63.351  1.00  0.00           C
ATOM   2122  NE2 HIS A 303      45.991  38.251  63.920  1.00  0.00           N
ATOM   2123  CD2 HIS A 303      47.255  37.824  63.576  1.00  0.00           C
ATOM   2124  C   HIS A 303      48.277  34.081  63.976  1.00  0.00           C
ATOM   2125  O   HIS A 303      47.400  34.429  64.774  1.00  0.00           O
ATOM   2126  N   CYS A 304      48.609  32.798  63.801  1.00  0.00           N
ATOM   2127  CA  CYS A 304      47.965  31.671  64.491  1.00  0.00           C
ATOM   2128  CB  CYS A 304      48.315  30.373  63.746  1.00  0.00           C
ATOM   2129  SG  CYS A 304      47.602  30.417  62.075  1.00  0.00           S
ATOM   2130  C   CYS A 304      48.294  31.591  65.992  1.00  0.00           C
ATOM   2131  O   CYS A 304      49.153  32.354  66.491  1.00  0.00           O
ATOM   2132  OXT CYS A 304      47.670  30.755  66.680  1.00  0.00           O
TER    2133      CYS A 304
ATOM   2134  N   ALA B  48      81.664  79.530  67.290  1.00  0.00           N
ATOM   2135  CA  ALA B  48      80.966  78.233  67.358  1.00  0.00           C
ATOM   2136  CB  ALA B  48      81.012  77.630  68.768  1.00  0.00           C
ATOM   2137  C   ALA B  48      79.525  78.401  66.894  1.00  0.00           C
ATOM   2138  O   ALA B  48      78.874  79.366  67.293  1.00  0.00           O
ATOM   2139  N   ALA B  49      79.040  77.480  66.060  1.00  0.00           N
ATOM   2140  CA  ALA B  49      77.644  77.402  65.627  1.00  0.00           C
ATOM   2141  CB  ALA B  49      77.621  76.509  64.376  1.00  0.00           C
ATOM   2142  C   ALA B  49      76.726  76.866  66.757  1.00  0.00           C
ATOM   2143  O   ALA B  49      77.241  76.255  67.699  1.00  0.00           O
ATOM   2144  N   PRO B  50      75.391  77.048  66.678  1.00  0.00           N
ATOM   2145  CD  PRO B  50      74.475  76.491  67.665  1.00  0.00           C
ATOM   2146  CG  PRO B  50      73.094  77.044  67.330  1.00  0.00           C
ATOM   2147  CB  PRO B  50      73.193  77.343  65.837  1.00  0.00           C
ATOM   2148  CA  PRO B  50      74.639  77.816  65.676  1.00  0.00           C
ATOM   2149  C   PRO B  50      74.771  79.333  65.890  1.00  0.00           C
ATOM   2150  O   PRO B  50      74.902  79.799  67.019  1.00  0.00           O
ATOM   2151  N   SER B  51      74.747  80.119  64.810  1.00  0.00           N
ATOM   2152  CA  SER B  51      74.977  81.574  64.863  1.00  0.00           C
ATOM   2153  CB  SER B  51      75.404  82.103  63.491  1.00  0.00           C
ATOM   2154  OG  SER B  51      74.391  81.943  62.516  1.00  0.00           O
ATOM   2155  C   SER B  51      73.795  82.403  65.380  1.00  0.00           C
ATOM   2156  O   SER B  51      73.999  83.540  65.807  1.00  0.00           O
ATOM   2157  N   SER B  52      72.570  81.870  65.338  1.00  0.00           N
ATOM   2158  CA  SER B  52      71.342  82.545  65.779  1.00  0.00           C
ATOM   2159  CB  SER B  52      70.898  83.558  64.709  1.00  0.00           C
ATOM   2160  OG  SER B  52      70.284  82.929  63.597  1.00  0.00           O
ATOM   2161  C   SER B  52      70.215  81.540  66.060  1.00  0.00           C
ATOM   2162  O   SER B  52      70.338  80.353  65.754  1.00  0.00           O
ATOM   2163  N   GLU B  53      69.076  82.019  66.574  1.00  0.00           N
ATOM   2164  CA  GLU B  53      67.827  81.238  66.694  1.00  0.00           C
ATOM   2165  CB  GLU B  53      66.750  82.082  67.407  1.00  0.00           C
ATOM   2166  CG  GLU B  53      66.483  83.432  66.719  1.00  0.00           C
ATOM   2167  CD  GLU B  53      65.091  83.984  67.039  1.00  0.00           C
ATOM   2168  OE1 GLU B  53      64.228  84.039  66.131  1.00  0.00           O
ATOM   2169  OE2 GLU B  53      64.829  84.446  68.165  1.00  0.00           O
ATOM   2170  C   GLU B  53      67.270  80.710  65.351  1.00  0.00           C
ATOM   2171  O   GLU B  53      66.363  79.880  65.352  1.00  0.00           O
ATOM   2172  N   LEU B  54      67.801  81.177  64.213  1.00  0.00           N
ATOM   2173  CA  LEU B  54      67.406  80.758  62.862  1.00  0.00           C
ATOM   2174  CB  LEU B  54      67.272  81.994  61.950  1.00  0.00           C
ATOM   2175  CG  LEU B  54      66.523  83.204  62.533  1.00  0.00           C
ATOM   2176  CD1 LEU B  54      66.462  84.327  61.498  1.00  0.00           C
ATOM   2177  CD2 LEU B  54      65.100  82.867  62.975  1.00  0.00           C
ATOM   2178  C   LEU B  54      68.389  79.745  62.249  1.00  0.00           C
ATOM   2179  O   LEU B  54      68.104  79.166  61.208  1.00  0.00           O
ATOM   2180  N   ASP B  55      69.543  79.522  62.882  1.00  0.00           N
ATOM   2181  CA  ASP B  55      70.666  78.727  62.359  1.00  0.00           C
ATOM   2182  CB  ASP B  55      71.941  79.566  62.532  1.00  0.00           C
ATOM   2183  CG  ASP B  55      73.130  79.089  61.697  1.00  0.00           C
ATOM   2184  OD1 ASP B  55      72.944  78.566  60.575  1.00  0.00           O
ATOM   2185  OD2 ASP B  55      74.274  79.352  62.141  1.00  0.00           O
ATOM   2186  C   ASP B  55      70.777  77.336  63.021  1.00  0.00           C
ATOM   2187  O   ASP B  55      71.824  76.694  62.983  1.00  0.00           O
ATOM   2188  N   VAL B  56      69.706  76.893  63.688  1.00  0.00           N
ATOM   2189  CA  VAL B  56      69.669  75.719  64.574  1.00  0.00           C
ATOM   2190  CB  VAL B  56      69.557  76.178  66.044  1.00  0.00           C
ATOM   2191  CG1 VAL B  56      68.304  77.008  66.347  1.00  0.00           C
ATOM   2192  CG2 VAL B  56      69.641  75.009  67.031  1.00  0.00           C
ATOM   2193  C   VAL B  56      68.570  74.734  64.162  1.00  0.00           C
ATOM   2194  O   VAL B  56      67.458  75.140  63.826  1.00  0.00           O
ATOM   2195  N   ASN B  57      68.896  73.438  64.175  1.00  0.00           N
ATOM   2196  CA  ASN B  57      68.029  72.305  63.824  1.00  0.00           C
ATOM   2197  CB  ASN B  57      67.981  72.202  62.283  1.00  0.00           C
ATOM   2198  CG  ASN B  57      66.695  71.583  61.763  1.00  0.00           C
ATOM   2199  OD1 ASN B  57      66.370  70.443  62.048  1.00  0.00           O
ATOM   2200  ND2 ASN B  57      65.935  72.296  60.970  1.00  0.00           N
ATOM   2201  C   ASN B  57      68.570  71.020  64.507  1.00  0.00           C
ATOM   2202  O   ASN B  57      69.602  71.081  65.179  1.00  0.00           O
ATOM   2203  N   THR B  58      67.914  69.862  64.367  1.00  0.00           N
ATOM   2204  CA  THR B  58      68.340  68.614  65.036  1.00  0.00           C
ATOM   2205  CB  THR B  58      67.179  67.635  65.284  1.00  0.00           C
ATOM   2206  CG2 THR B  58      66.183  68.212  66.282  1.00  0.00           C
ATOM   2207  OG1 THR B  58      66.445  67.299  64.126  1.00  0.00           O
ATOM   2208  C   THR B  58      69.518  67.890  64.366  1.00  0.00           C
ATOM   2209  O   THR B  58      69.709  67.955  63.154  1.00  0.00           O
ATOM   2210  N   ASP B  59      70.294  67.169  65.186  1.00  0.00           N
ATOM   2211  CA  ASP B  59      71.469  66.367  64.806  1.00  0.00           C
ATOM   2212  CB  ASP B  59      71.947  65.621  66.065  1.00  0.00           C
ATOM   2213  CG  ASP B  59      72.994  64.539  65.783  1.00  0.00           C
ATOM   2214  OD1 ASP B  59      74.173  64.897  65.576  1.00  0.00           O
ATOM   2215  OD2 ASP B  59      72.608  63.343  65.788  1.00  0.00           O
ATOM   2216  C   ASP B  59      71.197  65.391  63.644  1.00  0.00           C
ATOM   2217  O   ASP B  59      70.208  64.656  63.648  1.00  0.00           O
ATOM   2218  N   ILE B  60      72.102  65.357  62.659  1.00  0.00           N
ATOM   2219  CA  ILE B  60      71.903  64.641  61.388  1.00  0.00           C
ATOM   2220  CB  ILE B  60      73.014  65.037  60.382  1.00  0.00           C
ATOM   2221  CG2 ILE B  60      74.424  64.619  60.844  1.00  0.00           C
ATOM   2222  CG1 ILE B  60      72.783  64.488  58.958  1.00  0.00           C
ATOM   2223  CD1 ILE B  60      71.468  64.956  58.326  1.00  0.00           C
ATOM   2224  C   ILE B  60      71.777  63.121  61.562  1.00  0.00           C
ATOM   2225  O   ILE B  60      70.923  62.496  60.933  1.00  0.00           O
ATOM   2226  N   TYR B  61      72.561  62.525  62.463  1.00  0.00           N
ATOM   2227  CA  TYR B  61      72.476  61.095  62.770  1.00  0.00           C
ATOM   2228  CB  TYR B  61      73.686  60.685  63.631  1.00  0.00           C
ATOM   2229  CG  TYR B  61      75.019  61.303  63.223  1.00  0.00           C
ATOM   2230  CD1 TYR B  61      75.607  60.994  61.979  1.00  0.00           C
ATOM   2231  CE1 TYR B  61      76.832  61.589  61.609  1.00  0.00           C
ATOM   2232  CZ  TYR B  61      77.481  62.489  62.485  1.00  0.00           C
ATOM   2233  OH  TYR B  61      78.676  63.039  62.138  1.00  0.00           O
ATOM   2234  CE2 TYR B  61      76.884  62.806  63.723  1.00  0.00           C
ATOM   2235  CD2 TYR B  61      75.657  62.218  64.085  1.00  0.00           C
ATOM   2236  C   TYR B  61      71.140  60.780  63.465  1.00  0.00           C
ATOM   2237  O   TYR B  61      70.448  59.820  63.118  1.00  0.00           O
ATOM   2238  N   SER B  62      70.719  61.660  64.377  1.00  0.00           N
ATOM   2239  CA  SER B  62      69.432  61.580  65.074  1.00  0.00           C
ATOM   2240  CB  SER B  62      69.365  62.629  66.184  1.00  0.00           C
ATOM   2241  OG  SER B  62      70.443  62.485  67.093  1.00  0.00           O
ATOM   2242  C   SER B  62      68.226  61.739  64.137  1.00  0.00           C
ATOM   2243  O   SER B  62      67.218  61.066  64.349  1.00  0.00           O
ATOM   2244  N   LYS B  63      68.315  62.553  63.071  1.00  0.00           N
ATOM   2245  CA  LYS B  63      67.268  62.654  62.031  1.00  0.00           C
ATOM   2246  CB  LYS B  63      67.606  63.742  60.999  1.00  0.00           C
ATOM   2247  CG  LYS B  63      67.403  65.165  61.532  1.00  0.00           C
ATOM   2248  CD  LYS B  63      67.658  66.178  60.404  1.00  0.00           C
ATOM   2249  CE  LYS B  63      67.399  67.631  60.819  1.00  0.00           C
ATOM   2250  NZ  LYS B  63      66.023  67.837  61.325  1.00  0.00           N
ATOM   2251  C   LYS B  63      67.035  61.322  61.313  1.00  0.00           C
ATOM   2252  O   LYS B  63      65.884  60.926  61.116  1.00  0.00           O
ATOM   2253  N   VAL B  64      68.103  60.598  60.968  1.00  0.00           N
ATOM   2254  CA  VAL B  64      68.002  59.248  60.378  1.00  0.00           C
ATOM   2255  CB  VAL B  64      69.365  58.764  59.838  1.00  0.00           C
ATOM   2256  CG1 VAL B  64      69.262  57.376  59.190  1.00  0.00           C
ATOM   2257  CG2 VAL B  64      69.910  59.720  58.768  1.00  0.00           C
ATOM   2258  C   VAL B  64      67.417  58.255  61.391  1.00  0.00           C
ATOM   2259  O   VAL B  64      66.521  57.485  61.042  1.00  0.00           O
ATOM   2260  N   LEU B  65      67.844  58.327  62.657  1.00  0.00           N
ATOM   2261  CA  LEU B  65      67.334  57.482  63.744  1.00  0.00           C
ATOM   2262  CB  LEU B  65      68.145  57.793  65.021  1.00  0.00           C
ATOM   2263  CG  LEU B  65      68.043  56.762  66.163  1.00  0.00           C
ATOM   2264  CD1 LEU B  65      69.133  57.056  67.198  1.00  0.00           C
ATOM   2265  CD2 LEU B  65      66.703  56.789  66.905  1.00  0.00           C
ATOM   2266  C   LEU B  65      65.812  57.640  63.918  1.00  0.00           C
ATOM   2267  O   LEU B  65      65.087  56.645  63.864  1.00  0.00           O
ATOM   2268  N   VAL B  66      65.295  58.869  64.052  1.00  0.00           N
ATOM   2269  CA  VAL B  66      63.838  59.073  64.182  1.00  0.00           C
ATOM   2270  CB  VAL B  66      63.439  60.451  64.740  1.00  0.00           C
ATOM   2271  CG1 VAL B  66      64.074  60.691  66.115  1.00  0.00           C
ATOM   2272  CG2 VAL B  66      63.769  61.618  63.806  1.00  0.00           C
ATOM   2273  C   VAL B  66      63.084  58.764  62.889  1.00  0.00           C
ATOM   2274  O   VAL B  66      61.975  58.246  62.965  1.00  0.00           O
ATOM   2275  N   THR B  67      63.683  58.975  61.710  1.00  0.00           N
ATOM   2276  CA  THR B  67      63.084  58.567  60.423  1.00  0.00           C
ATOM   2277  CB  THR B  67      63.993  58.943  59.240  1.00  0.00           C
ATOM   2278  CG2 THR B  67      63.453  58.500  57.882  1.00  0.00           C
ATOM   2279  OG1 THR B  67      64.123  60.343  59.167  1.00  0.00           O
ATOM   2280  C   THR B  67      62.788  57.064  60.408  1.00  0.00           C
ATOM   2281  O   THR B  67      61.688  56.661  60.030  1.00  0.00           O
ATOM   2282  N   ALA B  68      63.717  56.231  60.889  1.00  0.00           N
ATOM   2283  CA  ALA B  68      63.494  54.791  61.009  1.00  0.00           C
ATOM   2284  CB  ALA B  68      64.821  54.123  61.387  1.00  0.00           C
ATOM   2285  C   ALA B  68      62.364  54.448  62.003  1.00  0.00           C
ATOM   2286  O   ALA B  68      61.547  53.576  61.712  1.00  0.00           O
ATOM   2287  N   VAL B  69      62.266  55.154  63.138  1.00  0.00           N
ATOM   2288  CA  VAL B  69      61.195  54.948  64.138  1.00  0.00           C
ATOM   2289  CB  VAL B  69      61.502  55.706  65.448  1.00  0.00           C
ATOM   2290  CG1 VAL B  69      60.368  55.598  66.477  1.00  0.00           C
ATOM   2291  CG2 VAL B  69      62.769  55.154  66.116  1.00  0.00           C
ATOM   2292  C   VAL B  69      59.815  55.331  63.589  1.00  0.00           C
ATOM   2293  O   VAL B  69      58.870  54.556  63.730  1.00  0.00           O
ATOM   2294  N   TYR B  70      59.695  56.482  62.919  1.00  0.00           N
ATOM   2295  CA  TYR B  70      58.454  56.913  62.261  1.00  0.00           C
ATOM   2296  CB  TYR B  70      58.673  58.274  61.573  1.00  0.00           C
ATOM   2297  CG  TYR B  70      58.412  59.527  62.402  1.00  0.00           C
ATOM   2298  CD1 TYR B  70      59.186  59.834  63.537  1.00  0.00           C
ATOM   2299  CE1 TYR B  70      58.971  61.038  64.237  1.00  0.00           C
ATOM   2300  CZ  TYR B  70      57.944  61.920  63.846  1.00  0.00           C
ATOM   2301  OH  TYR B  70      57.706  63.042  64.576  1.00  0.00           O
ATOM   2302  CE2 TYR B  70      57.167  61.619  62.708  1.00  0.00           C
ATOM   2303  CD2 TYR B  70      57.418  60.435  61.988  1.00  0.00           C
ATOM   2304  C   TYR B  70      57.986  55.865  61.234  1.00  0.00           C
ATOM   2305  O   TYR B  70      56.843  55.408  61.285  1.00  0.00           O
ATOM   2306  N   LEU B  71      58.880  55.428  60.339  1.00  0.00           N
ATOM   2307  CA  LEU B  71      58.553  54.448  59.297  1.00  0.00           C
ATOM   2308  CB  LEU B  71      59.706  54.388  58.278  1.00  0.00           C
ATOM   2309  CG  LEU B  71      59.900  55.679  57.454  1.00  0.00           C
ATOM   2310  CD1 LEU B  71      61.177  55.558  56.623  1.00  0.00           C
ATOM   2311  CD2 LEU B  71      58.737  55.958  56.500  1.00  0.00           C
ATOM   2312  C   LEU B  71      58.220  53.056  59.868  1.00  0.00           C
ATOM   2313  O   LEU B  71      57.344  52.379  59.329  1.00  0.00           O
ATOM   2314  N   ALA B  72      58.849  52.647  60.976  1.00  0.00           N
ATOM   2315  CA  ALA B  72      58.538  51.393  61.665  1.00  0.00           C
ATOM   2316  CB  ALA B  72      59.619  51.130  62.720  1.00  0.00           C
ATOM   2317  C   ALA B  72      57.127  51.385  62.287  1.00  0.00           C
ATOM   2318  O   ALA B  72      56.438  50.367  62.219  1.00  0.00           O
ATOM   2319  N   LEU B  73      56.664  52.514  62.839  1.00  0.00           N
ATOM   2320  CA  LEU B  73      55.274  52.668  63.294  1.00  0.00           C
ATOM   2321  CB  LEU B  73      55.144  53.966  64.117  1.00  0.00           C
ATOM   2322  CG  LEU B  73      55.883  53.978  65.469  1.00  0.00           C
ATOM   2323  CD1 LEU B  73      55.740  55.358  66.115  1.00  0.00           C
ATOM   2324  CD2 LEU B  73      55.337  52.946  66.459  1.00  0.00           C
ATOM   2325  C   LEU B  73      54.297  52.667  62.105  1.00  0.00           C
ATOM   2326  O   LEU B  73      53.292  51.952  62.117  1.00  0.00           O
ATOM   2327  N   PHE B  74      54.623  53.418  61.048  1.00  0.00           N
ATOM   2328  CA  PHE B  74      53.802  53.552  59.842  1.00  0.00           C
ATOM   2329  CB  PHE B  74      54.505  54.529  58.890  1.00  0.00           C
ATOM   2330  CG  PHE B  74      53.705  54.915  57.662  1.00  0.00           C
ATOM   2331  CD1 PHE B  74      52.905  56.073  57.679  1.00  0.00           C
ATOM   2332  CE1 PHE B  74      52.199  56.459  56.527  1.00  0.00           C
ATOM   2333  CZ  PHE B  74      52.281  55.682  55.358  1.00  0.00           C
ATOM   2334  CE2 PHE B  74      53.068  54.518  55.342  1.00  0.00           C
ATOM   2335  CD2 PHE B  74      53.785  54.138  56.490  1.00  0.00           C
ATOM   2336  C   PHE B  74      53.529  52.205  59.155  1.00  0.00           C
ATOM   2337  O   PHE B  74      52.372  51.882  58.872  1.00  0.00           O
ATOM   2338  N   VAL B  75      54.570  51.399  58.910  1.00  0.00           N
ATOM   2339  CA  VAL B  75      54.466  50.165  58.107  1.00  0.00           C
ATOM   2340  CB  VAL B  75      55.872  49.662  57.707  1.00  0.00           C
ATOM   2341  CG1 VAL B  75      56.656  49.042  58.869  1.00  0.00           C
ATOM   2342  CG2 VAL B  75      55.822  48.651  56.557  1.00  0.00           C
ATOM   2343  C   VAL B  75      53.613  49.075  58.771  1.00  0.00           C
ATOM   2344  O   VAL B  75      52.976  48.296  58.066  1.00  0.00           O
ATOM   2345  N   VAL B  76      53.536  49.041  60.108  1.00  0.00           N
ATOM   2346  CA  VAL B  76      52.690  48.077  60.839  1.00  0.00           C
ATOM   2347  CB  VAL B  76      53.428  47.518  62.073  1.00  0.00           C
ATOM   2348  CG1 VAL B  76      53.615  48.527  63.212  1.00  0.00           C
ATOM   2349  CG2 VAL B  76      52.715  46.281  62.633  1.00  0.00           C
ATOM   2350  C   VAL B  76      51.302  48.637  61.165  1.00  0.00           C
ATOM   2351  O   VAL B  76      50.300  47.946  60.973  1.00  0.00           O
ATOM   2352  N   GLY B  77      51.205  49.892  61.618  1.00  0.00           N
ATOM   2353  CA  GLY B  77      49.941  50.458  62.099  1.00  0.00           C
ATOM   2354  C   GLY B  77      48.934  50.760  60.987  1.00  0.00           C
ATOM   2355  O   GLY B  77      47.733  50.599  61.194  1.00  0.00           O
ATOM   2356  N   THR B  78      49.392  51.133  59.787  1.00  0.00           N
ATOM   2357  CA  THR B  78      48.503  51.418  58.640  1.00  0.00           C
ATOM   2358  CB  THR B  78      49.266  52.100  57.493  1.00  0.00           C
ATOM   2359  CG2 THR B  78      49.740  53.505  57.866  1.00  0.00           C
ATOM   2360  OG1 THR B  78      50.389  51.336  57.127  1.00  0.00           O
ATOM   2361  C   THR B  78      47.803  50.155  58.125  1.00  0.00           C
ATOM   2362  O   THR B  78      46.583  50.152  57.928  1.00  0.00           O
ATOM   2363  N   VAL B  79      48.541  49.048  57.995  1.00  0.00           N
ATOM   2364  CA  VAL B  79      47.994  47.718  57.670  1.00  0.00           C
ATOM   2365  CB  VAL B  79      49.127  46.722  57.341  1.00  0.00           C
ATOM   2366  CG1 VAL B  79      48.568  45.358  56.914  1.00  0.00           C
ATOM   2367  CG2 VAL B  79      50.016  47.237  56.200  1.00  0.00           C
ATOM   2368  C   VAL B  79      47.126  47.199  58.822  1.00  0.00           C
ATOM   2369  O   VAL B  79      46.012  46.724  58.601  1.00  0.00           O
ATOM   2370  N   GLY B  80      47.591  47.359  60.067  1.00  0.00           N
ATOM   2371  CA  GLY B  80      46.840  46.994  61.268  1.00  0.00           C
ATOM   2372  C   GLY B  80      45.476  47.685  61.349  1.00  0.00           C
ATOM   2373  O   GLY B  80      44.479  47.027  61.641  1.00  0.00           O
ATOM   2374  N   ASN B  81      45.399  48.981  61.041  1.00  0.00           N
ATOM   2375  CA  ASN B  81      44.150  49.742  60.984  1.00  0.00           C
ATOM   2376  CB  ASN B  81      44.502  51.232  60.836  1.00  0.00           C
ATOM   2377  CG  ASN B  81      43.269  52.115  60.847  1.00  0.00           C
ATOM   2378  OD1 ASN B  81      42.531  52.196  59.882  1.00  0.00           O
ATOM   2379  ND2 ASN B  81      43.005  52.788  61.938  1.00  0.00           N
ATOM   2380  C   ASN B  81      43.226  49.244  59.859  1.00  0.00           C
ATOM   2381  O   ASN B  81      42.100  48.818  60.123  1.00  0.00           O
ATOM   2382  N   THR B  82      43.716  49.243  58.618  1.00  0.00           N
ATOM   2383  CA  THR B  82      42.894  48.985  57.422  1.00  0.00           C
ATOM   2384  CB  THR B  82      43.677  49.270  56.131  1.00  0.00           C
ATOM   2385  CG2 THR B  82      43.876  50.769  55.909  1.00  0.00           C
ATOM   2386  OG1 THR B  82      44.954  48.679  56.169  1.00  0.00           O
ATOM   2387  C   THR B  82      42.305  47.573  57.387  1.00  0.00           C
ATOM   2388  O   THR B  82      41.108  47.420  57.142  1.00  0.00           O
ATOM   2389  N   VAL B  83      43.079  46.537  57.733  1.00  0.00           N
ATOM   2390  CA  VAL B  83      42.564  45.152  57.782  1.00  0.00           C
ATOM   2391  CB  VAL B  83      43.718  44.125  57.764  1.00  0.00           C
ATOM   2392  CG1 VAL B  83      43.204  42.680  57.664  1.00  0.00           C
ATOM   2393  CG2 VAL B  83      44.641  44.335  56.553  1.00  0.00           C
ATOM   2394  C   VAL B  83      41.609  44.945  58.971  1.00  0.00           C
ATOM   2395  O   VAL B  83      40.666  44.154  58.879  1.00  0.00           O
ATOM   2396  N   THR B  84      41.764  45.704  60.065  1.00  0.00           N
ATOM   2397  CA  THR B  84      40.805  45.700  61.191  1.00  0.00           C
ATOM   2398  CB  THR B  84      41.368  46.423  62.427  1.00  0.00           C
ATOM   2399  CG2 THR B  84      40.446  46.400  63.644  1.00  0.00           C
ATOM   2400  OG1 THR B  84      42.557  45.789  62.829  1.00  0.00           O
ATOM   2401  C   THR B  84      39.472  46.316  60.769  1.00  0.00           C
ATOM   2402  O   THR B  84      38.420  45.734  61.037  1.00  0.00           O
ATOM   2403  N   ALA B  85      39.501  47.436  60.039  1.00  0.00           N
ATOM   2404  CA  ALA B  85      38.306  48.060  59.476  1.00  0.00           C
ATOM   2405  CB  ALA B  85      38.701  49.415  58.876  1.00  0.00           C
ATOM   2406  C   ALA B  85      37.604  47.148  58.450  1.00  0.00           C
ATOM   2407  O   ALA B  85      36.386  46.984  58.513  1.00  0.00           O
ATOM   2408  N   PHE B  86      38.352  46.483  57.561  1.00  0.00           N
ATOM   2409  CA  PHE B  86      37.779  45.540  56.592  1.00  0.00           C
ATOM   2410  CB  PHE B  86      38.839  45.168  55.548  1.00  0.00           C
ATOM   2411  CG  PHE B  86      38.274  44.431  54.347  1.00  0.00           C
ATOM   2412  CD1 PHE B  86      38.370  43.030  54.261  1.00  0.00           C
ATOM   2413  CE1 PHE B  86      37.853  42.349  53.143  1.00  0.00           C
ATOM   2414  CZ  PHE B  86      37.239  43.070  52.103  1.00  0.00           C
ATOM   2415  CE2 PHE B  86      37.135  44.470  52.188  1.00  0.00           C
ATOM   2416  CD2 PHE B  86      37.650  45.148  53.308  1.00  0.00           C
ATOM   2417  C   PHE B  86      37.172  44.295  57.269  1.00  0.00           C
ATOM   2418  O   PHE B  86      36.086  43.862  56.893  1.00  0.00           O
ATOM   2419  N   THR B  87      37.808  43.772  58.326  1.00  0.00           N
ATOM   2420  CA  THR B  87      37.242  42.704  59.177  1.00  0.00           C
ATOM   2421  CB  THR B  87      38.223  42.323  60.301  1.00  0.00           C
ATOM   2422  CG2 THR B  87      37.693  41.221  61.220  1.00  0.00           C
ATOM   2423  OG1 THR B  87      39.437  41.853  59.762  1.00  0.00           O
ATOM   2424  C   THR B  87      35.906  43.138  59.789  1.00  0.00           C
ATOM   2425  O   THR B  87      34.903  42.426  59.682  1.00  0.00           O
ATOM   2426  N   LEU B  88      35.871  44.335  60.384  1.00  0.00           N
ATOM   2427  CA  LEU B  88      34.684  44.917  61.016  1.00  0.00           C
ATOM   2428  CB  LEU B  88      35.139  46.207  61.725  1.00  0.00           C
ATOM   2429  CG  LEU B  88      34.079  46.879  62.615  1.00  0.00           C
ATOM   2430  CD1 LEU B  88      33.703  45.995  63.808  1.00  0.00           C
ATOM   2431  CD2 LEU B  88      34.643  48.198  63.141  1.00  0.00           C
ATOM   2432  C   LEU B  88      33.544  45.178  60.012  1.00  0.00           C
ATOM   2433  O   LEU B  88      32.375  45.063  60.370  1.00  0.00           O
ATOM   2434  N   ALA B  89      33.877  45.467  58.752  1.00  0.00           N
ATOM   2435  CA  ALA B  89      32.932  45.680  57.655  1.00  0.00           C
ATOM   2436  CB  ALA B  89      33.570  46.677  56.677  1.00  0.00           C
ATOM   2437  C   ALA B  89      32.464  44.386  56.948  1.00  0.00           C
ATOM   2438  O   ALA B  89      31.800  44.469  55.910  1.00  0.00           O
ATOM   2439  N   ARG B  90      32.824  43.191  57.449  1.00  0.00           N
ATOM   2440  CA  ARG B  90      32.498  41.897  56.806  1.00  0.00           C
ATOM   2441  CB  ARG B  90      33.720  41.420  55.988  1.00  0.00           C
ATOM   2442  CG  ARG B  90      34.095  42.307  54.784  1.00  0.00           C
ATOM   2443  CD  ARG B  90      33.023  42.308  53.685  1.00  0.00           C
ATOM   2444  NE  ARG B  90      33.400  43.181  52.556  1.00  0.00           N
ATOM   2445  CZ  ARG B  90      32.977  44.413  52.331  1.00  0.00           C
ATOM   2446  NH1 ARG B  90      32.236  45.074  53.170  1.00  0.00           N
ATOM   2447  NH2 ARG B  90      33.291  45.021  51.222  1.00  0.00           N
ATOM   2448  C   ARG B  90      32.041  40.790  57.764  1.00  0.00           C
ATOM   2449  O   ARG B  90      31.167  40.001  57.391  1.00  0.00           O
ATOM   2450  N   LYS B  91      32.625  40.690  58.963  1.00  0.00           N
ATOM   2451  CA  LYS B  91      32.448  39.554  59.893  1.00  0.00           C
ATOM   2452  CB  LYS B  91      33.815  39.186  60.494  1.00  0.00           C
ATOM   2453  CG  LYS B  91      34.849  38.695  59.468  1.00  0.00           C
ATOM   2454  CD  LYS B  91      34.471  37.373  58.777  1.00  0.00           C
ATOM   2455  CE  LYS B  91      35.705  36.849  58.039  1.00  0.00           C
ATOM   2456  NZ  LYS B  91      35.452  35.589  57.306  1.00  0.00           N
ATOM   2457  C   LYS B  91      31.398  39.805  60.986  1.00  0.00           C
ATOM   2458  O   LYS B  91      30.883  40.915  61.138  1.00  0.00           O
ATOM   2459  N   LYS B  92      31.077  38.748  61.751  1.00  0.00           N
ATOM   2460  CA  LYS B  92      30.049  38.780  62.803  1.00  0.00           C
ATOM   2461  CB  LYS B  92      29.792  37.383  63.407  1.00  0.00           C
ATOM   2462  CG  LYS B  92      30.839  36.896  64.427  1.00  0.00           C
ATOM   2463  CD  LYS B  92      30.669  35.429  64.868  1.00  0.00           C
ATOM   2464  CE  LYS B  92      29.226  35.054  65.238  1.00  0.00           C
ATOM   2465  NZ  LYS B  92      29.150  33.770  65.974  1.00  0.00           N
ATOM   2466  C   LYS B  92      30.341  39.863  63.851  1.00  0.00           C
ATOM   2467  O   LYS B  92      31.459  39.970  64.349  1.00  0.00           O
ATOM   2468  N   SER B  93      29.342  40.695  64.124  1.00  0.00           N
ATOM   2469  CA  SER B  93      29.505  41.987  64.810  1.00  0.00           C
ATOM   2470  CB  SER B  93      30.147  42.992  63.837  1.00  0.00           C
ATOM   2471  OG  SER B  93      29.509  42.956  62.570  1.00  0.00           O
ATOM   2472  C   SER B  93      28.166  42.544  65.310  1.00  0.00           C
ATOM   2473  O   SER B  93      28.033  42.898  66.480  1.00  0.00           O
ATOM   2474  N   LEU B  94      27.149  42.561  64.443  1.00  0.00           N
ATOM   2475  CA  LEU B  94      25.784  42.992  64.747  1.00  0.00           C
ATOM   2476  CB  LEU B  94      25.061  43.217  63.400  1.00  0.00           C
ATOM   2477  CG  LEU B  94      23.655  43.836  63.511  1.00  0.00           C
ATOM   2478  CD1 LEU B  94      23.719  45.310  63.910  1.00  0.00           C
ATOM   2479  CD2 LEU B  94      22.940  43.764  62.161  1.00  0.00           C
ATOM   2480  C   LEU B  94      25.084  41.959  65.656  1.00  0.00           C
ATOM   2481  O   LEU B  94      24.628  40.914  65.180  1.00  0.00           O
ATOM   2482  N   GLN B  95      25.031  42.235  66.963  1.00  0.00           N
ATOM   2483  CA  GLN B  95      24.454  41.360  67.999  1.00  0.00           C
ATOM   2484  CB  GLN B  95      25.552  40.447  68.582  1.00  0.00           C
ATOM   2485  CG  GLN B  95      26.750  41.139  69.271  1.00  0.00           C
ATOM   2486  CD  GLN B  95      26.597  41.363  70.775  1.00  0.00           C
ATOM   2487  OE1 GLN B  95      25.512  41.508  71.318  1.00  0.00           O
ATOM   2488  NE2 GLN B  95      27.687  41.388  71.511  1.00  0.00           N
ATOM   2489  C   GLN B  95      23.683  42.151  69.074  1.00  0.00           C
ATOM   2490  O   GLN B  95      23.958  43.331  69.300  1.00  0.00           O
ATOM   2491  N   SER B  96      22.694  41.524  69.720  1.00  0.00           N
ATOM   2492  CA  SER B  96      21.593  42.200  70.440  1.00  0.00           C
ATOM   2493  CB  SER B  96      20.523  41.167  70.818  1.00  0.00           C
ATOM   2494  OG  SER B  96      21.075  40.108  71.580  1.00  0.00           O
ATOM   2495  C   SER B  96      21.957  43.060  71.666  1.00  0.00           C
ATOM   2496  O   SER B  96      21.109  43.834  72.117  1.00  0.00           O
ATOM   2497  N   LEU B  97      23.193  42.988  72.178  1.00  0.00           N
ATOM   2498  CA  LEU B  97      23.706  43.853  73.254  1.00  0.00           C
ATOM   2499  CB  LEU B  97      24.354  42.948  74.328  1.00  0.00           C
ATOM   2500  CG  LEU B  97      24.809  43.674  75.613  1.00  0.00           C
ATOM   2501  CD1 LEU B  97      23.646  44.398  76.291  1.00  0.00           C
ATOM   2502  CD2 LEU B  97      25.401  42.685  76.617  1.00  0.00           C
ATOM   2503  C   LEU B  97      24.669  44.952  72.754  1.00  0.00           C
ATOM   2504  O   LEU B  97      24.932  45.914  73.469  1.00  0.00           O
ATOM   2505  N   GLN B  98      25.233  44.822  71.547  1.00  0.00           N
ATOM   2506  CA  GLN B  98      26.316  45.690  71.044  1.00  0.00           C
ATOM   2507  CB  GLN B  98      27.686  45.019  71.311  1.00  0.00           C
ATOM   2508  CG  GLN B  98      28.056  44.762  72.792  1.00  0.00           C
ATOM   2509  CD  GLN B  98      28.497  46.011  73.561  1.00  0.00           C
ATOM   2510  OE1 GLN B  98      29.683  46.217  73.800  1.00  0.00           O
ATOM   2511  NE2 GLN B  98      27.588  46.865  73.977  1.00  0.00           N
ATOM   2512  C   GLN B  98      26.130  46.098  69.562  1.00  0.00           C
ATOM   2513  O   GLN B  98      27.099  46.415  68.877  1.00  0.00           O
ATOM   2514  N   SER B  99      24.890  46.121  69.052  1.00  0.00           N
ATOM   2515  CA  SER B  99      24.545  46.368  67.628  1.00  0.00           C
ATOM   2516  CB  SER B  99      23.047  46.116  67.403  1.00  0.00           C
ATOM   2517  OG  SER B  99      22.796  44.728  67.374  1.00  0.00           O
ATOM   2518  C   SER B  99      24.914  47.753  67.062  1.00  0.00           C
ATOM   2519  O   SER B  99      24.685  48.024  65.887  1.00  0.00           O
ATOM   2520  N   THR B 100      25.489  48.632  67.876  1.00  0.00           N
ATOM   2521  CA  THR B 100      25.998  49.963  67.512  1.00  0.00           C
ATOM   2522  CB  THR B 100      25.484  50.975  68.540  1.00  0.00           C
ATOM   2523  CG2 THR B 100      23.979  51.203  68.440  1.00  0.00           C
ATOM   2524  OG1 THR B 100      25.740  50.469  69.825  1.00  0.00           O
ATOM   2525  C   THR B 100      27.530  50.036  67.489  1.00  0.00           C
ATOM   2526  O   THR B 100      28.098  51.000  66.974  1.00  0.00           O
ATOM   2527  N   VAL B 101      28.225  49.033  68.039  1.00  0.00           N
ATOM   2528  CA  VAL B 101      29.665  49.103  68.340  1.00  0.00           C
ATOM   2529  CB  VAL B 101      30.052  48.014  69.365  1.00  0.00           C
ATOM   2530  CG1 VAL B 101      31.559  47.890  69.621  1.00  0.00           C
ATOM   2531  CG2 VAL B 101      29.404  48.339  70.721  1.00  0.00           C
ATOM   2532  C   VAL B 101      30.541  49.092  67.086  1.00  0.00           C
ATOM   2533  O   VAL B 101      31.627  49.665  67.121  1.00  0.00           O
ATOM   2534  N   HIS B 102      30.081  48.549  65.953  1.00  0.00           N
ATOM   2535  CA  HIS B 102      30.817  48.649  64.685  1.00  0.00           C
ATOM   2536  CB  HIS B 102      30.305  47.610  63.675  1.00  0.00           C
ATOM   2537  CG  HIS B 102      28.863  47.756  63.258  1.00  0.00           C
ATOM   2538  ND1 HIS B 102      27.770  47.819  64.125  1.00  0.00           N
ATOM   2539  CE1 HIS B 102      26.684  47.847  63.335  1.00  0.00           C
ATOM   2540  NE2 HIS B 102      27.037  47.841  62.037  1.00  0.00           N
ATOM   2541  CD2 HIS B 102      28.410  47.776  61.971  1.00  0.00           C
ATOM   2542  C   HIS B 102      30.829  50.074  64.118  1.00  0.00           C
ATOM   2543  O   HIS B 102      31.880  50.526  63.666  1.00  0.00           O
ATOM   2544  N   TYR B 103      29.726  50.826  64.240  1.00  0.00           N
ATOM   2545  CA  TYR B 103      29.701  52.258  63.905  1.00  0.00           C
ATOM   2546  CB  TYR B 103      28.283  52.843  64.046  1.00  0.00           C
ATOM   2547  CG  TYR B 103      27.293  52.443  62.967  1.00  0.00           C
ATOM   2548  CD1 TYR B 103      26.567  51.242  63.080  1.00  0.00           C
ATOM   2549  CE1 TYR B 103      25.671  50.861  62.062  1.00  0.00           C
ATOM   2550  CZ  TYR B 103      25.489  51.685  60.933  1.00  0.00           C
ATOM   2551  OH  TYR B 103      24.663  51.293  59.930  1.00  0.00           O
ATOM   2552  CE2 TYR B 103      26.173  52.914  60.846  1.00  0.00           C
ATOM   2553  CD2 TYR B 103      27.081  53.285  61.857  1.00  0.00           C
ATOM   2554  C   TYR B 103      30.689  53.044  64.783  1.00  0.00           C
ATOM   2555  O   TYR B 103      31.505  53.797  64.246  1.00  0.00           O
ATOM   2556  N   HIS B 104      30.658  52.829  66.109  1.00  0.00           N
ATOM   2557  CA  HIS B 104      31.559  53.487  67.072  1.00  0.00           C
ATOM   2558  CB  HIS B 104      31.190  53.093  68.514  1.00  0.00           C
ATOM   2559  CG  HIS B 104      29.857  53.589  69.017  1.00  0.00           C
ATOM   2560  ND1 HIS B 104      29.425  54.916  69.008  1.00  0.00           N
ATOM   2561  CE1 HIS B 104      28.250  54.925  69.661  1.00  0.00           C
ATOM   2562  NE2 HIS B 104      27.929  53.686  70.071  1.00  0.00           N
ATOM   2563  CD2 HIS B 104      28.933  52.833  69.676  1.00  0.00           C
ATOM   2564  C   HIS B 104      33.037  53.150  66.827  1.00  0.00           C
ATOM   2565  O   HIS B 104      33.874  54.049  66.781  1.00  0.00           O
ATOM   2566  N   LEU B 105      33.376  51.868  66.647  1.00  0.00           N
ATOM   2567  CA  LEU B 105      34.761  51.416  66.474  1.00  0.00           C
ATOM   2568  CB  LEU B 105      34.823  49.892  66.693  1.00  0.00           C
ATOM   2569  CG  LEU B 105      36.222  49.258  66.545  1.00  0.00           C
ATOM   2570  CD1 LEU B 105      37.248  49.831  67.525  1.00  0.00           C
ATOM   2571  CD2 LEU B 105      36.126  47.754  66.807  1.00  0.00           C
ATOM   2572  C   LEU B 105      35.348  51.858  65.124  1.00  0.00           C
ATOM   2573  O   LEU B 105      36.497  52.291  65.086  1.00  0.00           O
ATOM   2574  N   GLY B 106      34.561  51.844  64.041  1.00  0.00           N
ATOM   2575  CA  GLY B 106      34.971  52.441  62.764  1.00  0.00           C
ATOM   2576  C   GLY B 106      35.172  53.959  62.861  1.00  0.00           C
ATOM   2577  O   GLY B 106      36.135  54.498  62.315  1.00  0.00           O
ATOM   2578  N   SER B 107      34.317  54.645  63.629  1.00  0.00           N
ATOM   2579  CA  SER B 107      34.425  56.087  63.884  1.00  0.00           C
ATOM   2580  CB  SER B 107      33.133  56.580  64.543  1.00  0.00           C
ATOM   2581  OG  SER B 107      33.083  57.987  64.545  1.00  0.00           O
ATOM   2582  C   SER B 107      35.662  56.446  64.722  1.00  0.00           C
ATOM   2583  O   SER B 107      36.276  57.484  64.477  1.00  0.00           O
ATOM   2584  N   LEU B 108      36.088  55.572  65.645  1.00  0.00           N
ATOM   2585  CA  LEU B 108      37.376  55.691  66.337  1.00  0.00           C
ATOM   2586  CB  LEU B 108      37.409  54.767  67.571  1.00  0.00           C
ATOM   2587  CG  LEU B 108      38.750  54.797  68.338  1.00  0.00           C
ATOM   2588  CD1 LEU B 108      39.135  56.196  68.824  1.00  0.00           C
ATOM   2589  CD2 LEU B 108      38.658  53.883  69.558  1.00  0.00           C
ATOM   2590  C   LEU B 108      38.559  55.418  65.401  1.00  0.00           C
ATOM   2591  O   LEU B 108      39.473  56.239  65.352  1.00  0.00           O
ATOM   2592  N   ALA B 109      38.533  54.321  64.638  1.00  0.00           N
ATOM   2593  CA  ALA B 109      39.645  53.893  63.784  1.00  0.00           C
ATOM   2594  CB  ALA B 109      39.282  52.535  63.172  1.00  0.00           C
ATOM   2595  C   ALA B 109      40.014  54.919  62.692  1.00  0.00           C
ATOM   2596  O   ALA B 109      41.171  54.983  62.273  1.00  0.00           O
ATOM   2597  N   LEU B 110      39.068  55.767  62.272  1.00  0.00           N
ATOM   2598  CA  LEU B 110      39.337  56.915  61.399  1.00  0.00           C
ATOM   2599  CB  LEU B 110      37.982  57.541  61.015  1.00  0.00           C
ATOM   2600  CG  LEU B 110      38.062  58.742  60.051  1.00  0.00           C
ATOM   2601  CD1 LEU B 110      38.716  58.378  58.716  1.00  0.00           C
ATOM   2602  CD2 LEU B 110      36.651  59.256  59.761  1.00  0.00           C
ATOM   2603  C   LEU B 110      40.296  57.941  62.042  1.00  0.00           C
ATOM   2604  O   LEU B 110      41.074  58.576  61.335  1.00  0.00           O
ATOM   2605  N   SER B 111      40.294  58.071  63.372  1.00  0.00           N
ATOM   2606  CA  SER B 111      41.178  58.975  64.131  1.00  0.00           C
ATOM   2607  CB  SER B 111      40.690  59.197  65.575  1.00  0.00           C
ATOM   2608  OG  SER B 111      39.306  58.964  65.757  1.00  0.00           O
ATOM   2609  C   SER B 111      42.615  58.453  64.176  1.00  0.00           C
ATOM   2610  O   SER B 111      43.566  59.216  63.982  1.00  0.00           O
ATOM   2611  N   ASP B 112      42.772  57.137  64.355  1.00  0.00           N
ATOM   2612  CA  ASP B 112      44.067  56.459  64.251  1.00  0.00           C
ATOM   2613  CB  ASP B 112      43.917  54.962  64.566  1.00  0.00           C
ATOM   2614  CG  ASP B 112      43.397  54.640  65.966  1.00  0.00           C
ATOM   2615  OD1 ASP B 112      43.903  55.222  66.945  1.00  0.00           O
ATOM   2616  OD2 ASP B 112      42.512  53.759  66.056  1.00  0.00           O
ATOM   2617  C   ASP B 112      44.643  56.619  62.834  1.00  0.00           C
ATOM   2618  O   ASP B 112      45.810  56.973  62.663  1.00  0.00           O
ATOM   2619  N   LEU B 113      43.802  56.423  61.810  1.00  0.00           N
ATOM   2620  CA  LEU B 113      44.185  56.522  60.401  1.00  0.00           C
ATOM   2621  CB  LEU B 113      43.038  55.947  59.552  1.00  0.00           C
ATOM   2622  CG  LEU B 113      43.398  55.693  58.077  1.00  0.00           C
ATOM   2623  CD1 LEU B 113      44.446  54.588  57.922  1.00  0.00           C
ATOM   2624  CD2 LEU B 113      42.142  55.257  57.321  1.00  0.00           C
ATOM   2625  C   LEU B 113      44.549  57.962  59.997  1.00  0.00           C
ATOM   2626  O   LEU B 113      45.564  58.170  59.337  1.00  0.00           O
ATOM   2627  N   LEU B 114      43.783  58.961  60.445  1.00  0.00           N
ATOM   2628  CA  LEU B 114      44.104  60.385  60.282  1.00  0.00           C
ATOM   2629  CB  LEU B 114      42.968  61.201  60.932  1.00  0.00           C
ATOM   2630  CG  LEU B 114      43.162  62.729  60.939  1.00  0.00           C
ATOM   2631  CD1 LEU B 114      43.207  63.315  59.529  1.00  0.00           C
ATOM   2632  CD2 LEU B 114      41.996  63.381  61.681  1.00  0.00           C
ATOM   2633  C   LEU B 114      45.472  60.726  60.900  1.00  0.00           C
ATOM   2634  O   LEU B 114      46.276  61.434  60.296  1.00  0.00           O
ATOM   2635  N   THR B 115      45.756  60.182  62.084  1.00  0.00           N
ATOM   2636  CA  THR B 115      47.010  60.433  62.802  1.00  0.00           C
ATOM   2637  CB  THR B 115      46.883  59.974  64.264  1.00  0.00           C
ATOM   2638  CG2 THR B 115      48.112  60.330  65.095  1.00  0.00           C
ATOM   2639  OG1 THR B 115      45.781  60.617  64.868  1.00  0.00           O
ATOM   2640  C   THR B 115      48.207  59.768  62.112  1.00  0.00           C
ATOM   2641  O   THR B 115      49.222  60.422  61.875  1.00  0.00           O
ATOM   2642  N   LEU B 116      48.101  58.485  61.751  1.00  0.00           N
ATOM   2643  CA  LEU B 116      49.237  57.710  61.245  1.00  0.00           C
ATOM   2644  CB  LEU B 116      49.089  56.258  61.731  1.00  0.00           C
ATOM   2645  CG  LEU B 116      50.316  55.371  61.447  1.00  0.00           C
ATOM   2646  CD1 LEU B 116      51.567  55.850  62.183  1.00  0.00           C
ATOM   2647  CD2 LEU B 116      50.024  53.949  61.909  1.00  0.00           C
ATOM   2648  C   LEU B 116      49.428  57.799  59.722  1.00  0.00           C
ATOM   2649  O   LEU B 116      50.566  57.887  59.269  1.00  0.00           O
ATOM   2650  N   LEU B 117      48.352  57.782  58.928  1.00  0.00           N
ATOM   2651  CA  LEU B 117      48.435  57.765  57.460  1.00  0.00           C
ATOM   2652  CB  LEU B 117      47.345  56.831  56.891  1.00  0.00           C
ATOM   2653  CG  LEU B 117      47.390  56.614  55.362  1.00  0.00           C
ATOM   2654  CD1 LEU B 117      48.710  56.015  54.878  1.00  0.00           C
ATOM   2655  CD2 LEU B 117      46.269  55.664  54.940  1.00  0.00           C
ATOM   2656  C   LEU B 117      48.388  59.166  56.833  1.00  0.00           C
ATOM   2657  O   LEU B 117      48.943  59.343  55.754  1.00  0.00           O
ATOM   2658  N   LEU B 118      47.749  60.155  57.473  1.00  0.00           N
ATOM   2659  CA  LEU B 118      47.603  61.507  56.905  1.00  0.00           C
ATOM   2660  CB  LEU B 118      46.131  61.964  56.941  1.00  0.00           C
ATOM   2661  CG  LEU B 118      45.213  61.396  55.839  1.00  0.00           C
ATOM   2662  CD1 LEU B 118      45.001  59.883  55.916  1.00  0.00           C
ATOM   2663  CD2 LEU B 118      43.834  62.052  55.949  1.00  0.00           C
ATOM   2664  C   LEU B 118      48.547  62.531  57.558  1.00  0.00           C
ATOM   2665  O   LEU B 118      49.242  63.244  56.840  1.00  0.00           O
ATOM   2666  N   ALA B 119      48.619  62.611  58.893  1.00  0.00           N
ATOM   2667  CA  ALA B 119      49.465  63.608  59.562  1.00  0.00           C
ATOM   2668  CB  ALA B 119      48.954  63.826  60.991  1.00  0.00           C
ATOM   2669  C   ALA B 119      50.971  63.267  59.522  1.00  0.00           C
ATOM   2670  O   ALA B 119      51.793  64.137  59.218  1.00  0.00           O
ATOM   2671  N   MET B 120      51.348  62.005  59.772  1.00  0.00           N
ATOM   2672  CA  MET B 120      52.758  61.586  59.791  1.00  0.00           C
ATOM   2673  CB  MET B 120      52.883  60.099  60.162  1.00  0.00           C
ATOM   2674  CG  MET B 120      54.342  59.773  60.489  1.00  0.00           C
ATOM   2675  SD  MET B 120      54.749  58.019  60.644  1.00  0.00           S
ATOM   2676  CE  MET B 120      54.568  57.810  62.429  1.00  0.00           C
ATOM   2677  C   MET B 120      53.540  61.899  58.491  1.00  0.00           C
ATOM   2678  O   MET B 120      54.626  62.477  58.599  1.00  0.00           O
ATOM   2679  N   PRO B 121      53.049  61.590  57.267  1.00  0.00           N
ATOM   2680  CD  PRO B 121      51.850  60.822  56.938  1.00  0.00           C
ATOM   2681  CG  PRO B 121      51.685  60.928  55.423  1.00  0.00           C
ATOM   2682  CB  PRO B 121      53.121  61.057  54.935  1.00  0.00           C
ATOM   2683  CA  PRO B 121      53.780  61.898  56.032  1.00  0.00           C
ATOM   2684  C   PRO B 121      53.832  63.394  55.674  1.00  0.00           C
ATOM   2685  O   PRO B 121      54.456  63.746  54.671  1.00  0.00           O
ATOM   2686  N   VAL B 122      53.229  64.280  56.478  1.00  0.00           N
ATOM   2687  CA  VAL B 122      53.471  65.731  56.413  1.00  0.00           C
ATOM   2688  CB  VAL B 122      52.189  66.537  56.707  1.00  0.00           C
ATOM   2689  CG1 VAL B 122      52.429  68.044  56.548  1.00  0.00           C
ATOM   2690  CG2 VAL B 122      51.061  66.156  55.739  1.00  0.00           C
ATOM   2691  C   VAL B 122      54.623  66.120  57.344  1.00  0.00           C
ATOM   2692  O   VAL B 122      55.550  66.800  56.906  1.00  0.00           O
ATOM   2693  N   GLU B 123      54.629  65.647  58.597  1.00  0.00           N
ATOM   2694  CA  GLU B 123      55.703  65.937  59.567  1.00  0.00           C
ATOM   2695  CB  GLU B 123      55.316  65.398  60.951  1.00  0.00           C
ATOM   2696  CG  GLU B 123      56.382  65.764  61.995  1.00  0.00           C
ATOM   2697  CD  GLU B 123      55.842  65.618  63.412  1.00  0.00           C
ATOM   2698  OE1 GLU B 123      55.607  66.640  64.089  1.00  0.00           O
ATOM   2699  OE2 GLU B 123      55.599  64.475  63.866  1.00  0.00           O
ATOM   2700  C   GLU B 123      57.071  65.375  59.142  1.00  0.00           C
ATOM   2701  O   GLU B 123      58.097  66.042  59.318  1.00  0.00           O
ATOM   2702  N   LEU B 124      57.075  64.187  58.519  1.00  0.00           N
ATOM   2703  CA  LEU B 124      58.266  63.541  57.947  1.00  0.00           C
ATOM   2704  CB  LEU B 124      57.859  62.201  57.301  1.00  0.00           C
ATOM   2705  CG  LEU B 124      57.879  61.020  58.285  1.00  0.00           C
ATOM   2706  CD1 LEU B 124      57.184  59.804  57.668  1.00  0.00           C
ATOM   2707  CD2 LEU B 124      59.316  60.612  58.632  1.00  0.00           C
ATOM   2708  C   LEU B 124      59.009  64.414  56.925  1.00  0.00           C
ATOM   2709  O   LEU B 124      60.195  64.190  56.697  1.00  0.00           O
ATOM   2710  N   TYR B 125      58.346  65.420  56.349  1.00  0.00           N
ATOM   2711  CA  TYR B 125      59.017  66.525  55.671  1.00  0.00           C
ATOM   2712  CB  TYR B 125      58.295  66.829  54.350  1.00  0.00           C
ATOM   2713  CG  TYR B 125      59.035  67.801  53.449  1.00  0.00           C
ATOM   2714  CD1 TYR B 125      60.258  67.413  52.867  1.00  0.00           C
ATOM   2715  CE1 TYR B 125      60.949  68.298  52.019  1.00  0.00           C
ATOM   2716  CZ  TYR B 125      60.417  69.573  51.743  1.00  0.00           C
ATOM   2717  OH  TYR B 125      61.087  70.415  50.913  1.00  0.00           O
ATOM   2718  CE2 TYR B 125      59.190  69.964  52.324  1.00  0.00           C
ATOM   2719  CD2 TYR B 125      58.504  69.078  53.179  1.00  0.00           C
ATOM   2720  C   TYR B 125      59.128  67.739  56.604  1.00  0.00           C
ATOM   2721  O   TYR B 125      60.234  68.115  56.985  1.00  0.00           O
ATOM   2722  N   ASN B 126      57.984  68.297  57.021  1.00  0.00           N
ATOM   2723  CA  ASN B 126      57.826  69.633  57.611  1.00  0.00           C
ATOM   2724  CB  ASN B 126      56.329  69.822  57.916  1.00  0.00           C
ATOM   2725  CG  ASN B 126      56.019  71.198  58.477  1.00  0.00           C
ATOM   2726  OD1 ASN B 126      55.805  71.373  59.661  1.00  0.00           O
ATOM   2727  ND2 ASN B 126      55.986  72.214  57.647  1.00  0.00           N
ATOM   2728  C   ASN B 126      58.681  69.933  58.857  1.00  0.00           C
ATOM   2729  O   ASN B 126      59.015  71.097  59.072  1.00  0.00           O
ATOM   2730  N   PHE B 127      59.065  68.922  59.644  1.00  0.00           N
ATOM   2731  CA  PHE B 127      59.992  69.111  60.766  1.00  0.00           C
ATOM   2732  CB  PHE B 127      59.216  69.031  62.088  1.00  0.00           C
ATOM   2733  CG  PHE B 127      60.065  69.401  63.290  1.00  0.00           C
ATOM   2734  CD1 PHE B 127      60.531  70.723  63.436  1.00  0.00           C
ATOM   2735  CE1 PHE B 127      61.390  71.057  64.498  1.00  0.00           C
ATOM   2736  CZ  PHE B 127      61.778  70.075  65.423  1.00  0.00           C
ATOM   2737  CE2 PHE B 127      61.300  68.761  65.288  1.00  0.00           C
ATOM   2738  CD2 PHE B 127      60.445  68.421  64.225  1.00  0.00           C
ATOM   2739  C   PHE B 127      61.190  68.154  60.746  1.00  0.00           C
ATOM   2740  O   PHE B 127      62.305  68.560  61.077  1.00  0.00           O
ATOM   2741  N   ILE B 128      61.015  66.895  60.324  1.00  0.00           N
ATOM   2742  CA  ILE B 128      62.125  65.928  60.368  1.00  0.00           C
ATOM   2743  CB  ILE B 128      61.622  64.471  60.229  1.00  0.00           C
ATOM   2744  CG2 ILE B 128      62.777  63.476  60.446  1.00  0.00           C
ATOM   2745  CG1 ILE B 128      60.468  64.125  61.204  1.00  0.00           C
ATOM   2746  CD1 ILE B 128      60.757  64.353  62.696  1.00  0.00           C
ATOM   2747  C   ILE B 128      63.229  66.292  59.357  1.00  0.00           C
ATOM   2748  O   ILE B 128      64.408  66.194  59.701  1.00  0.00           O
ATOM   2749  N   TRP B 129      62.875  66.804  58.171  1.00  0.00           N
ATOM   2750  CA  TRP B 129      63.816  67.103  57.075  1.00  0.00           C
ATOM   2751  CB  TRP B 129      63.745  65.972  56.031  1.00  0.00           C
ATOM   2752  CG  TRP B 129      64.285  64.651  56.508  1.00  0.00           C
ATOM   2753  CD1 TRP B 129      63.555  63.572  56.872  1.00  0.00           C
ATOM   2754  NE1 TRP B 129      64.394  62.565  57.313  1.00  0.00           N
ATOM   2755  CE2 TRP B 129      65.716  62.942  57.248  1.00  0.00           C
ATOM   2756  CZ2 TRP B 129      66.913  62.294  57.589  1.00  0.00           C
ATOM   2757  CH2 TRP B 129      68.132  62.969  57.398  1.00  0.00           C
ATOM   2758  CZ3 TRP B 129      68.133  64.274  56.873  1.00  0.00           C
ATOM   2759  CE3 TRP B 129      66.923  64.918  56.546  1.00  0.00           C
ATOM   2760  CD2 TRP B 129      65.681  64.270  56.726  1.00  0.00           C
ATOM   2761  C   TRP B 129      63.672  68.525  56.482  1.00  0.00           C
ATOM   2762  O   TRP B 129      64.052  68.762  55.338  1.00  0.00           O
ATOM   2763  N   VAL B 130      63.162  69.487  57.263  1.00  0.00           N
ATOM   2764  CA  VAL B 130      62.961  70.903  56.873  1.00  0.00           C
ATOM   2765  CB  VAL B 130      61.457  71.155  56.598  1.00  0.00           C
ATOM   2766  CG1 VAL B 130      60.976  72.614  56.610  1.00  0.00           C
ATOM   2767  CG2 VAL B 130      61.080  70.604  55.215  1.00  0.00           C
ATOM   2768  C   VAL B 130      63.582  71.861  57.907  1.00  0.00           C
ATOM   2769  O   VAL B 130      63.890  71.477  59.038  1.00  0.00           O
ATOM   2770  N   HIS B 131      63.815  73.113  57.499  1.00  0.00           N
ATOM   2771  CA  HIS B 131      64.426  74.188  58.293  1.00  0.00           C
ATOM   2772  CB  HIS B 131      65.926  74.239  57.944  1.00  0.00           C
ATOM   2773  CG  HIS B 131      66.708  75.134  58.866  1.00  0.00           C
ATOM   2774  ND1 HIS B 131      66.628  75.085  60.257  1.00  0.00           N
ATOM   2775  CE1 HIS B 131      67.306  76.155  60.702  1.00  0.00           C
ATOM   2776  NE2 HIS B 131      67.776  76.871  59.670  1.00  0.00           N
ATOM   2777  CD2 HIS B 131      67.402  76.249  58.500  1.00  0.00           C
ATOM   2778  C   HIS B 131      63.720  75.541  58.052  1.00  0.00           C
ATOM   2779  O   HIS B 131      62.761  75.608  57.287  1.00  0.00           O
ATOM   2780  N   HIS B 132      64.179  76.620  58.695  1.00  0.00           N
ATOM   2781  CA  HIS B 132      63.811  78.006  58.360  1.00  0.00           C
ATOM   2782  CB  HIS B 132      64.407  78.938  59.436  1.00  0.00           C
ATOM   2783  CG  HIS B 132      64.227  80.417  59.183  1.00  0.00           C
ATOM   2784  ND1 HIS B 132      64.950  81.166  58.256  1.00  0.00           N
ATOM   2785  CE1 HIS B 132      64.532  82.433  58.385  1.00  0.00           C
ATOM   2786  NE2 HIS B 132      63.566  82.514  59.316  1.00  0.00           N
ATOM   2787  CD2 HIS B 132      63.374  81.252  59.843  1.00  0.00           C
ATOM   2788  C   HIS B 132      64.310  78.395  56.947  1.00  0.00           C
ATOM   2789  O   HIS B 132      65.435  78.022  56.595  1.00  0.00           O
ATOM   2790  N   PRO B 133      63.543  79.174  56.150  1.00  0.00           N
ATOM   2791  CD  PRO B 133      64.023  79.669  54.868  1.00  0.00           C
ATOM   2792  CG  PRO B 133      62.881  80.485  54.264  1.00  0.00           C
ATOM   2793  CB  PRO B 133      62.109  80.951  55.497  1.00  0.00           C
ATOM   2794  CA  PRO B 133      62.216  79.744  56.432  1.00  0.00           C
ATOM   2795  C   PRO B 133      61.061  78.750  56.206  1.00  0.00           C
ATOM   2796  O   PRO B 133      61.228  77.699  55.593  1.00  0.00           O
ATOM   2797  N   TRP B 134      59.863  79.088  56.690  1.00  0.00           N
ATOM   2798  CA  TRP B 134      58.683  78.212  56.656  1.00  0.00           C
ATOM   2799  CB  TRP B 134      57.626  78.778  57.612  1.00  0.00           C
ATOM   2800  CG  TRP B 134      56.303  78.077  57.623  1.00  0.00           C
ATOM   2801  CD1 TRP B 134      55.193  78.542  57.014  1.00  0.00           C
ATOM   2802  NE1 TRP B 134      54.155  77.650  57.183  1.00  0.00           N
ATOM   2803  CE2 TRP B 134      54.534  76.574  57.961  1.00  0.00           C
ATOM   2804  CZ2 TRP B 134      53.855  75.442  58.437  1.00  0.00           C
ATOM   2805  CH2 TRP B 134      54.536  74.531  59.261  1.00  0.00           C
ATOM   2806  CZ3 TRP B 134      55.890  74.746  59.572  1.00  0.00           C
ATOM   2807  CE3 TRP B 134      56.573  75.870  59.067  1.00  0.00           C
ATOM   2808  CD2 TRP B 134      55.911  76.820  58.258  1.00  0.00           C
ATOM   2809  C   TRP B 134      58.144  77.981  55.228  1.00  0.00           C
ATOM   2810  O   TRP B 134      57.298  78.711  54.716  1.00  0.00           O
ATOM   2811  N   ALA B 135      58.606  76.905  54.588  1.00  0.00           N
ATOM   2812  CA  ALA B 135      58.331  76.579  53.184  1.00  0.00           C
ATOM   2813  CB  ALA B 135      59.271  75.427  52.796  1.00  0.00           C
ATOM   2814  C   ALA B 135      56.857  76.257  52.826  1.00  0.00           C
ATOM   2815  O   ALA B 135      56.569  75.969  51.666  1.00  0.00           O
ATOM   2816  N   PHE B 136      55.925  76.280  53.787  1.00  0.00           N
ATOM   2817  CA  PHE B 136      54.493  75.998  53.577  1.00  0.00           C
ATOM   2818  CB  PHE B 136      54.027  74.954  54.608  1.00  0.00           C
ATOM   2819  CG  PHE B 136      54.415  73.493  54.428  1.00  0.00           C
ATOM   2820  CD1 PHE B 136      55.244  73.032  53.382  1.00  0.00           C
ATOM   2821  CE1 PHE B 136      55.523  71.659  53.251  1.00  0.00           C
ATOM   2822  CZ  PHE B 136      54.971  70.735  54.155  1.00  0.00           C
ATOM   2823  CE2 PHE B 136      54.143  71.188  55.194  1.00  0.00           C
ATOM   2824  CD2 PHE B 136      53.868  72.559  55.329  1.00  0.00           C
ATOM   2825  C   PHE B 136      53.590  77.254  53.609  1.00  0.00           C
ATOM   2826  O   PHE B 136      52.399  77.149  53.306  1.00  0.00           O
ATOM   2827  N   GLY B 137      54.124  78.430  53.959  1.00  0.00           N
ATOM   2828  CA  GLY B 137      53.388  79.702  53.979  1.00  0.00           C
ATOM   2829  C   GLY B 137      52.275  79.827  55.037  1.00  0.00           C
ATOM   2830  O   GLY B 137      51.948  78.877  55.756  1.00  0.00           O
ATOM   2831  N   ASP B 138      51.648  81.005  55.095  1.00  0.00           N
ATOM   2832  CA  ASP B 138      50.509  81.359  55.964  1.00  0.00           C
ATOM   2833  CB  ASP B 138      49.985  82.731  55.503  1.00  0.00           C
ATOM   2834  CG  ASP B 138      48.897  83.286  56.422  1.00  0.00           C
ATOM   2835  OD1 ASP B 138      49.203  83.726  57.554  1.00  0.00           O
ATOM   2836  OD2 ASP B 138      47.715  83.276  56.013  1.00  0.00           O
ATOM   2837  C   ASP B 138      49.363  80.327  55.962  1.00  0.00           C
ATOM   2838  O   ASP B 138      48.910  79.889  57.021  1.00  0.00           O
ATOM   2839  N   ALA B 139      48.929  79.877  54.781  1.00  0.00           N
ATOM   2840  CA  ALA B 139      47.856  78.889  54.658  1.00  0.00           C
ATOM   2841  CB  ALA B 139      47.444  78.802  53.183  1.00  0.00           C
ATOM   2842  C   ALA B 139      48.262  77.515  55.227  1.00  0.00           C
ATOM   2843  O   ALA B 139      47.484  76.880  55.942  1.00  0.00           O
ATOM   2844  N   GLY B 140      49.500  77.074  54.973  1.00  0.00           N
ATOM   2845  CA  GLY B 140      50.037  75.838  55.540  1.00  0.00           C
ATOM   2846  C   GLY B 140      50.291  75.929  57.046  1.00  0.00           C
ATOM   2847  O   GLY B 140      50.097  74.946  57.754  1.00  0.00           O
ATOM   2848  N   CYS B 141      50.646  77.111  57.559  1.00  0.00           N
ATOM   2849  CA  CYS B 141      50.790  77.379  58.992  1.00  0.00           C
ATOM   2850  CB  CYS B 141      51.296  78.817  59.157  1.00  0.00           C
ATOM   2851  SG  CYS B 141      51.420  79.384  60.863  1.00  0.00           S
ATOM   2852  C   CYS B 141      49.468  77.168  59.746  1.00  0.00           C
ATOM   2853  O   CYS B 141      49.417  76.440  60.739  1.00  0.00           O
ATOM   2854  N   ARG B 142      48.380  77.744  59.219  1.00  0.00           N
ATOM   2855  CA  ARG B 142      47.011  77.574  59.733  1.00  0.00           C
ATOM   2856  CB  ARG B 142      46.085  78.530  58.956  1.00  0.00           C
ATOM   2857  CG  ARG B 142      46.384  80.009  59.271  1.00  0.00           C
ATOM   2858  CD  ARG B 142      45.665  80.957  58.299  1.00  0.00           C
ATOM   2859  NE  ARG B 142      46.304  82.283  58.266  1.00  0.00           N
ATOM   2860  CZ  ARG B 142      46.122  83.315  59.065  1.00  0.00           C
ATOM   2861  NH1 ARG B 142      45.218  83.375  59.996  1.00  0.00           N
ATOM   2862  NH2 ARG B 142      46.876  84.360  58.934  1.00  0.00           N
ATOM   2863  C   ARG B 142      46.548  76.113  59.635  1.00  0.00           C
ATOM   2864  O   ARG B 142      45.963  75.587  60.578  1.00  0.00           O
ATOM   2865  N   GLY B 143      46.843  75.443  58.517  1.00  0.00           N
ATOM   2866  CA  GLY B 143      46.426  74.060  58.261  1.00  0.00           C
ATOM   2867  C   GLY B 143      47.199  72.974  59.025  1.00  0.00           C
ATOM   2868  O   GLY B 143      46.616  71.937  59.341  1.00  0.00           O
ATOM   2869  N   TYR B 144      48.484  73.175  59.344  1.00  0.00           N
ATOM   2870  CA  TYR B 144      49.329  72.101  59.886  1.00  0.00           C
ATOM   2871  CB  TYR B 144      50.802  72.536  59.931  1.00  0.00           C
ATOM   2872  CG  TYR B 144      51.749  71.456  60.432  1.00  0.00           C
ATOM   2873  CD1 TYR B 144      51.853  70.235  59.735  1.00  0.00           C
ATOM   2874  CE1 TYR B 144      52.727  69.230  60.193  1.00  0.00           C
ATOM   2875  CZ  TYR B 144      53.516  69.449  61.340  1.00  0.00           C
ATOM   2876  OH  TYR B 144      54.358  68.469  61.762  1.00  0.00           O
ATOM   2877  CE2 TYR B 144      53.408  70.668  62.045  1.00  0.00           C
ATOM   2878  CD2 TYR B 144      52.522  71.667  61.592  1.00  0.00           C
ATOM   2879  C   TYR B 144      48.849  71.597  61.253  1.00  0.00           C
ATOM   2880  O   TYR B 144      48.634  70.398  61.414  1.00  0.00           O
ATOM   2881  N   TYR B 145      48.592  72.492  62.212  1.00  0.00           N
ATOM   2882  CA  TYR B 145      48.071  72.108  63.533  1.00  0.00           C
ATOM   2883  CB  TYR B 145      48.107  73.322  64.472  1.00  0.00           C
ATOM   2884  CG  TYR B 145      49.500  73.826  64.818  1.00  0.00           C
ATOM   2885  CD1 TYR B 145      50.222  73.223  65.869  1.00  0.00           C
ATOM   2886  CE1 TYR B 145      51.487  73.723  66.241  1.00  0.00           C
ATOM   2887  CZ  TYR B 145      52.036  74.833  65.565  1.00  0.00           C
ATOM   2888  OH  TYR B 145      53.237  75.340  65.955  1.00  0.00           O
ATOM   2889  CE2 TYR B 145      51.324  75.422  64.496  1.00  0.00           C
ATOM   2890  CD2 TYR B 145      50.061  74.917  64.122  1.00  0.00           C
ATOM   2891  C   TYR B 145      46.653  71.506  63.455  1.00  0.00           C
ATOM   2892  O   TYR B 145      46.341  70.563  64.184  1.00  0.00           O
ATOM   2893  N   PHE B 146      45.818  71.985  62.523  1.00  0.00           N
ATOM   2894  CA  PHE B 146      44.462  71.468  62.291  1.00  0.00           C
ATOM   2895  CB  PHE B 146      43.787  72.351  61.225  1.00  0.00           C
ATOM   2896  CG  PHE B 146      42.283  72.191  61.073  1.00  0.00           C
ATOM   2897  CD1 PHE B 146      41.416  73.213  61.509  1.00  0.00           C
ATOM   2898  CE1 PHE B 146      40.027  73.089  61.325  1.00  0.00           C
ATOM   2899  CZ  PHE B 146      39.495  71.937  60.721  1.00  0.00           C
ATOM   2900  CE2 PHE B 146      40.355  70.917  60.282  1.00  0.00           C
ATOM   2901  CD2 PHE B 146      41.745  71.049  60.448  1.00  0.00           C
ATOM   2902  C   PHE B 146      44.481  69.978  61.895  1.00  0.00           C
ATOM   2903  O   PHE B 146      43.629  69.211  62.339  1.00  0.00           O
ATOM   2904  N   LEU B 147      45.481  69.549  61.114  1.00  0.00           N
ATOM   2905  CA  LEU B 147      45.721  68.140  60.778  1.00  0.00           C
ATOM   2906  CB  LEU B 147      46.485  68.098  59.436  1.00  0.00           C
ATOM   2907  CG  LEU B 147      47.008  66.710  59.010  1.00  0.00           C
ATOM   2908  CD1 LEU B 147      45.895  65.675  58.851  1.00  0.00           C
ATOM   2909  CD2 LEU B 147      47.744  66.828  57.676  1.00  0.00           C
ATOM   2910  C   LEU B 147      46.469  67.382  61.891  1.00  0.00           C
ATOM   2911  O   LEU B 147      46.058  66.293  62.288  1.00  0.00           O
ATOM   2912  N   ARG B 148      47.593  67.935  62.359  1.00  0.00           N
ATOM   2913  CA  ARG B 148      48.631  67.215  63.119  1.00  0.00           C
ATOM   2914  CB  ARG B 148      50.002  67.738  62.635  1.00  0.00           C
ATOM   2915  CG  ARG B 148      51.212  66.901  63.081  1.00  0.00           C
ATOM   2916  CD  ARG B 148      51.944  67.518  64.282  1.00  0.00           C
ATOM   2917  NE  ARG B 148      52.946  66.581  64.811  1.00  0.00           N
ATOM   2918  CZ  ARG B 148      52.754  65.608  65.678  1.00  0.00           C
ATOM   2919  NH1 ARG B 148      51.611  65.433  66.271  1.00  0.00           N
ATOM   2920  NH2 ARG B 148      53.724  64.782  65.940  1.00  0.00           N
ATOM   2921  C   ARG B 148      48.446  67.245  64.640  1.00  0.00           C
ATOM   2922  O   ARG B 148      49.159  66.537  65.347  1.00  0.00           O
ATOM   2923  N   ASP B 149      47.506  68.039  65.148  1.00  0.00           N
ATOM   2924  CA  ASP B 149      47.241  68.198  66.585  1.00  0.00           C
ATOM   2925  CB  ASP B 149      47.544  69.657  66.970  1.00  0.00           C
ATOM   2926  CG  ASP B 149      48.108  69.768  68.378  1.00  0.00           C
ATOM   2927  OD1 ASP B 149      47.352  69.961  69.352  1.00  0.00           O
ATOM   2928  OD2 ASP B 149      49.350  69.715  68.514  1.00  0.00           O
ATOM   2929  C   ASP B 149      45.803  67.791  66.951  1.00  0.00           C
ATOM   2930  O   ASP B 149      45.581  66.944  67.821  1.00  0.00           O
ATOM   2931  N   ALA B 150      44.813  68.336  66.234  1.00  0.00           N
ATOM   2932  CA  ALA B 150      43.393  68.153  66.545  1.00  0.00           C
ATOM   2933  CB  ALA B 150      42.596  69.249  65.838  1.00  0.00           C
ATOM   2934  C   ALA B 150      42.832  66.749  66.233  1.00  0.00           C
ATOM   2935  O   ALA B 150      41.737  66.413  66.691  1.00  0.00           O
ATOM   2936  N   CYS B 151      43.582  65.880  65.541  1.00  0.00           N
ATOM   2937  CA  CYS B 151      43.235  64.459  65.396  1.00  0.00           C
ATOM   2938  CB  CYS B 151      44.310  63.779  64.533  1.00  0.00           C
ATOM   2939  SG  CYS B 151      45.935  63.828  65.347  1.00  0.00           S
ATOM   2940  C   CYS B 151      43.060  63.755  66.762  1.00  0.00           C
ATOM   2941  O   CYS B 151      42.250  62.833  66.906  1.00  0.00           O
ATOM   2942  N   THR B 152      43.746  64.248  67.798  1.00  0.00           N
ATOM   2943  CA  THR B 152      43.588  63.795  69.186  1.00  0.00           C
ATOM   2944  CB  THR B 152      44.629  64.442  70.106  1.00  0.00           C
ATOM   2945  CG2 THR B 152      46.059  64.074  69.733  1.00  0.00           C
ATOM   2946  OG1 THR B 152      44.511  65.847  70.083  1.00  0.00           O
ATOM   2947  C   THR B 152      42.195  64.079  69.755  1.00  0.00           C
ATOM   2948  O   THR B 152      41.679  63.252  70.502  1.00  0.00           O
ATOM   2949  N   TYR B 153      41.537  65.181  69.369  1.00  0.00           N
ATOM   2950  CA  TYR B 153      40.184  65.520  69.835  1.00  0.00           C
ATOM   2951  CB  TYR B 153      39.786  66.933  69.369  1.00  0.00           C
ATOM   2952  CG  TYR B 153      40.686  68.113  69.715  1.00  0.00           C
ATOM   2953  CD1 TYR B 153      41.665  68.054  70.732  1.00  0.00           C
ATOM   2954  CE1 TYR B 153      42.438  69.193  71.038  1.00  0.00           C
ATOM   2955  CZ  TYR B 153      42.229  70.398  70.335  1.00  0.00           C
ATOM   2956  OH  TYR B 153      42.943  71.512  70.650  1.00  0.00           O
ATOM   2957  CE2 TYR B 153      41.263  70.455  69.308  1.00  0.00           C
ATOM   2958  CD2 TYR B 153      40.497  69.314  69.003  1.00  0.00           C
ATOM   2959  C   TYR B 153      39.153  64.505  69.321  1.00  0.00           C
ATOM   2960  O   TYR B 153      38.322  64.016  70.088  1.00  0.00           O
ATOM   2961  N   ALA B 154      39.256  64.132  68.040  1.00  0.00           N
ATOM   2962  CA  ALA B 154      38.421  63.090  67.446  1.00  0.00           C
ATOM   2963  CB  ALA B 154      38.650  63.075  65.931  1.00  0.00           C
ATOM   2964  C   ALA B 154      38.698  61.720  68.084  1.00  0.00           C
ATOM   2965  O   ALA B 154      37.759  61.009  68.446  1.00  0.00           O
ATOM   2966  N   THR B 155      39.973  61.384  68.306  1.00  0.00           N
ATOM   2967  CA  THR B 155      40.374  60.147  69.001  1.00  0.00           C
ATOM   2968  CB  THR B 155      41.908  60.040  69.108  1.00  0.00           C
ATOM   2969  CG2 THR B 155      42.348  58.647  69.556  1.00  0.00           C
ATOM   2970  OG1 THR B 155      42.531  60.253  67.861  1.00  0.00           O
ATOM   2971  C   THR B 155      39.747  60.077  70.400  1.00  0.00           C
ATOM   2972  O   THR B 155      39.139  59.069  70.764  1.00  0.00           O
ATOM   2973  N   ALA B 156      39.820  61.175  71.158  1.00  0.00           N
ATOM   2974  CA  ALA B 156      39.283  61.295  72.509  1.00  0.00           C
ATOM   2975  CB  ALA B 156      39.687  62.672  73.054  1.00  0.00           C
ATOM   2976  C   ALA B 156      37.757  61.106  72.571  1.00  0.00           C
ATOM   2977  O   ALA B 156      37.256  60.295  73.354  1.00  0.00           O
ATOM   2978  N   LEU B 157      37.008  61.828  71.732  1.00  0.00           N
ATOM   2979  CA  LEU B 157      35.544  61.815  71.778  1.00  0.00           C
ATOM   2980  CB  LEU B 157      35.039  63.072  71.044  1.00  0.00           C
ATOM   2981  CG  LEU B 157      33.559  63.413  71.296  1.00  0.00           C
ATOM   2982  CD1 LEU B 157      33.242  63.681  72.769  1.00  0.00           C
ATOM   2983  CD2 LEU B 157      33.180  64.664  70.503  1.00  0.00           C
ATOM   2984  C   LEU B 157      34.952  60.495  71.243  1.00  0.00           C
ATOM   2985  O   LEU B 157      33.938  60.011  71.758  1.00  0.00           O
ATOM   2986  N   ASN B 158      35.622  59.852  70.280  1.00  0.00           N
ATOM   2987  CA  ASN B 158      35.239  58.522  69.805  1.00  0.00           C
ATOM   2988  CB  ASN B 158      35.867  58.249  68.432  1.00  0.00           C
ATOM   2989  CG  ASN B 158      35.164  58.984  67.306  1.00  0.00           C
ATOM   2990  OD1 ASN B 158      34.088  58.601  66.878  1.00  0.00           O
ATOM   2991  ND2 ASN B 158      35.731  60.042  66.788  1.00  0.00           N
ATOM   2992  C   ASN B 158      35.567  57.410  70.822  1.00  0.00           C
ATOM   2993  O   ASN B 158      34.717  56.547  71.048  1.00  0.00           O
ATOM   2994  N   VAL B 159      36.736  57.419  71.485  1.00  0.00           N
ATOM   2995  CA  VAL B 159      37.075  56.368  72.473  1.00  0.00           C
ATOM   2996  CB  VAL B 159      38.591  56.293  72.762  1.00  0.00           C
ATOM   2997  CG1 VAL B 159      39.118  57.376  73.710  1.00  0.00           C
ATOM   2998  CG2 VAL B 159      38.966  54.924  73.342  1.00  0.00           C
ATOM   2999  C   VAL B 159      36.225  56.472  73.747  1.00  0.00           C
ATOM   3000  O   VAL B 159      35.848  55.448  74.324  1.00  0.00           O
ATOM   3001  N   ALA B 160      35.823  57.689  74.131  1.00  0.00           N
ATOM   3002  CA  ALA B 160      34.803  57.906  75.154  1.00  0.00           C
ATOM   3003  CB  ALA B 160      34.691  59.414  75.418  1.00  0.00           C
ATOM   3004  C   ALA B 160      33.452  57.283  74.743  1.00  0.00           C
ATOM   3005  O   ALA B 160      32.887  56.491  75.497  1.00  0.00           O
ATOM   3006  N   SER B 161      32.970  57.556  73.524  1.00  0.00           N
ATOM   3007  CA  SER B 161      31.696  57.018  73.007  1.00  0.00           C
ATOM   3008  CB  SER B 161      31.398  57.608  71.623  1.00  0.00           C
ATOM   3009  OG  SER B 161      31.333  59.021  71.693  1.00  0.00           O
ATOM   3010  C   SER B 161      31.684  55.481  72.938  1.00  0.00           C
ATOM   3011  O   SER B 161      30.753  54.839  73.429  1.00  0.00           O
ATOM   3012  N   LEU B 162      32.772  54.882  72.439  1.00  0.00           N
ATOM   3013  CA  LEU B 162      33.000  53.429  72.390  1.00  0.00           C
ATOM   3014  CB  LEU B 162      34.321  53.215  71.620  1.00  0.00           C
ATOM   3015  CG  LEU B 162      34.741  51.751  71.394  1.00  0.00           C
ATOM   3016  CD1 LEU B 162      33.735  50.974  70.546  1.00  0.00           C
ATOM   3017  CD2 LEU B 162      36.090  51.707  70.684  1.00  0.00           C
ATOM   3018  C   LEU B 162      33.038  52.762  73.784  1.00  0.00           C
ATOM   3019  O   LEU B 162      32.845  51.546  73.892  1.00  0.00           O
ATOM   3020  N   SER B 163      33.271  53.550  74.839  1.00  0.00           N
ATOM   3021  CA  SER B 163      33.282  53.113  76.241  1.00  0.00           C
ATOM   3022  CB  SER B 163      34.395  53.837  77.005  1.00  0.00           C
ATOM   3023  OG  SER B 163      35.646  53.625  76.380  1.00  0.00           O
ATOM   3024  C   SER B 163      31.923  53.314  76.932  1.00  0.00           C
ATOM   3025  O   SER B 163      31.502  52.465  77.719  1.00  0.00           O
ATOM   3026  N   VAL B 164      31.184  54.385  76.610  1.00  0.00           N
ATOM   3027  CA  VAL B 164      29.811  54.623  77.112  1.00  0.00           C
ATOM   3028  CB  VAL B 164      29.303  56.016  76.680  1.00  0.00           C
ATOM   3029  CG1 VAL B 164      27.809  56.230  76.961  1.00  0.00           C
ATOM   3030  CG2 VAL B 164      30.063  57.115  77.435  1.00  0.00           C
ATOM   3031  C   VAL B 164      28.857  53.511  76.662  1.00  0.00           C
ATOM   3032  O   VAL B 164      28.054  53.030  77.462  1.00  0.00           O
ATOM   3033  N   GLU B 165      29.025  53.002  75.437  1.00  0.00           N
ATOM   3034  CA  GLU B 165      28.279  51.845  74.907  1.00  0.00           C
ATOM   3035  CB  GLU B 165      28.517  51.773  73.386  1.00  0.00           C
ATOM   3036  CG  GLU B 165      27.411  51.058  72.595  1.00  0.00           C
ATOM   3037  CD  GLU B 165      26.119  51.882  72.535  1.00  0.00           C
ATOM   3038  OE1 GLU B 165      25.834  52.475  71.465  1.00  0.00           O
ATOM   3039  OE2 GLU B 165      25.387  51.930  73.541  1.00  0.00           O
ATOM   3040  C   GLU B 165      28.610  50.506  75.615  1.00  0.00           C
ATOM   3041  O   GLU B 165      28.050  49.456  75.296  1.00  0.00           O
ATOM   3042  N   ARG B 166      29.521  50.517  76.601  1.00  0.00           N
ATOM   3043  CA  ARG B 166      29.769  49.390  77.520  1.00  0.00           C
ATOM   3044  CB  ARG B 166      31.277  49.127  77.685  1.00  0.00           C
ATOM   3045  CG  ARG B 166      32.118  49.240  76.402  1.00  0.00           C
ATOM   3046  CD  ARG B 166      31.623  48.395  75.222  1.00  0.00           C
ATOM   3047  NE  ARG B 166      32.544  48.549  74.080  1.00  0.00           N
ATOM   3048  CZ  ARG B 166      33.006  47.572  73.322  1.00  0.00           C
ATOM   3049  NH1 ARG B 166      32.441  46.397  73.297  1.00  0.00           N
ATOM   3050  NH2 ARG B 166      34.064  47.762  72.586  1.00  0.00           N
ATOM   3051  C   ARG B 166      29.095  49.609  78.876  1.00  0.00           C
ATOM   3052  O   ARG B 166      28.614  48.650  79.467  1.00  0.00           O
ATOM   3053  N   TYR B 167      28.997  50.858  79.344  1.00  0.00           N
ATOM   3054  CA  TYR B 167      28.250  51.209  80.559  1.00  0.00           C
ATOM   3055  CB  TYR B 167      28.567  52.652  80.985  1.00  0.00           C
ATOM   3056  CG  TYR B 167      27.754  53.138  82.176  1.00  0.00           C
ATOM   3057  CD1 TYR B 167      28.171  52.831  83.485  1.00  0.00           C
ATOM   3058  CE1 TYR B 167      27.373  53.188  84.590  1.00  0.00           C
ATOM   3059  CZ  TYR B 167      26.156  53.872  84.388  1.00  0.00           C
ATOM   3060  OH  TYR B 167      25.341  54.149  85.439  1.00  0.00           O
ATOM   3061  CE2 TYR B 167      25.760  54.224  83.079  1.00  0.00           C
ATOM   3062  CD2 TYR B 167      26.557  53.856  81.976  1.00  0.00           C
ATOM   3063  C   TYR B 167      26.744  50.989  80.377  1.00  0.00           C
ATOM   3064  O   TYR B 167      26.136  50.254  81.153  1.00  0.00           O
ATOM   3065  N   LEU B 168      26.144  51.549  79.320  1.00  0.00           N
ATOM   3066  CA  LEU B 168      24.697  51.437  79.067  1.00  0.00           C
ATOM   3067  CB  LEU B 168      24.332  52.296  77.840  1.00  0.00           C
ATOM   3068  CG  LEU B 168      24.591  53.806  78.014  1.00  0.00           C
ATOM   3069  CD1 LEU B 168      24.324  54.533  76.698  1.00  0.00           C
ATOM   3070  CD2 LEU B 168      23.696  54.434  79.087  1.00  0.00           C
ATOM   3071  C   LEU B 168      24.236  49.974  78.895  1.00  0.00           C
ATOM   3072  O   LEU B 168      23.108  49.631  79.248  1.00  0.00           O
ATOM   3073  N   ALA B 169      25.142  49.101  78.450  1.00  0.00           N
ATOM   3074  CA  ALA B 169      24.906  47.674  78.281  1.00  0.00           C
ATOM   3075  CB  ALA B 169      26.007  47.148  77.353  1.00  0.00           C
ATOM   3076  C   ALA B 169      24.833  46.866  79.598  1.00  0.00           C
ATOM   3077  O   ALA B 169      24.140  45.852  79.615  1.00  0.00           O
ATOM   3078  N   ILE B 170      25.528  47.259  80.682  1.00  0.00           N
ATOM   3079  CA  ILE B 170      25.605  46.456  81.933  1.00  0.00           C
ATOM   3080  CB  ILE B 170      26.856  45.537  81.969  1.00  0.00           C
ATOM   3081  CG2 ILE B 170      26.924  44.634  80.724  1.00  0.00           C
ATOM   3082  CG1 ILE B 170      28.181  46.311  82.156  1.00  0.00           C
ATOM   3083  CD1 ILE B 170      29.363  45.398  82.510  1.00  0.00           C
ATOM   3084  C   ILE B 170      25.451  47.248  83.249  1.00  0.00           C
ATOM   3085  O   ILE B 170      25.706  46.709  84.326  1.00  0.00           O
ATOM   3086  N   CYS B 171      25.057  48.523  83.198  1.00  0.00           N
ATOM   3087  CA  CYS B 171      24.923  49.379  84.386  1.00  0.00           C
ATOM   3088  CB  CYS B 171      24.783  50.845  83.948  1.00  0.00           C
ATOM   3089  SG  CYS B 171      23.395  51.085  82.797  1.00  0.00           S
ATOM   3090  C   CYS B 171      23.781  48.979  85.340  1.00  0.00           C
ATOM   3091  O   CYS B 171      23.905  49.185  86.550  1.00  0.00           O
ATOM   3092  N   HIS B 172      22.697  48.390  84.822  1.00  0.00           N
ATOM   3093  CA  HIS B 172      21.572  47.869  85.609  1.00  0.00           C
ATOM   3094  CB  HIS B 172      20.267  48.084  84.830  1.00  0.00           C
ATOM   3095  CG  HIS B 172      19.037  47.653  85.587  1.00  0.00           C
ATOM   3096  ND1 HIS B 172      18.497  46.364  85.597  1.00  0.00           N
ATOM   3097  CE1 HIS B 172      17.447  46.421  86.435  1.00  0.00           C
ATOM   3098  NE2 HIS B 172      17.310  47.659  86.945  1.00  0.00           N
ATOM   3099  CD2 HIS B 172      18.309  48.447  86.423  1.00  0.00           C
ATOM   3100  C   HIS B 172      21.787  46.383  85.956  1.00  0.00           C
ATOM   3101  O   HIS B 172      22.301  45.653  85.106  1.00  0.00           O
ATOM   3102  N   PRO B 173      21.389  45.891  87.150  1.00  0.00           N
ATOM   3103  CD  PRO B 173      20.897  46.662  88.289  1.00  0.00           C
ATOM   3104  CG  PRO B 173      21.143  45.800  89.525  1.00  0.00           C
ATOM   3105  CB  PRO B 173      21.024  44.386  88.970  1.00  0.00           C
ATOM   3106  CA  PRO B 173      21.629  44.506  87.568  1.00  0.00           C
ATOM   3107  C   PRO B 173      21.088  43.391  86.660  1.00  0.00           C
ATOM   3108  O   PRO B 173      21.539  42.258  86.803  1.00  0.00           O
ATOM   3109  N   PHE B 174      20.139  43.648  85.750  1.00  0.00           N
ATOM   3110  CA  PHE B 174      19.705  42.634  84.771  1.00  0.00           C
ATOM   3111  CB  PHE B 174      18.684  41.680  85.415  1.00  0.00           C
ATOM   3112  CG  PHE B 174      17.418  42.320  85.952  1.00  0.00           C
ATOM   3113  CD1 PHE B 174      17.336  42.679  87.312  1.00  0.00           C
ATOM   3114  CE1 PHE B 174      16.155  43.245  87.824  1.00  0.00           C
ATOM   3115  CZ  PHE B 174      15.054  43.458  86.977  1.00  0.00           C
ATOM   3116  CE2 PHE B 174      15.128  43.091  85.622  1.00  0.00           C
ATOM   3117  CD2 PHE B 174      16.308  42.519  85.110  1.00  0.00           C
ATOM   3118  C   PHE B 174      19.209  43.158  83.409  1.00  0.00           C
ATOM   3119  O   PHE B 174      18.874  42.341  82.552  1.00  0.00           O
ATOM   3120  N   LYS B 175      19.175  44.478  83.171  1.00  0.00           N
ATOM   3121  CA  LYS B 175      18.718  45.082  81.900  1.00  0.00           C
ATOM   3122  CB  LYS B 175      17.449  45.924  82.131  1.00  0.00           C
ATOM   3123  CG  LYS B 175      16.308  45.109  82.767  1.00  0.00           C
ATOM   3124  CD  LYS B 175      14.914  45.623  82.386  1.00  0.00           C
ATOM   3125  CE  LYS B 175      14.697  47.098  82.737  1.00  0.00           C
ATOM   3126  NZ  LYS B 175      13.409  47.584  82.193  1.00  0.00           N
ATOM   3127  C   LYS B 175      19.813  45.889  81.189  1.00  0.00           C
ATOM   3128  O   LYS B 175      20.838  46.210  81.787  1.00  0.00           O
ATOM   3129  N   ALA B 176      19.574  46.230  79.922  1.00  0.00           N
ATOM   3130  CA  ALA B 176      20.489  46.991  79.067  1.00  0.00           C
ATOM   3131  CB  ALA B 176      21.164  46.010  78.104  1.00  0.00           C
ATOM   3132  C   ALA B 176      19.779  48.115  78.287  1.00  0.00           C
ATOM   3133  O   ALA B 176      18.578  48.039  78.020  1.00  0.00           O
ATOM   3134  N   LYS B 177      20.547  49.138  77.888  1.00  0.00           N
ATOM   3135  CA  LYS B 177      20.172  50.220  76.955  1.00  0.00           C
ATOM   3136  CB  LYS B 177      19.742  51.476  77.746  1.00  0.00           C
ATOM   3137  CG  LYS B 177      18.452  51.244  78.552  1.00  0.00           C
ATOM   3138  CD  LYS B 177      17.989  52.496  79.308  1.00  0.00           C
ATOM   3139  CE  LYS B 177      16.721  52.147  80.095  1.00  0.00           C
ATOM   3140  NZ  LYS B 177      16.276  53.268  80.947  1.00  0.00           N
ATOM   3141  C   LYS B 177      21.351  50.521  76.013  1.00  0.00           C
ATOM   3142  O   LYS B 177      22.451  50.015  76.229  1.00  0.00           O
ATOM   3143  N   THR B 178      21.141  51.349  74.987  1.00  0.00           N
ATOM   3144  CA  THR B 178      22.202  51.808  74.066  1.00  0.00           C
ATOM   3145  CB  THR B 178      22.078  51.190  72.659  1.00  0.00           C
ATOM   3146  CG2 THR B 178      22.284  49.676  72.667  1.00  0.00           C
ATOM   3147  OG1 THR B 178      20.809  51.443  72.093  1.00  0.00           O
ATOM   3148  C   THR B 178      22.262  53.332  73.954  1.00  0.00           C
ATOM   3149  O   THR B 178      21.311  54.043  74.295  1.00  0.00           O
ATOM   3150  N   LEU B 179      23.392  53.845  73.466  1.00  0.00           N
ATOM   3151  CA  LEU B 179      23.641  55.262  73.186  1.00  0.00           C
ATOM   3152  CB  LEU B 179      25.167  55.426  72.976  1.00  0.00           C
ATOM   3153  CG  LEU B 179      25.787  56.750  73.457  1.00  0.00           C
ATOM   3154  CD1 LEU B 179      27.299  56.716  73.211  1.00  0.00           C
ATOM   3155  CD2 LEU B 179      25.227  57.986  72.757  1.00  0.00           C
ATOM   3156  C   LEU B 179      22.826  55.731  71.964  1.00  0.00           C
ATOM   3157  O   LEU B 179      22.334  56.856  71.931  1.00  0.00           O
ATOM   3158  N   MET B 180      22.647  54.853  70.970  1.00  0.00           N
ATOM   3159  CA  MET B 180      21.938  55.142  69.717  1.00  0.00           C
ATOM   3160  CB  MET B 180      22.940  55.733  68.704  1.00  0.00           C
ATOM   3161  CG  MET B 180      24.083  54.787  68.309  1.00  0.00           C
ATOM   3162  SD  MET B 180      25.289  55.578  67.211  1.00  0.00           S
ATOM   3163  CE  MET B 180      26.383  54.198  66.796  1.00  0.00           C
ATOM   3164  C   MET B 180      21.170  53.926  69.159  1.00  0.00           C
ATOM   3165  O   MET B 180      21.274  52.816  69.685  1.00  0.00           O
ATOM   3166  N   SER B 181      20.401  54.146  68.087  1.00  0.00           N
ATOM   3167  CA  SER B 181      19.603  53.150  67.348  1.00  0.00           C
ATOM   3168  CB  SER B 181      18.107  53.410  67.584  1.00  0.00           C
ATOM   3169  OG  SER B 181      17.732  54.675  67.062  1.00  0.00           O
ATOM   3170  C   SER B 181      19.908  53.190  65.842  1.00  0.00           C
ATOM   3171  O   SER B 181      20.466  54.176  65.347  1.00  0.00           O
ATOM   3172  N   ARG B 182      19.518  52.148  65.089  1.00  0.00           N
ATOM   3173  CA  ARG B 182      19.696  52.022  63.622  1.00  0.00           C
ATOM   3174  CB  ARG B 182      18.962  50.750  63.142  1.00  0.00           C
ATOM   3175  CG  ARG B 182      19.086  50.419  61.640  1.00  0.00           C
ATOM   3176  CD  ARG B 182      20.514  50.033  61.229  1.00  0.00           C
ATOM   3177  NE  ARG B 182      20.621  49.728  59.787  1.00  0.00           N
ATOM   3178  CZ  ARG B 182      20.558  48.551  59.187  1.00  0.00           C
ATOM   3179  NH1 ARG B 182      20.232  47.453  59.808  1.00  0.00           N
ATOM   3180  NH2 ARG B 182      20.840  48.432  57.925  1.00  0.00           N
ATOM   3181  C   ARG B 182      19.202  53.256  62.862  1.00  0.00           C
ATOM   3182  O   ARG B 182      19.880  53.718  61.951  1.00  0.00           O
ATOM   3183  N   SER B 183      18.072  53.824  63.284  1.00  0.00           N
ATOM   3184  CA  SER B 183      17.459  55.022  62.694  1.00  0.00           C
ATOM   3185  CB  SER B 183      16.001  55.130  63.170  1.00  0.00           C
ATOM   3186  OG  SER B 183      15.314  53.902  62.973  1.00  0.00           O
ATOM   3187  C   SER B 183      18.218  56.331  62.986  1.00  0.00           C
ATOM   3188  O   SER B 183      17.865  57.369  62.433  1.00  0.00           O
ATOM   3189  N   ARG B 184      19.256  56.315  63.842  1.00  0.00           N
ATOM   3190  CA  ARG B 184      20.029  57.508  64.253  1.00  0.00           C
ATOM   3191  CB  ARG B 184      19.652  57.884  65.702  1.00  0.00           C
ATOM   3192  CG  ARG B 184      18.248  58.510  65.811  1.00  0.00           C
ATOM   3193  CD  ARG B 184      17.967  58.982  67.246  1.00  0.00           C
ATOM   3194  NE  ARG B 184      16.732  59.792  67.331  1.00  0.00           N
ATOM   3195  CZ  ARG B 184      16.562  60.958  67.933  1.00  0.00           C
ATOM   3196  NH1 ARG B 184      17.512  61.588  68.564  1.00  0.00           N
ATOM   3197  NH2 ARG B 184      15.395  61.515  67.901  1.00  0.00           N
ATOM   3198  C   ARG B 184      21.554  57.404  64.091  1.00  0.00           C
ATOM   3199  O   ARG B 184      22.204  58.451  64.083  1.00  0.00           O
ATOM   3200  N   THR B 185      22.146  56.212  63.928  1.00  0.00           N
ATOM   3201  CA  THR B 185      23.621  56.014  63.961  1.00  0.00           C
ATOM   3202  CB  THR B 185      24.051  54.590  63.558  1.00  0.00           C
ATOM   3203  CG2 THR B 185      23.491  53.483  64.444  1.00  0.00           C
ATOM   3204  OG1 THR B 185      23.629  54.306  62.245  1.00  0.00           O
ATOM   3205  C   THR B 185      24.406  56.984  63.071  1.00  0.00           C
ATOM   3206  O   THR B 185      25.375  57.596  63.522  1.00  0.00           O
ATOM   3207  N   LYS B 186      23.939  57.175  61.831  1.00  0.00           N
ATOM   3208  CA  LYS B 186      24.532  58.040  60.795  1.00  0.00           C
ATOM   3209  CB  LYS B 186      23.615  58.034  59.555  1.00  0.00           C
ATOM   3210  CG  LYS B 186      23.459  56.636  58.924  1.00  0.00           C
ATOM   3211  CD  LYS B 186      22.489  56.613  57.731  1.00  0.00           C
ATOM   3212  CE  LYS B 186      21.044  56.910  58.157  1.00  0.00           C
ATOM   3213  NZ  LYS B 186      20.099  56.725  57.035  1.00  0.00           N
ATOM   3214  C   LYS B 186      24.756  59.481  61.270  1.00  0.00           C
ATOM   3215  O   LYS B 186      25.777  60.081  60.937  1.00  0.00           O
ATOM   3216  N   LYS B 187      23.831  60.023  62.074  1.00  0.00           N
ATOM   3217  CA  LYS B 187      23.889  61.397  62.603  1.00  0.00           C
ATOM   3218  CB  LYS B 187      22.478  62.008  62.669  1.00  0.00           C
ATOM   3219  CG  LYS B 187      21.972  62.326  61.250  1.00  0.00           C
ATOM   3220  CD  LYS B 187      20.616  63.043  61.248  1.00  0.00           C
ATOM   3221  CE  LYS B 187      20.259  63.425  59.805  1.00  0.00           C
ATOM   3222  NZ  LYS B 187      18.934  64.076  59.715  1.00  0.00           N
ATOM   3223  C   LYS B 187      24.654  61.509  63.925  1.00  0.00           C
ATOM   3224  O   LYS B 187      25.186  62.574  64.213  1.00  0.00           O
ATOM   3225  N   PHE B 188      24.793  60.423  64.691  1.00  0.00           N
ATOM   3226  CA  PHE B 188      25.640  60.422  65.890  1.00  0.00           C
ATOM   3227  CB  PHE B 188      25.340  59.197  66.765  1.00  0.00           C
ATOM   3228  CG  PHE B 188      26.212  59.136  68.008  1.00  0.00           C
ATOM   3229  CD1 PHE B 188      27.369  58.332  68.028  1.00  0.00           C
ATOM   3230  CE1 PHE B 188      28.218  58.339  69.148  1.00  0.00           C
ATOM   3231  CZ  PHE B 188      27.909  59.141  70.260  1.00  0.00           C
ATOM   3232  CE2 PHE B 188      26.752  59.939  70.248  1.00  0.00           C
ATOM   3233  CD2 PHE B 188      25.905  59.937  69.125  1.00  0.00           C
ATOM   3234  C   PHE B 188      27.131  60.511  65.531  1.00  0.00           C
ATOM   3235  O   PHE B 188      27.803  61.459  65.932  1.00  0.00           O
ATOM   3236  N   ILE B 189      27.655  59.569  64.734  1.00  0.00           N
ATOM   3237  CA  ILE B 189      29.104  59.517  64.454  1.00  0.00           C
ATOM   3238  CB  ILE B 189      29.524  58.179  63.803  1.00  0.00           C
ATOM   3239  CG2 ILE B 189      29.263  57.020  64.785  1.00  0.00           C
ATOM   3240  CG1 ILE B 189      28.861  57.926  62.429  1.00  0.00           C
ATOM   3241  CD1 ILE B 189      29.439  56.713  61.690  1.00  0.00           C
ATOM   3242  C   ILE B 189      29.600  60.731  63.650  1.00  0.00           C
ATOM   3243  O   ILE B 189      30.720  61.195  63.855  1.00  0.00           O
ATOM   3244  N   SER B 190      28.748  61.301  62.792  1.00  0.00           N
ATOM   3245  CA  SER B 190      29.050  62.539  62.065  1.00  0.00           C
ATOM   3246  CB  SER B 190      28.117  62.704  60.863  1.00  0.00           C
ATOM   3247  OG  SER B 190      26.770  62.552  61.255  1.00  0.00           O
ATOM   3248  C   SER B 190      29.015  63.774  62.972  1.00  0.00           C
ATOM   3249  O   SER B 190      29.899  64.616  62.847  1.00  0.00           O
ATOM   3250  N   ALA B 191      28.091  63.867  63.939  1.00  0.00           N
ATOM   3251  CA  ALA B 191      28.092  64.943  64.934  1.00  0.00           C
ATOM   3252  CB  ALA B 191      26.787  64.889  65.737  1.00  0.00           C
ATOM   3253  C   ALA B 191      29.327  64.896  65.856  1.00  0.00           C
ATOM   3254  O   ALA B 191      29.925  65.937  66.128  1.00  0.00           O
ATOM   3255  N   ILE B 192      29.759  63.699  66.277  1.00  0.00           N
ATOM   3256  CA  ILE B 192      30.992  63.485  67.060  1.00  0.00           C
ATOM   3257  CB  ILE B 192      31.120  61.978  67.406  1.00  0.00           C
ATOM   3258  CG2 ILE B 192      32.525  61.580  67.892  1.00  0.00           C
ATOM   3259  CG1 ILE B 192      30.045  61.519  68.421  1.00  0.00           C
ATOM   3260  CD1 ILE B 192      30.225  62.003  69.865  1.00  0.00           C
ATOM   3261  C   ILE B 192      32.225  64.015  66.306  1.00  0.00           C
ATOM   3262  O   ILE B 192      33.037  64.760  66.866  1.00  0.00           O
ATOM   3263  N   TRP B 193      32.349  63.692  65.016  1.00  0.00           N
ATOM   3264  CA  TRP B 193      33.441  64.194  64.178  1.00  0.00           C
ATOM   3265  CB  TRP B 193      33.559  63.322  62.923  1.00  0.00           C
ATOM   3266  CG  TRP B 193      34.504  62.176  63.109  1.00  0.00           C
ATOM   3267  CD1 TRP B 193      34.196  60.930  63.539  1.00  0.00           C
ATOM   3268  NE1 TRP B 193      35.352  60.172  63.624  1.00  0.00           N
ATOM   3269  CE2 TRP B 193      36.460  60.901  63.252  1.00  0.00           C
ATOM   3270  CZ2 TRP B 193      37.822  60.594  63.172  1.00  0.00           C
ATOM   3271  CH2 TRP B 193      38.724  61.576  62.728  1.00  0.00           C
ATOM   3272  CZ3 TRP B 193      38.253  62.859  62.399  1.00  0.00           C
ATOM   3273  CE3 TRP B 193      36.881  63.163  62.498  1.00  0.00           C
ATOM   3274  CD2 TRP B 193      35.950  62.187  62.915  1.00  0.00           C
ATOM   3275  C   TRP B 193      33.324  65.691  63.857  1.00  0.00           C
ATOM   3276  O   TRP B 193      34.332  66.396  63.901  1.00  0.00           O
ATOM   3277  N   LEU B 194      32.115  66.208  63.617  1.00  0.00           N
ATOM   3278  CA  LEU B 194      31.872  67.632  63.362  1.00  0.00           C
ATOM   3279  CB  LEU B 194      30.410  67.811  62.913  1.00  0.00           C
ATOM   3280  CG  LEU B 194      29.994  69.264  62.610  1.00  0.00           C
ATOM   3281  CD1 LEU B 194      30.822  69.894  61.488  1.00  0.00           C
ATOM   3282  CD2 LEU B 194      28.523  69.294  62.194  1.00  0.00           C
ATOM   3283  C   LEU B 194      32.213  68.502  64.580  1.00  0.00           C
ATOM   3284  O   LEU B 194      32.868  69.529  64.423  1.00  0.00           O
ATOM   3285  N   ALA B 195      31.840  68.082  65.792  1.00  0.00           N
ATOM   3286  CA  ALA B 195      32.215  68.770  67.028  1.00  0.00           C
ATOM   3287  CB  ALA B 195      31.471  68.106  68.194  1.00  0.00           C
ATOM   3288  C   ALA B 195      33.740  68.760  67.248  1.00  0.00           C
ATOM   3289  O   ALA B 195      34.325  69.779  67.617  1.00  0.00           O
ATOM   3290  N   SER B 196      34.392  67.630  66.950  1.00  0.00           N
ATOM   3291  CA  SER B 196      35.852  67.489  67.040  1.00  0.00           C
ATOM   3292  CB  SER B 196      36.259  66.031  66.799  1.00  0.00           C
ATOM   3293  OG  SER B 196      35.611  65.165  67.713  1.00  0.00           O
ATOM   3294  C   SER B 196      36.588  68.407  66.053  1.00  0.00           C
ATOM   3295  O   SER B 196      37.579  69.036  66.421  1.00  0.00           O
ATOM   3296  N   ALA B 197      36.081  68.535  64.822  1.00  0.00           N
ATOM   3297  CA  ALA B 197      36.624  69.433  63.801  1.00  0.00           C
ATOM   3298  CB  ALA B 197      36.060  69.006  62.441  1.00  0.00           C
ATOM   3299  C   ALA B 197      36.333  70.917  64.096  1.00  0.00           C
ATOM   3300  O   ALA B 197      37.198  71.767  63.891  1.00  0.00           O
ATOM   3301  N   LEU B 198      35.153  71.245  64.635  1.00  0.00           N
ATOM   3302  CA  LEU B 198      34.798  72.609  65.047  1.00  0.00           C
ATOM   3303  CB  LEU B 198      33.335  72.610  65.527  1.00  0.00           C
ATOM   3304  CG  LEU B 198      32.801  73.980  65.990  1.00  0.00           C
ATOM   3305  CD1 LEU B 198      32.853  75.037  64.885  1.00  0.00           C
ATOM   3306  CD2 LEU B 198      31.347  73.830  66.439  1.00  0.00           C
ATOM   3307  C   LEU B 198      35.763  73.148  66.117  1.00  0.00           C
ATOM   3308  O   LEU B 198      36.148  74.315  66.070  1.00  0.00           O
ATOM   3309  N   LEU B 199      36.224  72.287  67.029  1.00  0.00           N
ATOM   3310  CA  LEU B 199      37.218  72.632  68.051  1.00  0.00           C
ATOM   3311  CB  LEU B 199      37.162  71.533  69.128  1.00  0.00           C
ATOM   3312  CG  LEU B 199      37.950  71.817  70.421  1.00  0.00           C
ATOM   3313  CD1 LEU B 199      37.517  73.107  71.123  1.00  0.00           C
ATOM   3314  CD2 LEU B 199      37.728  70.658  71.389  1.00  0.00           C
ATOM   3315  C   LEU B 199      38.638  72.868  67.483  1.00  0.00           C
ATOM   3316  O   LEU B 199      39.484  73.439  68.171  1.00  0.00           O
ATOM   3317  N   ALA B 200      38.903  72.490  66.227  1.00  0.00           N
ATOM   3318  CA  ALA B 200      40.148  72.798  65.517  1.00  0.00           C
ATOM   3319  CB  ALA B 200      40.435  71.654  64.539  1.00  0.00           C
ATOM   3320  C   ALA B 200      40.116  74.165  64.798  1.00  0.00           C
ATOM   3321  O   ALA B 200      41.162  74.784  64.608  1.00  0.00           O
ATOM   3322  N   VAL B 201      38.929  74.682  64.447  1.00  0.00           N
ATOM   3323  CA  VAL B 201      38.748  75.951  63.705  1.00  0.00           C
ATOM   3324  CB  VAL B 201      37.247  76.258  63.497  1.00  0.00           C
ATOM   3325  CG1 VAL B 201      36.991  77.599  62.797  1.00  0.00           C
ATOM   3326  CG2 VAL B 201      36.590  75.175  62.629  1.00  0.00           C
ATOM   3327  C   VAL B 201      39.492  77.158  64.312  1.00  0.00           C
ATOM   3328  O   VAL B 201      40.056  77.929  63.532  1.00  0.00           O
ATOM   3329  N   PRO B 202      39.605  77.341  65.647  1.00  0.00           N
ATOM   3330  CD  PRO B 202      38.881  76.649  66.707  1.00  0.00           C
ATOM   3331  CG  PRO B 202      38.911  77.590  67.907  1.00  0.00           C
ATOM   3332  CB  PRO B 202      40.265  78.275  67.742  1.00  0.00           C
ATOM   3333  CA  PRO B 202      40.389  78.439  66.224  1.00  0.00           C
ATOM   3334  C   PRO B 202      41.863  78.482  65.784  1.00  0.00           C
ATOM   3335  O   PRO B 202      42.450  79.566  65.743  1.00  0.00           O
ATOM   3336  N   MET B 203      42.466  77.348  65.402  1.00  0.00           N
ATOM   3337  CA  MET B 203      43.850  77.286  64.899  1.00  0.00           C
ATOM   3338  CB  MET B 203      44.257  75.823  64.649  1.00  0.00           C
ATOM   3339  CG  MET B 203      44.217  74.971  65.926  1.00  0.00           C
ATOM   3340  SD  MET B 203      44.552  73.213  65.642  1.00  0.00           S
ATOM   3341  CE  MET B 203      44.511  72.591  67.343  1.00  0.00           C
ATOM   3342  C   MET B 203      44.037  78.104  63.611  1.00  0.00           C
ATOM   3343  O   MET B 203      45.109  78.660  63.384  1.00  0.00           O
ATOM   3344  N   LEU B 204      42.978  78.259  62.808  1.00  0.00           N
ATOM   3345  CA  LEU B 204      43.004  79.010  61.549  1.00  0.00           C
ATOM   3346  CB  LEU B 204      41.748  78.660  60.723  1.00  0.00           C
ATOM   3347  CG  LEU B 204      41.492  77.155  60.489  1.00  0.00           C
ATOM   3348  CD1 LEU B 204      40.206  76.965  59.687  1.00  0.00           C
ATOM   3349  CD2 LEU B 204      42.634  76.478  59.732  1.00  0.00           C
ATOM   3350  C   LEU B 204      43.118  80.534  61.753  1.00  0.00           C
ATOM   3351  O   LEU B 204      43.518  81.249  60.836  1.00  0.00           O
ATOM   3352  N   PHE B 205      42.786  81.030  62.950  1.00  0.00           N
ATOM   3353  CA  PHE B 205      42.761  82.460  63.292  1.00  0.00           C
ATOM   3354  CB  PHE B 205      41.346  82.822  63.769  1.00  0.00           C
ATOM   3355  CG  PHE B 205      40.263  82.555  62.739  1.00  0.00           C
ATOM   3356  CD1 PHE B 205      39.551  81.339  62.752  1.00  0.00           C
ATOM   3357  CE1 PHE B 205      38.582  81.077  61.767  1.00  0.00           C
ATOM   3358  CZ  PHE B 205      38.316  82.031  60.770  1.00  0.00           C
ATOM   3359  CE2 PHE B 205      39.020  83.248  60.758  1.00  0.00           C
ATOM   3360  CD2 PHE B 205      39.993  83.509  61.739  1.00  0.00           C
ATOM   3361  C   PHE B 205      43.811  82.851  64.345  1.00  0.00           C
ATOM   3362  O   PHE B 205      44.232  84.010  64.393  1.00  0.00           O
ATOM   3363  N   THR B 206      44.235  81.891  65.176  1.00  0.00           N
ATOM   3364  CA  THR B 206      45.237  82.057  66.251  1.00  0.00           C
ATOM   3365  CB  THR B 206      44.858  81.257  67.509  1.00  0.00           C
ATOM   3366  CG2 THR B 206      43.549  81.742  68.135  1.00  0.00           C
ATOM   3367  OG1 THR B 206      44.690  79.892  67.215  1.00  0.00           O
ATOM   3368  C   THR B 206      46.674  81.722  65.826  1.00  0.00           C
ATOM   3369  O   THR B 206      47.599  81.915  66.615  1.00  0.00           O
ATOM   3370  N   MET B 207      46.865  81.276  64.580  1.00  0.00           N
ATOM   3371  CA  MET B 207      48.149  80.983  63.934  1.00  0.00           C
ATOM   3372  CB  MET B 207      48.285  79.456  63.770  1.00  0.00           C
ATOM   3373  CG  MET B 207      49.719  78.948  63.950  1.00  0.00           C
ATOM   3374  SD  MET B 207      50.365  78.904  65.648  1.00  0.00           S
ATOM   3375  CE  MET B 207      49.227  77.742  66.451  1.00  0.00           C
ATOM   3376  C   MET B 207      48.222  81.698  62.568  1.00  0.00           C
ATOM   3377  O   MET B 207      47.185  81.938  61.949  1.00  0.00           O
ATOM   3378  N   GLY B 208      49.419  82.040  62.088  1.00  0.00           N
ATOM   3379  CA  GLY B 208      49.640  82.726  60.806  1.00  0.00           C
ATOM   3380  C   GLY B 208      51.121  83.019  60.537  1.00  0.00           C
ATOM   3381  O   GLY B 208      51.986  82.573  61.286  1.00  0.00           O
ATOM   3382  N   GLU B 209      51.436  83.756  59.470  1.00  0.00           N
ATOM   3383  CA  GLU B 209      52.826  83.986  59.031  1.00  0.00           C
ATOM   3384  CB  GLU B 209      52.944  83.520  57.581  1.00  0.00           C
ATOM   3385  CG  GLU B 209      54.339  83.660  56.970  1.00  0.00           C
ATOM   3386  CD  GLU B 209      54.444  82.764  55.734  1.00  0.00           C
ATOM   3387  OE1 GLU B 209      55.252  81.814  55.786  1.00  0.00           O
ATOM   3388  OE2 GLU B 209      53.679  82.987  54.764  1.00  0.00           O
ATOM   3389  C   GLU B 209      53.332  85.428  59.221  1.00  0.00           C
ATOM   3390  O   GLU B 209      52.683  86.394  58.806  1.00  0.00           O
ATOM   3391  N   GLN B 210      54.526  85.574  59.812  1.00  0.00           N
ATOM   3392  CA  GLN B 210      55.266  86.842  59.960  1.00  0.00           C
ATOM   3393  CB  GLN B 210      54.919  87.541  61.297  1.00  0.00           C
ATOM   3394  CG  GLN B 210      53.452  88.006  61.361  1.00  0.00           C
ATOM   3395  CD  GLN B 210      53.094  88.916  62.537  1.00  0.00           C
ATOM   3396  OE1 GLN B 210      53.902  89.269  63.390  1.00  0.00           O
ATOM   3397  NE2 GLN B 210      51.851  89.340  62.603  1.00  0.00           N
ATOM   3398  C   GLN B 210      56.788  86.616  59.829  1.00  0.00           C
ATOM   3399  O   GLN B 210      57.269  85.483  59.844  1.00  0.00           O
ATOM   3400  N   ASN B 211      57.571  87.691  59.685  1.00  0.00           N
ATOM   3401  CA  ASN B 211      59.030  87.607  59.538  1.00  0.00           C
ATOM   3402  CB  ASN B 211      59.549  88.883  58.846  1.00  0.00           C
ATOM   3403  CG  ASN B 211      61.062  88.847  58.683  1.00  0.00           C
ATOM   3404  OD1 ASN B 211      61.633  87.837  58.319  1.00  0.00           O
ATOM   3405  ND2 ASN B 211      61.757  89.913  59.003  1.00  0.00           N
ATOM   3406  C   ASN B 211      59.765  87.364  60.874  1.00  0.00           C
ATOM   3407  O   ASN B 211      59.576  88.110  61.841  1.00  0.00           O
ATOM   3408  N   ARG B 212      60.714  86.418  60.886  1.00  0.00           N
ATOM   3409  CA  ARG B 212      61.815  86.377  61.857  1.00  0.00           C
ATOM   3410  CB  ARG B 212      61.889  85.023  62.580  1.00  0.00           C
ATOM   3411  CG  ARG B 212      60.926  84.943  63.773  1.00  0.00           C
ATOM   3412  CD  ARG B 212      61.192  83.669  64.585  1.00  0.00           C
ATOM   3413  NE  ARG B 212      60.350  83.606  65.798  1.00  0.00           N
ATOM   3414  CZ  ARG B 212      60.727  83.251  67.017  1.00  0.00           C
ATOM   3415  NH1 ARG B 212      61.964  83.019  67.346  1.00  0.00           N
ATOM   3416  NH2 ARG B 212      59.827  83.106  67.946  1.00  0.00           N
ATOM   3417  C   ARG B 212      63.137  86.733  61.178  1.00  0.00           C
ATOM   3418  O   ARG B 212      63.736  85.912  60.486  1.00  0.00           O
ATOM   3419  N   SER B 213      63.611  87.944  61.458  1.00  0.00           N
ATOM   3420  CA  SER B 213      65.019  88.336  61.312  1.00  0.00           C
ATOM   3421  CB  SER B 213      65.142  89.775  60.792  1.00  0.00           C
ATOM   3422  OG  SER B 213      64.679  89.866  59.457  1.00  0.00           O
ATOM   3423  C   SER B 213      65.761  88.170  62.643  1.00  0.00           C
ATOM   3424  O   SER B 213      65.137  88.149  63.709  1.00  0.00           O
ATOM   3425  N   ALA B 214      67.087  88.055  62.569  1.00  0.00           N
ATOM   3426  CA  ALA B 214      68.018  88.003  63.695  1.00  0.00           C
ATOM   3427  CB  ALA B 214      68.113  86.549  64.188  1.00  0.00           C
ATOM   3428  C   ALA B 214      69.401  88.535  63.258  1.00  0.00           C
ATOM   3429  O   ALA B 214      69.654  88.689  62.063  1.00  0.00           O
ATOM   3430  N   ASP B 215      70.296  88.781  64.217  1.00  0.00           N
ATOM   3431  CA  ASP B 215      71.740  88.903  63.965  1.00  0.00           C
ATOM   3432  CB  ASP B 215      72.352  89.886  64.975  1.00  0.00           C
ATOM   3433  CG  ASP B 215      73.853  90.094  64.759  1.00  0.00           C
ATOM   3434  OD1 ASP B 215      74.241  90.655  63.709  1.00  0.00           O
ATOM   3435  OD2 ASP B 215      74.633  89.688  65.650  1.00  0.00           O
ATOM   3436  C   ASP B 215      72.404  87.509  64.011  1.00  0.00           C
ATOM   3437  O   ASP B 215      71.875  86.593  64.645  1.00  0.00           O
ATOM   3438  N   GLY B 216      73.535  87.337  63.321  1.00  0.00           N
ATOM   3439  CA  GLY B 216      74.230  86.052  63.172  1.00  0.00           C
ATOM   3440  C   GLY B 216      74.784  85.862  61.757  1.00  0.00           C
ATOM   3441  O   GLY B 216      75.226  86.825  61.125  1.00  0.00           O
ATOM   3442  N   GLN B 217      74.756  84.622  61.252  1.00  0.00           N
ATOM   3443  CA  GLN B 217      75.112  84.292  59.862  1.00  0.00           C
ATOM   3444  CB  GLN B 217      76.156  83.161  59.820  1.00  0.00           C
ATOM   3445  CG  GLN B 217      77.414  83.455  60.654  1.00  0.00           C
ATOM   3446  CD  GLN B 217      78.536  82.473  60.336  1.00  0.00           C
ATOM   3447  OE1 GLN B 217      78.687  81.427  60.948  1.00  0.00           O
ATOM   3448  NE2 GLN B 217      79.361  82.778  59.366  1.00  0.00           N
ATOM   3449  C   GLN B 217      73.880  83.931  59.014  1.00  0.00           C
ATOM   3450  O   GLN B 217      73.765  84.393  57.878  1.00  0.00           O
ATOM   3451  N   HIS B 218      72.944  83.140  59.556  1.00  0.00           N
ATOM   3452  CA  HIS B 218      71.707  82.752  58.860  1.00  0.00           C
ATOM   3453  CB  HIS B 218      71.033  81.593  59.607  1.00  0.00           C
ATOM   3454  CG  HIS B 218      69.855  80.995  58.879  1.00  0.00           C
ATOM   3455  ND1 HIS B 218      69.868  79.813  58.133  1.00  0.00           N
ATOM   3456  CE1 HIS B 218      68.611  79.651  57.685  1.00  0.00           C
ATOM   3457  NE2 HIS B 218      67.832  80.660  58.100  1.00  0.00           N
ATOM   3458  CD2 HIS B 218      68.600  81.519  58.847  1.00  0.00           C
ATOM   3459  C   HIS B 218      70.755  83.947  58.678  1.00  0.00           C
ATOM   3460  O   HIS B 218      70.540  84.722  59.609  1.00  0.00           O
ATOM   3461  N   ALA B 219      70.188  84.085  57.477  1.00  0.00           N
ATOM   3462  CA  ALA B 219      69.413  85.253  57.053  1.00  0.00           C
ATOM   3463  CB  ALA B 219      69.395  85.273  55.518  1.00  0.00           C
ATOM   3464  C   ALA B 219      67.983  85.312  57.632  1.00  0.00           C
ATOM   3465  O   ALA B 219      67.374  84.293  57.957  1.00  0.00           O
ATOM   3466  N   GLY B 220      67.415  86.520  57.708  1.00  0.00           N
ATOM   3467  CA  GLY B 220      66.020  86.719  58.111  1.00  0.00           C
ATOM   3468  C   GLY B 220      65.005  86.214  57.079  1.00  0.00           C
ATOM   3469  O   GLY B 220      65.243  86.292  55.872  1.00  0.00           O
ATOM   3470  N   GLY B 221      63.865  85.705  57.552  1.00  0.00           N
ATOM   3471  CA  GLY B 221      62.809  85.152  56.701  1.00  0.00           C
ATOM   3472  C   GLY B 221      61.542  84.726  57.452  1.00  0.00           C
ATOM   3473  O   GLY B 221      61.497  84.690  58.685  1.00  0.00           O
ATOM   3474  N   LEU B 222      60.499  84.403  56.684  1.00  0.00           N
ATOM   3475  CA  LEU B 222      59.155  84.093  57.183  1.00  0.00           C
ATOM   3476  CB  LEU B 222      58.170  83.977  56.004  1.00  0.00           C
ATOM   3477  CG  LEU B 222      58.008  85.244  55.144  1.00  0.00           C
ATOM   3478  CD1 LEU B 222      57.055  84.968  53.983  1.00  0.00           C
ATOM   3479  CD2 LEU B 222      57.466  86.432  55.942  1.00  0.00           C
ATOM   3480  C   LEU B 222      59.098  82.820  58.041  1.00  0.00           C
ATOM   3481  O   LEU B 222      59.761  81.819  57.751  1.00  0.00           O
ATOM   3482  N   VAL B 223      58.249  82.856  59.069  1.00  0.00           N
ATOM   3483  CA  VAL B 223      57.885  81.704  59.900  1.00  0.00           C
ATOM   3484  CB  VAL B 223      58.622  81.675  61.255  1.00  0.00           C
ATOM   3485  CG1 VAL B 223      60.133  81.531  61.063  1.00  0.00           C
ATOM   3486  CG2 VAL B 223      58.351  82.897  62.140  1.00  0.00           C
ATOM   3487  C   VAL B 223      56.380  81.636  60.138  1.00  0.00           C
ATOM   3488  O   VAL B 223      55.708  82.660  60.283  1.00  0.00           O
ATOM   3489  N   CYS B 224      55.877  80.411  60.282  1.00  0.00           N
ATOM   3490  CA  CYS B 224      54.640  80.159  61.010  1.00  0.00           C
ATOM   3491  CB  CYS B 224      54.325  78.664  60.912  1.00  0.00           C
ATOM   3492  SG  CYS B 224      52.782  78.131  61.691  1.00  0.00           S
ATOM   3493  C   CYS B 224      54.798  80.594  62.475  1.00  0.00           C
ATOM   3494  O   CYS B 224      55.835  80.341  63.085  1.00  0.00           O
ATOM   3495  N   THR B 225      53.788  81.251  63.039  1.00  0.00           N
ATOM   3496  CA  THR B 225      53.785  81.760  64.415  1.00  0.00           C
ATOM   3497  CB  THR B 225      54.464  83.147  64.470  1.00  0.00           C
ATOM   3498  CG2 THR B 225      53.848  84.217  63.566  1.00  0.00           C
ATOM   3499  OG1 THR B 225      54.475  83.680  65.776  1.00  0.00           O
ATOM   3500  C   THR B 225      52.356  81.833  64.962  1.00  0.00           C
ATOM   3501  O   THR B 225      51.413  82.032  64.189  1.00  0.00           O
ATOM   3502  N   PRO B 226      52.155  81.753  66.289  1.00  0.00           N
ATOM   3503  CD  PRO B 226      53.044  81.186  67.291  1.00  0.00           C
ATOM   3504  CG  PRO B 226      52.152  80.927  68.504  1.00  0.00           C
ATOM   3505  CB  PRO B 226      51.128  82.061  68.419  1.00  0.00           C
ATOM   3506  CA  PRO B 226      50.940  82.261  66.911  1.00  0.00           C
ATOM   3507  C   PRO B 226      50.710  83.735  66.546  1.00  0.00           C
ATOM   3508  O   PRO B 226      51.659  84.523  66.492  1.00  0.00           O
ATOM   3509  N   THR B 227      49.450  84.106  66.311  1.00  0.00           N
ATOM   3510  CA  THR B 227      48.994  85.503  66.154  1.00  0.00           C
ATOM   3511  CB  THR B 227      47.901  85.617  65.082  1.00  0.00           C
ATOM   3512  CG2 THR B 227      48.403  85.243  63.690  1.00  0.00           C
ATOM   3513  OG1 THR B 227      46.837  84.754  65.409  1.00  0.00           O
ATOM   3514  C   THR B 227      48.458  86.080  67.466  1.00  0.00           C
ATOM   3515  O   THR B 227      48.438  87.300  67.647  1.00  0.00           O
ATOM   3516  N   ILE B 228      48.061  85.210  68.403  1.00  0.00           N
ATOM   3517  CA  ILE B 228      47.791  85.558  69.804  1.00  0.00           C
ATOM   3518  CB  ILE B 228      47.081  84.405  70.549  1.00  0.00           C
ATOM   3519  CG2 ILE B 228      45.678  84.205  69.951  1.00  0.00           C
ATOM   3520  CG1 ILE B 228      47.905  83.095  70.545  1.00  0.00           C
ATOM   3521  CD1 ILE B 228      47.354  82.011  71.481  1.00  0.00           C
ATOM   3522  C   ILE B 228      49.079  85.977  70.526  1.00  0.00           C
ATOM   3523  O   ILE B 228      50.184  85.633  70.109  1.00  0.00           O
ATOM   3524  N   HIS B 229      48.947  86.719  71.627  1.00  0.00           N
ATOM   3525  CA  HIS B 229      50.104  87.201  72.381  1.00  0.00           C
ATOM   3526  CB  HIS B 229      49.708  88.433  73.206  1.00  0.00           C
ATOM   3527  CG  HIS B 229      50.901  89.102  73.833  1.00  0.00           C
ATOM   3528  ND1 HIS B 229      51.295  88.968  75.165  1.00  0.00           N
ATOM   3529  CE1 HIS B 229      52.445  89.654  75.274  1.00  0.00           C
ATOM   3530  NE2 HIS B 229      52.798  90.168  74.084  1.00  0.00           N
ATOM   3531  CD2 HIS B 229      51.835  89.833  73.163  1.00  0.00           C
ATOM   3532  C   HIS B 229      50.741  86.107  73.250  1.00  0.00           C
ATOM   3533  O   HIS B 229      50.069  85.179  73.702  1.00  0.00           O
ATOM   3534  N   THR B 230      52.030  86.263  73.551  1.00  0.00           N
ATOM   3535  CA  THR B 230      52.827  85.415  74.453  1.00  0.00           C
ATOM   3536  CB  THR B 230      54.180  86.109  74.698  1.00  0.00           C
ATOM   3537  CG2 THR B 230      55.211  85.211  75.375  1.00  0.00           C
ATOM   3538  OG1 THR B 230      54.720  86.494  73.452  1.00  0.00           O
ATOM   3539  C   THR B 230      52.123  85.145  75.790  1.00  0.00           C
ATOM   3540  O   THR B 230      52.078  84.001  76.241  1.00  0.00           O
ATOM   3541  N   ALA B 231      51.486  86.163  76.382  1.00  0.00           N
ATOM   3542  CA  ALA B 231      50.738  86.040  77.636  1.00  0.00           C
ATOM   3543  CB  ALA B 231      50.536  87.448  78.210  1.00  0.00           C
ATOM   3544  C   ALA B 231      49.395  85.290  77.495  1.00  0.00           C
ATOM   3545  O   ALA B 231      48.849  84.814  78.488  1.00  0.00           O
ATOM   3546  N   THR B 232      48.854  85.151  76.278  1.00  0.00           N
ATOM   3547  CA  THR B 232      47.615  84.403  75.992  1.00  0.00           C
ATOM   3548  CB  THR B 232      47.005  84.864  74.652  1.00  0.00           C
ATOM   3549  CG2 THR B 232      45.563  84.401  74.451  1.00  0.00           C
ATOM   3550  OG1 THR B 232      46.977  86.273  74.557  1.00  0.00           O
ATOM   3551  C   THR B 232      47.850  82.888  75.947  1.00  0.00           C
ATOM   3552  O   THR B 232      46.936  82.111  76.238  1.00  0.00           O
ATOM   3553  N   VAL B 233      49.073  82.445  75.623  1.00  0.00           N
ATOM   3554  CA  VAL B 233      49.403  81.024  75.385  1.00  0.00           C
ATOM   3555  CB  VAL B 233      50.877  80.861  74.951  1.00  0.00           C
ATOM   3556  CG1 VAL B 233      51.235  79.397  74.660  1.00  0.00           C
ATOM   3557  CG2 VAL B 233      51.152  81.658  73.666  1.00  0.00           C
ATOM   3558  C   VAL B 233      49.065  80.131  76.588  1.00  0.00           C
ATOM   3559  O   VAL B 233      48.581  79.015  76.395  1.00  0.00           O
ATOM   3560  N   LYS B 234      49.199  80.649  77.821  1.00  0.00           N
ATOM   3561  CA  LYS B 234      48.874  79.939  79.077  1.00  0.00           C
ATOM   3562  CB  LYS B 234      49.171  80.843  80.298  1.00  0.00           C
ATOM   3563  CG  LYS B 234      48.239  82.066  80.427  1.00  0.00           C
ATOM   3564  CD  LYS B 234      48.656  83.063  81.529  1.00  0.00           C
ATOM   3565  CE  LYS B 234      48.223  82.603  82.931  1.00  0.00           C
ATOM   3566  NZ  LYS B 234      48.630  83.557  83.997  1.00  0.00           N
ATOM   3567  C   LYS B 234      47.448  79.372  79.132  1.00  0.00           C
ATOM   3568  O   LYS B 234      47.231  78.369  79.807  1.00  0.00           O
ATOM   3569  N   VAL B 235      46.485  79.970  78.426  1.00  0.00           N
ATOM   3570  CA  VAL B 235      45.086  79.502  78.407  1.00  0.00           C
ATOM   3571  CB  VAL B 235      44.108  80.663  78.126  1.00  0.00           C
ATOM   3572  CG1 VAL B 235      42.649  80.200  78.225  1.00  0.00           C
ATOM   3573  CG2 VAL B 235      44.302  81.818  79.119  1.00  0.00           C
ATOM   3574  C   VAL B 235      44.903  78.366  77.397  1.00  0.00           C
ATOM   3575  O   VAL B 235      44.429  77.285  77.747  1.00  0.00           O
ATOM   3576  N   VAL B 236      45.313  78.578  76.141  1.00  0.00           N
ATOM   3577  CA  VAL B 236      45.016  77.642  75.040  1.00  0.00           C
ATOM   3578  CB  VAL B 236      45.320  78.247  73.654  1.00  0.00           C
ATOM   3579  CG1 VAL B 236      44.393  79.436  73.369  1.00  0.00           C
ATOM   3580  CG2 VAL B 236      46.768  78.721  73.488  1.00  0.00           C
ATOM   3581  C   VAL B 236      45.696  76.281  75.206  1.00  0.00           C
ATOM   3582  O   VAL B 236      45.087  75.260  74.885  1.00  0.00           O
ATOM   3583  N   ILE B 237      46.905  76.234  75.782  1.00  0.00           N
ATOM   3584  CA  ILE B 237      47.611  74.965  76.031  1.00  0.00           C
ATOM   3585  CB  ILE B 237      49.090  75.189  76.423  1.00  0.00           C
ATOM   3586  CG2 ILE B 237      49.828  75.880  75.261  1.00  0.00           C
ATOM   3587  CG1 ILE B 237      49.250  75.926  77.774  1.00  0.00           C
ATOM   3588  CD1 ILE B 237      50.704  76.202  78.169  1.00  0.00           C
ATOM   3589  C   ILE B 237      46.885  74.081  77.054  1.00  0.00           C
ATOM   3590  O   ILE B 237      46.905  72.858  76.918  1.00  0.00           O
ATOM   3591  N   GLN B 238      46.189  74.670  78.035  1.00  0.00           N
ATOM   3592  CA  GLN B 238      45.419  73.911  79.026  1.00  0.00           C
ATOM   3593  CB  GLN B 238      45.032  74.807  80.213  1.00  0.00           C
ATOM   3594  CG  GLN B 238      46.232  75.203  81.087  1.00  0.00           C
ATOM   3595  CD  GLN B 238      45.780  76.097  82.235  1.00  0.00           C
ATOM   3596  OE1 GLN B 238      45.396  75.629  83.298  1.00  0.00           O
ATOM   3597  NE2 GLN B 238      45.780  77.395  82.039  1.00  0.00           N
ATOM   3598  C   GLN B 238      44.173  73.277  78.394  1.00  0.00           C
ATOM   3599  O   GLN B 238      43.922  72.094  78.611  1.00  0.00           O
ATOM   3600  N   VAL B 239      43.436  74.018  77.558  1.00  0.00           N
ATOM   3601  CA  VAL B 239      42.246  73.503  76.848  1.00  0.00           C
ATOM   3602  CB  VAL B 239      41.506  74.646  76.119  1.00  0.00           C
ATOM   3603  CG1 VAL B 239      40.246  74.147  75.398  1.00  0.00           C
ATOM   3604  CG2 VAL B 239      41.068  75.747  77.096  1.00  0.00           C
ATOM   3605  C   VAL B 239      42.629  72.384  75.870  1.00  0.00           C
ATOM   3606  O   VAL B 239      42.007  71.320  75.864  1.00  0.00           O
ATOM   3607  N   ASN B 240      43.698  72.592  75.096  1.00  0.00           N
ATOM   3608  CA  ASN B 240      44.253  71.606  74.167  1.00  0.00           C
ATOM   3609  CB  ASN B 240      45.378  72.316  73.397  1.00  0.00           C
ATOM   3610  CG  ASN B 240      46.235  71.395  72.554  1.00  0.00           C
ATOM   3611  OD1 ASN B 240      47.375  71.138  72.897  1.00  0.00           O
ATOM   3612  ND2 ASN B 240      45.735  70.908  71.444  1.00  0.00           N
ATOM   3613  C   ASN B 240      44.718  70.324  74.887  1.00  0.00           C
ATOM   3614  O   ASN B 240      44.346  69.223  74.471  1.00  0.00           O
ATOM   3615  N   THR B 241      45.441  70.453  76.007  1.00  0.00           N
ATOM   3616  CA  THR B 241      45.840  69.315  76.862  1.00  0.00           C
ATOM   3617  CB  THR B 241      46.742  69.774  78.024  1.00  0.00           C
ATOM   3618  CG2 THR B 241      47.247  68.613  78.884  1.00  0.00           C
ATOM   3619  OG1 THR B 241      47.893  70.425  77.552  1.00  0.00           O
ATOM   3620  C   THR B 241      44.621  68.595  77.445  1.00  0.00           C
ATOM   3621  O   THR B 241      44.567  67.364  77.454  1.00  0.00           O
ATOM   3622  N   PHE B 242      43.616  69.337  77.921  1.00  0.00           N
ATOM   3623  CA  PHE B 242      42.454  68.745  78.577  1.00  0.00           C
ATOM   3624  CB  PHE B 242      41.589  69.826  79.235  1.00  0.00           C
ATOM   3625  CG  PHE B 242      40.447  69.236  80.042  1.00  0.00           C
ATOM   3626  CD1 PHE B 242      39.167  69.101  79.471  1.00  0.00           C
ATOM   3627  CE1 PHE B 242      38.126  68.506  80.206  1.00  0.00           C
ATOM   3628  CZ  PHE B 242      38.363  68.038  81.510  1.00  0.00           C
ATOM   3629  CE2 PHE B 242      39.641  68.169  82.082  1.00  0.00           C
ATOM   3630  CD2 PHE B 242      40.680  68.769  81.350  1.00  0.00           C
ATOM   3631  C   PHE B 242      41.638  67.867  77.622  1.00  0.00           C
ATOM   3632  O   PHE B 242      41.379  66.712  77.953  1.00  0.00           O
ATOM   3633  N   MET B 243      41.291  68.373  76.433  1.00  0.00           N
ATOM   3634  CA  MET B 243      40.487  67.627  75.454  1.00  0.00           C
ATOM   3635  CB  MET B 243      40.101  68.568  74.300  1.00  0.00           C
ATOM   3636  CG  MET B 243      39.239  67.871  73.237  1.00  0.00           C
ATOM   3637  SD  MET B 243      37.607  67.332  73.813  1.00  0.00           S
ATOM   3638  CE  MET B 243      37.031  66.466  72.329  1.00  0.00           C
ATOM   3639  C   MET B 243      41.209  66.386  74.909  1.00  0.00           C
ATOM   3640  O   MET B 243      40.600  65.331  74.758  1.00  0.00           O
ATOM   3641  N   SER B 244      42.500  66.510  74.594  1.00  0.00           N
ATOM   3642  CA  SER B 244      43.271  65.451  73.927  1.00  0.00           C
ATOM   3643  CB  SER B 244      44.483  66.069  73.229  1.00  0.00           C
ATOM   3644  OG  SER B 244      45.277  66.777  74.155  1.00  0.00           O
ATOM   3645  C   SER B 244      43.734  64.333  74.867  1.00  0.00           C
ATOM   3646  O   SER B 244      43.793  63.175  74.457  1.00  0.00           O
ATOM   3647  N   PHE B 245      44.059  64.664  76.120  1.00  0.00           N
ATOM   3648  CA  PHE B 245      44.723  63.752  77.055  1.00  0.00           C
ATOM   3649  CB  PHE B 245      46.112  64.333  77.373  1.00  0.00           C
ATOM   3650  CG  PHE B 245      46.920  63.632  78.449  1.00  0.00           C
ATOM   3651  CD1 PHE B 245      46.993  62.227  78.509  1.00  0.00           C
ATOM   3652  CE1 PHE B 245      47.736  61.601  79.523  1.00  0.00           C
ATOM   3653  CZ  PHE B 245      48.397  62.376  80.493  1.00  0.00           C
ATOM   3654  CE2 PHE B 245      48.347  63.778  80.424  1.00  0.00           C
ATOM   3655  CD2 PHE B 245      47.617  64.403  79.399  1.00  0.00           C
ATOM   3656  C   PHE B 245      43.892  63.478  78.313  1.00  0.00           C
ATOM   3657  O   PHE B 245      43.611  62.318  78.615  1.00  0.00           O
ATOM   3658  N   ILE B 246      43.474  64.522  79.038  1.00  0.00           N
ATOM   3659  CA  ILE B 246      42.860  64.367  80.369  1.00  0.00           C
ATOM   3660  CB  ILE B 246      42.902  65.692  81.165  1.00  0.00           C
ATOM   3661  CG2 ILE B 246      42.335  65.499  82.583  1.00  0.00           C
ATOM   3662  CG1 ILE B 246      44.314  66.320  81.234  1.00  0.00           C
ATOM   3663  CD1 ILE B 246      45.391  65.443  81.888  1.00  0.00           C
ATOM   3664  C   ILE B 246      41.436  63.808  80.275  1.00  0.00           C
ATOM   3665  O   ILE B 246      41.148  62.773  80.875  1.00  0.00           O
ATOM   3666  N   PHE B 247      40.568  64.455  79.492  1.00  0.00           N
ATOM   3667  CA  PHE B 247      39.181  64.048  79.251  1.00  0.00           C
ATOM   3668  CB  PHE B 247      38.564  64.979  78.186  1.00  0.00           C
ATOM   3669  CG  PHE B 247      37.311  64.463  77.496  1.00  0.00           C
ATOM   3670  CD1 PHE B 247      37.290  64.319  76.094  1.00  0.00           C
ATOM   3671  CE1 PHE B 247      36.145  63.820  75.448  1.00  0.00           C
ATOM   3672  CZ  PHE B 247      35.009  63.476  76.201  1.00  0.00           C
ATOM   3673  CE2 PHE B 247      35.019  63.635  77.598  1.00  0.00           C
ATOM   3674  CD2 PHE B 247      36.169  64.123  78.246  1.00  0.00           C
ATOM   3675  C   PHE B 247      39.048  62.553  78.900  1.00  0.00           C
ATOM   3676  O   PHE B 247      38.386  61.838  79.657  1.00  0.00           O
ATOM   3677  N   PRO B 248      39.690  62.026  77.836  1.00  0.00           N
ATOM   3678  CD  PRO B 248      40.548  62.704  76.873  1.00  0.00           C
ATOM   3679  CG  PRO B 248      41.225  61.593  76.083  1.00  0.00           C
ATOM   3680  CB  PRO B 248      40.165  60.491  76.082  1.00  0.00           C
ATOM   3681  CA  PRO B 248      39.521  60.626  77.461  1.00  0.00           C
ATOM   3682  C   PRO B 248      40.143  59.666  78.477  1.00  0.00           C
ATOM   3683  O   PRO B 248      39.510  58.671  78.821  1.00  0.00           O
ATOM   3684  N   MET B 249      41.344  59.958  78.996  1.00  0.00           N
ATOM   3685  CA  MET B 249      42.032  59.070  79.940  1.00  0.00           C
ATOM   3686  CB  MET B 249      43.450  59.597  80.201  1.00  0.00           C
ATOM   3687  CG  MET B 249      44.246  58.672  81.131  1.00  0.00           C
ATOM   3688  SD  MET B 249      45.958  59.179  81.434  1.00  0.00           S
ATOM   3689  CE  MET B 249      45.711  60.794  82.223  1.00  0.00           C
ATOM   3690  C   MET B 249      41.245  58.918  81.248  1.00  0.00           C
ATOM   3691  O   MET B 249      41.098  57.798  81.742  1.00  0.00           O
ATOM   3692  N   VAL B 250      40.698  60.014  81.786  1.00  0.00           N
ATOM   3693  CA  VAL B 250      39.834  59.976  82.975  1.00  0.00           C
ATOM   3694  CB  VAL B 250      39.572  61.393  83.527  1.00  0.00           C
ATOM   3695  CG1 VAL B 250      38.553  61.396  84.676  1.00  0.00           C
ATOM   3696  CG2 VAL B 250      40.870  62.004  84.077  1.00  0.00           C
ATOM   3697  C   VAL B 250      38.534  59.237  82.662  1.00  0.00           C
ATOM   3698  O   VAL B 250      38.187  58.310  83.391  1.00  0.00           O
ATOM   3699  N   VAL B 251      37.850  59.564  81.560  1.00  0.00           N
ATOM   3700  CA  VAL B 251      36.562  58.942  81.205  1.00  0.00           C
ATOM   3701  CB  VAL B 251      35.930  59.645  79.986  1.00  0.00           C
ATOM   3702  CG1 VAL B 251      34.767  58.867  79.358  1.00  0.00           C
ATOM   3703  CG2 VAL B 251      35.371  61.009  80.415  1.00  0.00           C
ATOM   3704  C   VAL B 251      36.684  57.428  81.016  1.00  0.00           C
ATOM   3705  O   VAL B 251      35.892  56.694  81.605  1.00  0.00           O
ATOM   3706  N   ILE B 252      37.683  56.919  80.283  1.00  0.00           N
ATOM   3707  CA  ILE B 252      37.825  55.460  80.109  1.00  0.00           C
ATOM   3708  CB  ILE B 252      38.645  55.073  78.858  1.00  0.00           C
ATOM   3709  CG2 ILE B 252      38.042  55.743  77.607  1.00  0.00           C
ATOM   3710  CG1 ILE B 252      40.160  55.323  79.016  1.00  0.00           C
ATOM   3711  CD1 ILE B 252      40.983  54.965  77.771  1.00  0.00           C
ATOM   3712  C   ILE B 252      38.309  54.756  81.388  1.00  0.00           C
ATOM   3713  O   ILE B 252      37.925  53.611  81.624  1.00  0.00           O
ATOM   3714  N   SER B 253      39.067  55.439  82.256  1.00  0.00           N
ATOM   3715  CA  SER B 253      39.449  54.912  83.579  1.00  0.00           C
ATOM   3716  CB  SER B 253      40.503  55.799  84.251  1.00  0.00           C
ATOM   3717  OG  SER B 253      41.679  55.862  83.476  1.00  0.00           O
ATOM   3718  C   SER B 253      38.245  54.793  84.519  1.00  0.00           C
ATOM   3719  O   SER B 253      38.077  53.771  85.188  1.00  0.00           O
ATOM   3720  N   VAL B 254      37.378  55.812  84.543  1.00  0.00           N
ATOM   3721  CA  VAL B 254      36.122  55.809  85.308  1.00  0.00           C
ATOM   3722  CB  VAL B 254      35.464  57.206  85.298  1.00  0.00           C
ATOM   3723  CG1 VAL B 254      34.041  57.204  85.873  1.00  0.00           C
ATOM   3724  CG2 VAL B 254      36.287  58.188  86.144  1.00  0.00           C
ATOM   3725  C   VAL B 254      35.187  54.729  84.770  1.00  0.00           C
ATOM   3726  O   VAL B 254      34.736  53.893  85.549  1.00  0.00           O
ATOM   3727  N   LEU B 255      34.961  54.666  83.454  1.00  0.00           N
ATOM   3728  CA  LEU B 255      34.067  53.679  82.836  1.00  0.00           C
ATOM   3729  CB  LEU B 255      33.846  54.035  81.353  1.00  0.00           C
ATOM   3730  CG  LEU B 255      33.009  55.314  81.133  1.00  0.00           C
ATOM   3731  CD1 LEU B 255      33.072  55.725  79.664  1.00  0.00           C
ATOM   3732  CD2 LEU B 255      31.532  55.114  81.475  1.00  0.00           C
ATOM   3733  C   LEU B 255      34.559  52.231  83.010  1.00  0.00           C
ATOM   3734  O   LEU B 255      33.733  51.354  83.244  1.00  0.00           O
ATOM   3735  N   ASN B 256      35.874  51.974  82.982  1.00  0.00           N
ATOM   3736  CA  ASN B 256      36.448  50.668  83.344  1.00  0.00           C
ATOM   3737  CB  ASN B 256      37.950  50.679  82.985  1.00  0.00           C
ATOM   3738  CG  ASN B 256      38.663  49.368  83.290  1.00  0.00           C
ATOM   3739  OD1 ASN B 256      39.252  49.171  84.344  1.00  0.00           O
ATOM   3740  ND2 ASN B 256      38.669  48.426  82.374  1.00  0.00           N
ATOM   3741  C   ASN B 256      36.222  50.325  84.832  1.00  0.00           C
ATOM   3742  O   ASN B 256      35.978  49.167  85.164  1.00  0.00           O
ATOM   3743  N   THR B 257      36.270  51.325  85.720  1.00  0.00           N
ATOM   3744  CA  THR B 257      36.176  51.133  87.176  1.00  0.00           C
ATOM   3745  CB  THR B 257      36.873  52.283  87.929  1.00  0.00           C
ATOM   3746  CG2 THR B 257      36.886  52.082  89.443  1.00  0.00           C
ATOM   3747  OG1 THR B 257      38.228  52.383  87.537  1.00  0.00           O
ATOM   3748  C   THR B 257      34.732  50.961  87.664  1.00  0.00           C
ATOM   3749  O   THR B 257      34.449  50.006  88.384  1.00  0.00           O
ATOM   3750  N   ILE B 258      33.793  51.839  87.290  1.00  0.00           N
ATOM   3751  CA  ILE B 258      32.448  51.862  87.905  1.00  0.00           C
ATOM   3752  CB  ILE B 258      31.670  53.159  87.578  1.00  0.00           C
ATOM   3753  CG2 ILE B 258      32.421  54.370  88.160  1.00  0.00           C
ATOM   3754  CG1 ILE B 258      31.350  53.302  86.071  1.00  0.00           C
ATOM   3755  CD1 ILE B 258      30.571  54.571  85.707  1.00  0.00           C
ATOM   3756  C   ILE B 258      31.609  50.616  87.587  1.00  0.00           C
ATOM   3757  O   ILE B 258      30.802  50.199  88.420  1.00  0.00           O
ATOM   3758  N   ILE B 259      31.829  49.989  86.424  1.00  0.00           N
ATOM   3759  CA  ILE B 259      31.143  48.751  86.017  1.00  0.00           C
ATOM   3760  CB  ILE B 259      30.991  48.653  84.481  1.00  0.00           C
ATOM   3761  CG2 ILE B 259      30.265  49.896  83.946  1.00  0.00           C
ATOM   3762  CG1 ILE B 259      32.340  48.385  83.770  1.00  0.00           C
ATOM   3763  CD1 ILE B 259      32.288  48.472  82.238  1.00  0.00           C
ATOM   3764  C   ILE B 259      31.793  47.482  86.580  1.00  0.00           C
ATOM   3765  O   ILE B 259      31.219  46.401  86.431  1.00  0.00           O
ATOM   3766  N   ALA B 260      32.967  47.581  87.219  1.00  0.00           N
ATOM   3767  CA  ALA B 260      33.767  46.424  87.617  1.00  0.00           C
ATOM   3768  CB  ALA B 260      35.055  46.910  88.290  1.00  0.00           C
ATOM   3769  C   ALA B 260      32.990  45.453  88.519  1.00  0.00           C
ATOM   3770  O   ALA B 260      33.089  44.244  88.320  1.00  0.00           O
ATOM   3771  N   ASN B 261      32.147  45.956  89.429  1.00  0.00           N
ATOM   3772  CA  ASN B 261      31.278  45.142  90.284  1.00  0.00           C
ATOM   3773  CB  ASN B 261      30.339  46.046  91.111  1.00  0.00           C
ATOM   3774  CG  ASN B 261      30.960  47.193  91.889  1.00  0.00           C
ATOM   3775  OD1 ASN B 261      31.787  47.949  91.398  1.00  0.00           O
ATOM   3776  ND2 ASN B 261      30.497  47.417  93.090  1.00  0.00           N
ATOM   3777  C   ASN B 261      30.401  44.174  89.463  1.00  0.00           C
ATOM   3778  O   ASN B 261      30.348  42.973  89.726  1.00  0.00           O
ATOM   3779  N   LYS B 262      29.722  44.718  88.446  1.00  0.00           N
ATOM   3780  CA  LYS B 262      28.733  44.017  87.618  1.00  0.00           C
ATOM   3781  CB  LYS B 262      27.758  45.049  87.009  1.00  0.00           C
ATOM   3782  CG  LYS B 262      26.928  45.724  88.119  1.00  0.00           C
ATOM   3783  CD  LYS B 262      25.767  46.588  87.602  1.00  0.00           C
ATOM   3784  CE  LYS B 262      24.691  46.881  88.664  1.00  0.00           C
ATOM   3785  NZ  LYS B 262      25.236  47.400  89.943  1.00  0.00           N
ATOM   3786  C   LYS B 262      29.412  43.131  86.574  1.00  0.00           C
ATOM   3787  O   LYS B 262      29.013  41.983  86.389  1.00  0.00           O
ATOM   3788  N   LEU B 263      30.502  43.616  85.974  1.00  0.00           N
ATOM   3789  CA  LEU B 263      31.316  42.842  85.037  1.00  0.00           C
ATOM   3790  CB  LEU B 263      32.341  43.780  84.372  1.00  0.00           C
ATOM   3791  CG  LEU B 263      33.184  43.126  83.258  1.00  0.00           C
ATOM   3792  CD1 LEU B 263      32.338  42.566  82.110  1.00  0.00           C
ATOM   3793  CD2 LEU B 263      34.130  44.170  82.664  1.00  0.00           C
ATOM   3794  C   LEU B 263      31.982  41.632  85.715  1.00  0.00           C
ATOM   3795  O   LEU B 263      31.955  40.545  85.147  1.00  0.00           O
ATOM   3796  N   THR B 264      32.516  41.783  86.934  1.00  0.00           N
ATOM   3797  CA  THR B 264      33.226  40.703  87.653  1.00  0.00           C
ATOM   3798  CB  THR B 264      33.843  41.199  88.972  1.00  0.00           C
ATOM   3799  CG2 THR B 264      34.635  40.126  89.721  1.00  0.00           C
ATOM   3800  OG1 THR B 264      34.763  42.227  88.705  1.00  0.00           O
ATOM   3801  C   THR B 264      32.323  39.502  87.933  1.00  0.00           C
ATOM   3802  O   THR B 264      32.758  38.364  87.764  1.00  0.00           O
ATOM   3803  N   VAL B 265      31.056  39.721  88.308  1.00  0.00           N
ATOM   3804  CA  VAL B 265      30.112  38.603  88.479  1.00  0.00           C
ATOM   3805  CB  VAL B 265      28.997  38.891  89.496  1.00  0.00           C
ATOM   3806  CG1 VAL B 265      29.585  39.188  90.881  1.00  0.00           C
ATOM   3807  CG2 VAL B 265      28.075  40.041  89.101  1.00  0.00           C
ATOM   3808  C   VAL B 265      29.577  38.081  87.143  1.00  0.00           C
ATOM   3809  O   VAL B 265      29.427  36.872  87.000  1.00  0.00           O
ATOM   3810  N   MET B 266      29.389  38.938  86.130  1.00  0.00           N
ATOM   3811  CA  MET B 266      28.999  38.509  84.778  1.00  0.00           C
ATOM   3812  CB  MET B 266      28.735  39.746  83.903  1.00  0.00           C
ATOM   3813  CG  MET B 266      28.286  39.377  82.483  1.00  0.00           C
ATOM   3814  SD  MET B 266      27.882  40.783  81.408  1.00  0.00           S
ATOM   3815  CE  MET B 266      26.350  41.361  82.190  1.00  0.00           C
ATOM   3816  C   MET B 266      30.038  37.571  84.136  1.00  0.00           C
ATOM   3817  O   MET B 266      29.653  36.587  83.502  1.00  0.00           O
ATOM   3818  N   VAL B 267      31.343  37.810  84.339  1.00  0.00           N
ATOM   3819  CA  VAL B 267      32.413  36.925  83.828  1.00  0.00           C
ATOM   3820  CB  VAL B 267      33.747  37.646  83.543  1.00  0.00           C
ATOM   3821  CG1 VAL B 267      33.563  38.805  82.556  1.00  0.00           C
ATOM   3822  CG2 VAL B 267      34.447  38.151  84.807  1.00  0.00           C
ATOM   3823  C   VAL B 267      32.623  35.643  84.641  1.00  0.00           C
ATOM   3824  O   VAL B 267      33.456  34.827  84.255  1.00  0.00           O
ATOM   3825  N   ARG B 268      31.838  35.420  85.707  1.00  0.00           N
ATOM   3826  CA  ARG B 268      31.651  34.107  86.355  1.00  0.00           C
ATOM   3827  CB  ARG B 268      32.377  34.039  87.719  1.00  0.00           C
ATOM   3828  CG  ARG B 268      31.807  34.919  88.847  1.00  0.00           C
ATOM   3829  CD  ARG B 268      32.690  34.836  90.109  1.00  0.00           C
ATOM   3830  NE  ARG B 268      32.038  35.435  91.295  1.00  0.00           N
ATOM   3831  CZ  ARG B 268      32.600  35.768  92.448  1.00  0.00           C
ATOM   3832  NH1 ARG B 268      33.874  35.643  92.698  1.00  0.00           N
ATOM   3833  NH2 ARG B 268      31.850  36.237  93.400  1.00  0.00           N
ATOM   3834  C   ARG B 268      30.183  33.640  86.334  1.00  0.00           C
ATOM   3835  O   ARG B 268      29.736  32.944  87.240  1.00  0.00           O
ATOM   3836  N   GLN B 269      29.447  34.028  85.286  1.00  0.00           N
ATOM   3837  CA  GLN B 269      28.080  33.580  84.976  1.00  0.00           C
ATOM   3838  CB  GLN B 269      27.050  34.653  85.374  1.00  0.00           C
ATOM   3839  CG  GLN B 269      26.812  34.826  86.880  1.00  0.00           C
ATOM   3840  CD  GLN B 269      25.872  35.999  87.176  1.00  0.00           C
ATOM   3841  OE1 GLN B 269      24.987  36.351  86.403  1.00  0.00           O
ATOM   3842  NE2 GLN B 269      26.033  36.671  88.293  1.00  0.00           N
ATOM   3843  C   GLN B 269      27.891  33.277  83.478  1.00  0.00           C
ATOM   3844  O   GLN B 269      27.416  32.204  83.122  1.00  0.00           O
ATOM   3845  N   ALA B 270      28.228  34.219  82.591  1.00  0.00           N
ATOM   3846  CA  ALA B 270      27.747  34.218  81.205  1.00  0.00           C
ATOM   3847  CB  ALA B 270      26.607  35.241  81.113  1.00  0.00           C
ATOM   3848  C   ALA B 270      28.833  34.463  80.141  1.00  0.00           C
ATOM   3849  O   ALA B 270      28.500  34.758  78.995  1.00  0.00           O
ATOM   3850  N   ALA B 271      30.122  34.376  80.488  1.00  0.00           N
ATOM   3851  CA  ALA B 271      31.215  34.734  79.576  1.00  0.00           C
ATOM   3852  CB  ALA B 271      32.252  35.546  80.355  1.00  0.00           C
ATOM   3853  C   ALA B 271      31.869  33.549  78.848  1.00  0.00           C
ATOM   3854  O   ALA B 271      32.496  33.760  77.814  1.00  0.00           O
ATOM   3855  N   GLU B 272      31.766  32.320  79.360  1.00  0.00           N
ATOM   3856  CA  GLU B 272      32.561  31.175  78.883  1.00  0.00           C
ATOM   3857  CB  GLU B 272      33.802  30.975  79.782  1.00  0.00           C
ATOM   3858  CG  GLU B 272      34.736  32.199  79.880  1.00  0.00           C
ATOM   3859  CD  GLU B 272      35.737  32.148  81.043  1.00  0.00           C
ATOM   3860  OE1 GLU B 272      35.600  31.304  81.960  1.00  0.00           O
ATOM   3861  OE2 GLU B 272      36.625  33.038  81.074  1.00  0.00           O
ATOM   3862  C   GLU B 272      31.728  29.881  78.844  1.00  0.00           C
ATOM   3863  O   GLU B 272      30.791  29.703  79.624  1.00  0.00           O
ATOM   3864  N   GLN B 273      32.091  28.946  77.959  1.00  0.00           N
ATOM   3865  CA  GLN B 273      31.586  27.566  78.010  1.00  0.00           C
ATOM   3866  CB  GLN B 273      32.052  26.801  76.754  1.00  0.00           C
ATOM   3867  CG  GLN B 273      31.300  27.248  75.481  1.00  0.00           C
ATOM   3868  CD  GLN B 273      32.162  27.199  74.219  1.00  0.00           C
ATOM   3869  OE1 GLN B 273      33.189  27.863  74.125  1.00  0.00           O
ATOM   3870  NE2 GLN B 273      31.774  26.470  73.196  1.00  0.00           N
ATOM   3871  C   GLN B 273      32.075  26.907  79.315  1.00  0.00           C
ATOM   3872  O   GLN B 273      33.252  27.018  79.652  1.00  0.00           O
ATOM   3873  N   GLY B 274      31.172  26.264  80.064  1.00  0.00           N
ATOM   3874  CA  GLY B 274      31.420  25.816  81.443  1.00  0.00           C
ATOM   3875  C   GLY B 274      30.848  26.743  82.528  1.00  0.00           C
ATOM   3876  O   GLY B 274      30.849  26.364  83.697  1.00  0.00           O
ATOM   3877  N   GLN B 275      30.324  27.924  82.172  1.00  0.00           N
ATOM   3878  CA  GLN B 275      29.570  28.799  83.086  1.00  0.00           C
ATOM   3879  CB  GLN B 275      29.980  30.271  82.883  1.00  0.00           C
ATOM   3880  CG  GLN B 275      31.495  30.515  83.001  1.00  0.00           C
ATOM   3881  CD  GLN B 275      31.882  31.996  82.960  1.00  0.00           C
ATOM   3882  OE1 GLN B 275      31.060  32.903  82.900  1.00  0.00           O
ATOM   3883  NE2 GLN B 275      33.153  32.317  83.015  1.00  0.00           N
ATOM   3884  C   GLN B 275      28.042  28.583  82.962  1.00  0.00           C
ATOM   3885  O   GLN B 275      27.581  27.771  82.151  1.00  0.00           O
ATOM   3886  N   VAL B 276      27.252  29.287  83.785  1.00  0.00           N
ATOM   3887  CA  VAL B 276      25.778  29.252  83.794  1.00  0.00           C
ATOM   3888  CB  VAL B 276      25.266  28.073  84.654  1.00  0.00           C
ATOM   3889  CG1 VAL B 276      25.701  28.117  86.126  1.00  0.00           C
ATOM   3890  CG2 VAL B 276      23.740  27.953  84.598  1.00  0.00           C
ATOM   3891  C   VAL B 276      25.177  30.597  84.240  1.00  0.00           C
ATOM   3892  O   VAL B 276      25.600  31.179  85.241  1.00  0.00           O
ATOM   3893  N   CYS B 277      24.173  31.088  83.506  1.00  0.00           N
ATOM   3894  CA  CYS B 277      23.515  32.374  83.764  1.00  0.00           C
ATOM   3895  CB  CYS B 277      22.814  32.860  82.482  1.00  0.00           C
ATOM   3896  SG  CYS B 277      23.962  32.876  81.067  1.00  0.00           S
ATOM   3897  C   CYS B 277      22.522  32.276  84.941  1.00  0.00           C
ATOM   3898  O   CYS B 277      21.692  31.367  84.970  1.00  0.00           O
ATOM   3899  N   THR B 278      22.569  33.207  85.901  1.00  0.00           N
ATOM   3900  CA  THR B 278      21.852  33.093  87.195  1.00  0.00           C
ATOM   3901  CB  THR B 278      22.802  32.569  88.292  1.00  0.00           C
ATOM   3902  CG2 THR B 278      23.311  31.153  88.035  1.00  0.00           C
ATOM   3903  OG1 THR B 278      23.927  33.401  88.415  1.00  0.00           O
ATOM   3904  C   THR B 278      21.196  34.404  87.659  1.00  0.00           C
ATOM   3905  O   THR B 278      21.278  35.430  86.983  1.00  0.00           O
ATOM   3906  N   VAL B 279      20.515  34.368  88.816  1.00  0.00           N
ATOM   3907  CA  VAL B 279      20.038  35.545  89.567  1.00  0.00           C
ATOM   3908  CB  VAL B 279      18.497  35.670  89.565  1.00  0.00           C
ATOM   3909  CG1 VAL B 279      18.028  36.962  90.252  1.00  0.00           C
ATOM   3910  CG2 VAL B 279      17.911  35.658  88.151  1.00  0.00           C
ATOM   3911  C   VAL B 279      20.543  35.459  91.007  1.00  0.00           C
ATOM   3912  O   VAL B 279      20.325  34.441  91.668  1.00  0.00           O
ATOM   3913  N   GLY B 280      21.188  36.516  91.508  1.00  0.00           N
ATOM   3914  CA  GLY B 280      21.722  36.549  92.880  1.00  0.00           C
ATOM   3915  C   GLY B 280      23.023  37.336  93.064  1.00  0.00           C
ATOM   3916  O   GLY B 280      23.860  36.943  93.874  1.00  0.00           O
ATOM   3917  N   GLY B 281      23.235  38.416  92.308  1.00  0.00           N
ATOM   3918  CA  GLY B 281      24.438  39.245  92.421  1.00  0.00           C
ATOM   3919  C   GLY B 281      24.325  40.587  91.697  1.00  0.00           C
ATOM   3920  O   GLY B 281      23.324  40.853  91.030  1.00  0.00           O
ATOM   3921  N   GLU B 282      25.380  41.404  91.828  1.00  0.00           N
ATOM   3922  CA  GLU B 282      25.548  42.745  91.227  1.00  0.00           C
ATOM   3923  CB  GLU B 282      27.041  43.127  91.325  1.00  0.00           C
ATOM   3924  CG  GLU B 282      27.406  43.819  92.647  1.00  0.00           C
ATOM   3925  CD  GLU B 282      27.186  45.339  92.598  1.00  0.00           C
ATOM   3926  OE1 GLU B 282      26.281  45.816  91.874  1.00  0.00           O
ATOM   3927  OE2 GLU B 282      27.943  46.081  93.264  1.00  0.00           O
ATOM   3928  C   GLU B 282      25.097  42.823  89.760  1.00  0.00           C
ATOM   3929  O   GLU B 282      24.450  43.790  89.361  1.00  0.00           O
ATOM   3930  N   HIS B 283      25.389  41.779  88.982  1.00  0.00           N
ATOM   3931  CA  HIS B 283      24.661  41.444  87.763  1.00  0.00           C
ATOM   3932  CB  HIS B 283      25.541  41.606  86.517  1.00  0.00           C
ATOM   3933  CG  HIS B 283      24.709  41.977  85.319  1.00  0.00           C
ATOM   3934  ND1 HIS B 283      23.939  41.093  84.562  1.00  0.00           N
ATOM   3935  CE1 HIS B 283      23.206  41.865  83.743  1.00  0.00           C
ATOM   3936  NE2 HIS B 283      23.483  43.165  83.941  1.00  0.00           N
ATOM   3937  CD2 HIS B 283      24.427  43.254  84.934  1.00  0.00           C
ATOM   3938  C   HIS B 283      24.056  40.041  87.883  1.00  0.00           C
ATOM   3939  O   HIS B 283      24.625  39.159  88.534  1.00  0.00           O
ATOM   3940  N   SER B 284      22.889  39.858  87.278  1.00  0.00           N
ATOM   3941  CA  SER B 284      22.021  38.684  87.374  1.00  0.00           C
ATOM   3942  CB  SER B 284      20.871  39.003  88.334  1.00  0.00           C
ATOM   3943  OG  SER B 284      21.347  38.983  89.677  1.00  0.00           O
ATOM   3944  C   SER B 284      21.550  38.295  85.968  1.00  0.00           C
ATOM   3945  O   SER B 284      20.432  38.585  85.535  1.00  0.00           O
ATOM   3946  N   THR B 285      22.469  37.670  85.231  1.00  0.00           N
ATOM   3947  CA  THR B 285      22.431  37.457  83.771  1.00  0.00           C
ATOM   3948  CB  THR B 285      23.717  36.752  83.318  1.00  0.00           C
ATOM   3949  CG2 THR B 285      24.945  37.654  83.434  1.00  0.00           C
ATOM   3950  OG1 THR B 285      23.938  35.602  84.098  1.00  0.00           O
ATOM   3951  C   THR B 285      21.246  36.647  83.236  1.00  0.00           C
ATOM   3952  O   THR B 285      20.924  36.766  82.053  1.00  0.00           O
ATOM   3953  N   PHE B 286      20.563  35.850  84.063  1.00  0.00           N
ATOM   3954  CA  PHE B 286      19.420  35.026  83.637  1.00  0.00           C
ATOM   3955  CB  PHE B 286      18.962  34.204  84.845  1.00  0.00           C
ATOM   3956  CG  PHE B 286      17.769  33.293  84.626  1.00  0.00           C
ATOM   3957  CD1 PHE B 286      16.459  33.788  84.786  1.00  0.00           C
ATOM   3958  CE1 PHE B 286      15.356  32.928  84.637  1.00  0.00           C
ATOM   3959  CZ  PHE B 286      15.559  31.569  84.342  1.00  0.00           C
ATOM   3960  CE2 PHE B 286      16.865  31.073  84.179  1.00  0.00           C
ATOM   3961  CD2 PHE B 286      17.969  31.933  84.320  1.00  0.00           C
ATOM   3962  C   PHE B 286      18.271  35.867  83.050  1.00  0.00           C
ATOM   3963  O   PHE B 286      17.806  35.592  81.942  1.00  0.00           O
ATOM   3964  N   SER B 287      17.866  36.946  83.734  1.00  0.00           N
ATOM   3965  CA  SER B 287      16.828  37.873  83.242  1.00  0.00           C
ATOM   3966  CB  SER B 287      16.330  38.774  84.378  1.00  0.00           C
ATOM   3967  OG  SER B 287      15.512  38.068  85.293  1.00  0.00           O
ATOM   3968  C   SER B 287      17.293  38.743  82.062  1.00  0.00           C
ATOM   3969  O   SER B 287      16.464  39.367  81.404  1.00  0.00           O
ATOM   3970  N   MET B 288      18.597  38.759  81.762  1.00  0.00           N
ATOM   3971  CA  MET B 288      19.190  39.493  80.636  1.00  0.00           C
ATOM   3972  CB  MET B 288      20.636  39.867  81.010  1.00  0.00           C
ATOM   3973  CG  MET B 288      21.175  41.072  80.233  1.00  0.00           C
ATOM   3974  SD  MET B 288      22.969  41.278  80.384  1.00  0.00           S
ATOM   3975  CE  MET B 288      23.132  42.902  79.610  1.00  0.00           C
ATOM   3976  C   MET B 288      19.145  38.701  79.311  1.00  0.00           C
ATOM   3977  O   MET B 288      19.472  39.251  78.261  1.00  0.00           O
ATOM   3978  N   ALA B 289      18.781  37.408  79.343  1.00  0.00           N
ATOM   3979  CA  ALA B 289      18.771  36.507  78.178  1.00  0.00           C
ATOM   3980  CB  ALA B 289      17.498  36.759  77.352  1.00  0.00           C
ATOM   3981  C   ALA B 289      20.089  36.536  77.361  1.00  0.00           C
ATOM   3982  O   ALA B 289      20.090  36.558  76.123  1.00  0.00           O
ATOM   3983  N   ILE B 290      21.222  36.584  78.071  1.00  0.00           N
ATOM   3984  CA  ILE B 290      22.562  36.839  77.523  1.00  0.00           C
ATOM   3985  CB  ILE B 290      23.190  38.035  78.282  1.00  0.00           C
ATOM   3986  CG2 ILE B 290      23.726  37.608  79.657  1.00  0.00           C
ATOM   3987  CG1 ILE B 290      24.295  38.773  77.503  1.00  0.00           C
ATOM   3988  CD1 ILE B 290      23.811  39.420  76.202  1.00  0.00           C
ATOM   3989  C   ILE B 290      23.434  35.569  77.479  1.00  0.00           C
ATOM   3990  O   ILE B 290      23.163  34.588  78.169  1.00  0.00           O
ATOM   3991  N   GLU B 291      24.470  35.581  76.638  1.00  0.00           N
ATOM   3992  CA  GLU B 291      25.293  34.415  76.275  1.00  0.00           C
ATOM   3993  CB  GLU B 291      24.753  33.820  74.954  1.00  0.00           C
ATOM   3994  CG  GLU B 291      24.945  34.782  73.769  1.00  0.00           C
ATOM   3995  CD  GLU B 291      24.421  34.232  72.446  1.00  0.00           C
ATOM   3996  OE1 GLU B 291      25.191  33.510  71.777  1.00  0.00           O
ATOM   3997  OE2 GLU B 291      23.308  34.637  72.032  1.00  0.00           O
ATOM   3998  C   GLU B 291      26.787  34.783  76.104  1.00  0.00           C
ATOM   3999  O   GLU B 291      27.083  35.943  75.786  1.00  0.00           O
ATOM   4000  N   PRO B 292      27.725  33.813  76.162  1.00  0.00           N
ATOM   4001  CD  PRO B 292      27.528  32.454  76.653  1.00  0.00           C
ATOM   4002  CG  PRO B 292      28.925  31.906  76.939  1.00  0.00           C
ATOM   4003  CB  PRO B 292      29.779  32.639  75.908  1.00  0.00           C
ATOM   4004  CA  PRO B 292      29.150  34.038  75.886  1.00  0.00           C
ATOM   4005  C   PRO B 292      29.429  34.765  74.563  1.00  0.00           C
ATOM   4006  O   PRO B 292      30.210  35.716  74.535  1.00  0.00           O
ATOM   4007  N   GLY B 293      28.721  34.400  73.485  1.00  0.00           N
ATOM   4008  CA  GLY B 293      28.827  35.041  72.165  1.00  0.00           C
ATOM   4009  C   GLY B 293      28.433  36.526  72.128  1.00  0.00           C
ATOM   4010  O   GLY B 293      28.769  37.223  71.172  1.00  0.00           O
ATOM   4011  N   ARG B 294      27.764  37.034  73.173  1.00  0.00           N
ATOM   4012  CA  ARG B 294      27.401  38.452  73.330  1.00  0.00           C
ATOM   4013  CB  ARG B 294      25.870  38.593  73.421  1.00  0.00           C
ATOM   4014  CG  ARG B 294      25.187  38.232  72.088  1.00  0.00           C
ATOM   4015  CD  ARG B 294      23.675  38.514  72.077  1.00  0.00           C
ATOM   4016  NE  ARG B 294      22.903  37.333  72.498  1.00  0.00           N
ATOM   4017  CZ  ARG B 294      21.934  37.226  73.385  1.00  0.00           C
ATOM   4018  NH1 ARG B 294      21.339  38.241  73.939  1.00  0.00           N
ATOM   4019  NH2 ARG B 294      21.562  36.039  73.747  1.00  0.00           N
ATOM   4020  C   ARG B 294      28.143  39.150  74.478  1.00  0.00           C
ATOM   4021  O   ARG B 294      28.392  40.350  74.367  1.00  0.00           O
ATOM   4022  N   VAL B 295      28.558  38.420  75.522  1.00  0.00           N
ATOM   4023  CA  VAL B 295      29.364  38.940  76.650  1.00  0.00           C
ATOM   4024  CB  VAL B 295      29.247  38.028  77.894  1.00  0.00           C
ATOM   4025  CG1 VAL B 295      30.159  38.464  79.051  1.00  0.00           C
ATOM   4026  CG2 VAL B 295      27.816  38.029  78.437  1.00  0.00           C
ATOM   4027  C   VAL B 295      30.837  39.133  76.279  1.00  0.00           C
ATOM   4028  O   VAL B 295      31.413  40.167  76.622  1.00  0.00           O
ATOM   4029  N   GLN B 296      31.467  38.190  75.566  1.00  0.00           N
ATOM   4030  CA  GLN B 296      32.916  38.237  75.299  1.00  0.00           C
ATOM   4031  CB  GLN B 296      33.364  36.957  74.573  1.00  0.00           C
ATOM   4032  CG  GLN B 296      33.285  35.680  75.430  1.00  0.00           C
ATOM   4033  CD  GLN B 296      34.499  35.480  76.337  1.00  0.00           C
ATOM   4034  OE1 GLN B 296      34.726  36.206  77.297  1.00  0.00           O
ATOM   4035  NE2 GLN B 296      35.358  34.526  76.052  1.00  0.00           N
ATOM   4036  C   GLN B 296      33.326  39.501  74.514  1.00  0.00           C
ATOM   4037  O   GLN B 296      34.341  40.119  74.836  1.00  0.00           O
ATOM   4038  N   ALA B 297      32.487  39.965  73.581  1.00  0.00           N
ATOM   4039  CA  ALA B 297      32.709  41.191  72.804  1.00  0.00           C
ATOM   4040  CB  ALA B 297      31.661  41.222  71.685  1.00  0.00           C
ATOM   4041  C   ALA B 297      32.663  42.488  73.648  1.00  0.00           C
ATOM   4042  O   ALA B 297      33.232  43.513  73.254  1.00  0.00           O
ATOM   4043  N   LEU B 298      32.017  42.449  74.821  1.00  0.00           N
ATOM   4044  CA  LEU B 298      32.054  43.518  75.822  1.00  0.00           C
ATOM   4045  CB  LEU B 298      30.682  43.607  76.518  1.00  0.00           C
ATOM   4046  CG  LEU B 298      30.526  44.820  77.460  1.00  0.00           C
ATOM   4047  CD1 LEU B 298      29.052  45.207  77.563  1.00  0.00           C
ATOM   4048  CD2 LEU B 298      31.018  44.547  78.885  1.00  0.00           C
ATOM   4049  C   LEU B 298      33.240  43.327  76.778  1.00  0.00           C
ATOM   4050  O   LEU B 298      33.986  44.276  76.997  1.00  0.00           O
ATOM   4051  N   ARG B 299      33.479  42.105  77.279  1.00  0.00           N
ATOM   4052  CA  ARG B 299      34.624  41.764  78.150  1.00  0.00           C
ATOM   4053  CB  ARG B 299      34.593  40.254  78.446  1.00  0.00           C
ATOM   4054  CG  ARG B 299      35.686  39.756  79.414  1.00  0.00           C
ATOM   4055  CD  ARG B 299      35.684  38.225  79.362  1.00  0.00           C
ATOM   4056  NE  ARG B 299      36.535  37.566  80.369  1.00  0.00           N
ATOM   4057  CZ  ARG B 299      36.601  36.256  80.538  1.00  0.00           C
ATOM   4058  NH1 ARG B 299      35.977  35.406  79.780  1.00  0.00           N
ATOM   4059  NH2 ARG B 299      37.310  35.743  81.489  1.00  0.00           N
ATOM   4060  C   ARG B 299      35.958  42.180  77.525  1.00  0.00           C
ATOM   4061  O   ARG B 299      36.712  42.924  78.145  1.00  0.00           O
ATOM   4062  N   HIS B 300      36.222  41.764  76.283  1.00  0.00           N
ATOM   4063  CA  HIS B 300      37.434  42.139  75.540  1.00  0.00           C
ATOM   4064  CB  HIS B 300      37.559  41.289  74.257  1.00  0.00           C
ATOM   4065  CG  HIS B 300      37.966  39.846  74.496  1.00  0.00           C
ATOM   4066  ND1 HIS B 300      39.118  39.234  73.987  1.00  0.00           N
ATOM   4067  CE1 HIS B 300      39.150  38.002  74.521  1.00  0.00           C
ATOM   4068  NE2 HIS B 300      38.068  37.789  75.285  1.00  0.00           N
ATOM   4069  CD2 HIS B 300      37.311  38.938  75.281  1.00  0.00           C
ATOM   4070  C   HIS B 300      37.449  43.651  75.257  1.00  0.00           C
ATOM   4071  O   HIS B 300      38.450  44.315  75.513  1.00  0.00           O
ATOM   4072  N   GLY B 301      36.305  44.222  74.858  1.00  0.00           N
ATOM   4073  CA  GLY B 301      36.139  45.661  74.610  1.00  0.00           C
ATOM   4074  C   GLY B 301      36.336  46.580  75.828  1.00  0.00           C
ATOM   4075  O   GLY B 301      36.639  47.755  75.644  1.00  0.00           O
ATOM   4076  N   VAL B 302      36.203  46.064  77.055  1.00  0.00           N
ATOM   4077  CA  VAL B 302      36.517  46.773  78.311  1.00  0.00           C
ATOM   4078  CB  VAL B 302      35.473  46.433  79.397  1.00  0.00           C
ATOM   4079  CG1 VAL B 302      35.840  47.000  80.776  1.00  0.00           C
ATOM   4080  CG2 VAL B 302      34.098  47.007  79.027  1.00  0.00           C
ATOM   4081  C   VAL B 302      37.947  46.474  78.782  1.00  0.00           C
ATOM   4082  O   VAL B 302      38.623  47.374  79.281  1.00  0.00           O
ATOM   4083  N   ARG B 303      38.439  45.241  78.586  1.00  0.00           N
ATOM   4084  CA  ARG B 303      39.812  44.808  78.914  1.00  0.00           C
ATOM   4085  CB  ARG B 303      39.937  43.314  78.554  1.00  0.00           C
ATOM   4086  CG  ARG B 303      41.304  42.649  78.781  1.00  0.00           C
ATOM   4087  CD  ARG B 303      41.700  42.494  80.255  1.00  0.00           C
ATOM   4088  NE  ARG B 303      42.804  41.527  80.373  1.00  0.00           N
ATOM   4089  CZ  ARG B 303      43.263  40.942  81.462  1.00  0.00           C
ATOM   4090  NH1 ARG B 303      42.870  41.231  82.668  1.00  0.00           N
ATOM   4091  NH2 ARG B 303      44.146  40.005  81.327  1.00  0.00           N
ATOM   4092  C   ARG B 303      40.866  45.661  78.203  1.00  0.00           C
ATOM   4093  O   ARG B 303      41.818  46.096  78.849  1.00  0.00           O
ATOM   4094  N   VAL B 304      40.674  45.966  76.914  1.00  0.00           N
ATOM   4095  CA  VAL B 304      41.620  46.788  76.128  1.00  0.00           C
ATOM   4096  CB  VAL B 304      41.251  46.848  74.631  1.00  0.00           C
ATOM   4097  CG1 VAL B 304      41.402  45.472  73.975  1.00  0.00           C
ATOM   4098  CG2 VAL B 304      39.841  47.389  74.363  1.00  0.00           C
ATOM   4099  C   VAL B 304      41.807  48.209  76.673  1.00  0.00           C
ATOM   4100  O   VAL B 304      42.888  48.775  76.519  1.00  0.00           O
ATOM   4101  N   LEU B 305      40.819  48.774  77.381  1.00  0.00           N
ATOM   4102  CA  LEU B 305      40.917  50.123  77.959  1.00  0.00           C
ATOM   4103  CB  LEU B 305      39.580  50.526  78.614  1.00  0.00           C
ATOM   4104  CG  LEU B 305      38.346  50.478  77.691  1.00  0.00           C
ATOM   4105  CD1 LEU B 305      37.096  50.860  78.486  1.00  0.00           C
ATOM   4106  CD2 LEU B 305      38.472  51.424  76.495  1.00  0.00           C
ATOM   4107  C   LEU B 305      42.073  50.237  78.970  1.00  0.00           C
ATOM   4108  O   LEU B 305      42.702  51.292  79.059  1.00  0.00           O
ATOM   4109  N   ARG B 306      42.417  49.134  79.658  1.00  0.00           N
ATOM   4110  CA  ARG B 306      43.556  49.056  80.592  1.00  0.00           C
ATOM   4111  CB  ARG B 306      43.501  47.719  81.362  1.00  0.00           C
ATOM   4112  CG  ARG B 306      44.080  47.825  82.786  1.00  0.00           C
ATOM   4113  CD  ARG B 306      44.168  46.446  83.463  1.00  0.00           C
ATOM   4114  NE  ARG B 306      44.043  46.529  84.933  1.00  0.00           N
ATOM   4115  CZ  ARG B 306      43.979  45.496  85.754  1.00  0.00           C
ATOM   4116  NH1 ARG B 306      44.347  44.296  85.423  1.00  0.00           N
ATOM   4117  NH2 ARG B 306      43.530  45.645  86.962  1.00  0.00           N
ATOM   4118  C   ARG B 306      44.914  49.245  79.898  1.00  0.00           C
ATOM   4119  O   ARG B 306      45.870  49.627  80.560  1.00  0.00           O
ATOM   4120  N   ALA B 307      44.992  49.021  78.582  1.00  0.00           N
ATOM   4121  CA  ALA B 307      46.174  49.292  77.759  1.00  0.00           C
ATOM   4122  CB  ALA B 307      46.335  48.146  76.753  1.00  0.00           C
ATOM   4123  C   ALA B 307      46.112  50.665  77.060  1.00  0.00           C
ATOM   4124  O   ALA B 307      47.137  51.337  76.945  1.00  0.00           O
ATOM   4125  N   VAL B 308      44.922  51.125  76.645  1.00  0.00           N
ATOM   4126  CA  VAL B 308      44.745  52.448  76.005  1.00  0.00           C
ATOM   4127  CB  VAL B 308      43.282  52.676  75.565  1.00  0.00           C
ATOM   4128  CG1 VAL B 308      43.055  54.069  74.963  1.00  0.00           C
ATOM   4129  CG2 VAL B 308      42.859  51.665  74.491  1.00  0.00           C
ATOM   4130  C   VAL B 308      45.222  53.584  76.919  1.00  0.00           C
ATOM   4131  O   VAL B 308      45.919  54.483  76.453  1.00  0.00           O
ATOM   4132  N   VAL B 309      44.945  53.520  78.229  1.00  0.00           N
ATOM   4133  CA  VAL B 309      45.449  54.522  79.192  1.00  0.00           C
ATOM   4134  CB  VAL B 309      44.871  54.321  80.608  1.00  0.00           C
ATOM   4135  CG1 VAL B 309      43.355  54.543  80.611  1.00  0.00           C
ATOM   4136  CG2 VAL B 309      45.158  52.938  81.207  1.00  0.00           C
ATOM   4137  C   VAL B 309      46.982  54.584  79.251  1.00  0.00           C
ATOM   4138  O   VAL B 309      47.539  55.668  79.417  1.00  0.00           O
ATOM   4139  N   ILE B 310      47.673  53.456  79.042  1.00  0.00           N
ATOM   4140  CA  ILE B 310      49.143  53.396  79.002  1.00  0.00           C
ATOM   4141  CB  ILE B 310      49.657  51.944  79.150  1.00  0.00           C
ATOM   4142  CG2 ILE B 310      51.193  51.923  79.248  1.00  0.00           C
ATOM   4143  CG1 ILE B 310      49.037  51.192  80.351  1.00  0.00           C
ATOM   4144  CD1 ILE B 310      49.242  51.843  81.727  1.00  0.00           C
ATOM   4145  C   ILE B 310      49.664  54.052  77.719  1.00  0.00           C
ATOM   4146  O   ILE B 310      50.577  54.874  77.767  1.00  0.00           O
ATOM   4147  N   ALA B 311      49.040  53.770  76.573  1.00  0.00           N
ATOM   4148  CA  ALA B 311      49.389  54.425  75.313  1.00  0.00           C
ATOM   4149  CB  ALA B 311      48.610  53.742  74.186  1.00  0.00           C
ATOM   4150  C   ALA B 311      49.151  55.950  75.362  1.00  0.00           C
ATOM   4151  O   ALA B 311      49.946  56.717  74.824  1.00  0.00           O
ATOM   4152  N   PHE B 312      48.125  56.413  76.083  1.00  0.00           N
ATOM   4153  CA  PHE B 312      47.825  57.842  76.226  1.00  0.00           C
ATOM   4154  CB  PHE B 312      46.386  58.012  76.752  1.00  0.00           C
ATOM   4155  CG  PHE B 312      45.309  58.013  75.670  1.00  0.00           C
ATOM   4156  CD1 PHE B 312      44.306  59.005  75.683  1.00  0.00           C
ATOM   4157  CE1 PHE B 312      43.381  59.091  74.626  1.00  0.00           C
ATOM   4158  CZ  PHE B 312      43.422  58.171  73.568  1.00  0.00           C
ATOM   4159  CE2 PHE B 312      44.399  57.165  73.559  1.00  0.00           C
ATOM   4160  CD2 PHE B 312      45.337  57.088  74.603  1.00  0.00           C
ATOM   4161  C   PHE B 312      48.876  58.595  77.068  1.00  0.00           C
ATOM   4162  O   PHE B 312      49.200  59.739  76.737  1.00  0.00           O
ATOM   4163  N   VAL B 313      49.483  57.960  78.084  1.00  0.00           N
ATOM   4164  CA  VAL B 313      50.646  58.531  78.804  1.00  0.00           C
ATOM   4165  CB  VAL B 313      50.761  58.064  80.269  1.00  0.00           C
ATOM   4166  CG1 VAL B 313      49.538  58.486  81.087  1.00  0.00           C
ATOM   4167  CG2 VAL B 313      50.953  56.556  80.430  1.00  0.00           C
ATOM   4168  C   VAL B 313      51.982  58.347  78.069  1.00  0.00           C
ATOM   4169  O   VAL B 313      52.942  59.041  78.394  1.00  0.00           O
ATOM   4170  N   VAL B 314      52.058  57.481  77.053  1.00  0.00           N
ATOM   4171  CA  VAL B 314      53.204  57.425  76.124  1.00  0.00           C
ATOM   4172  CB  VAL B 314      53.331  56.026  75.480  1.00  0.00           C
ATOM   4173  CG1 VAL B 314      54.348  55.971  74.330  1.00  0.00           C
ATOM   4174  CG2 VAL B 314      53.782  54.998  76.527  1.00  0.00           C
ATOM   4175  C   VAL B 314      53.117  58.532  75.068  1.00  0.00           C
ATOM   4176  O   VAL B 314      54.127  59.162  74.771  1.00  0.00           O
ATOM   4177  N   CYS B 315      51.932  58.797  74.511  1.00  0.00           N
ATOM   4178  CA  CYS B 315      51.770  59.712  73.377  1.00  0.00           C
ATOM   4179  CB  CYS B 315      50.616  59.219  72.495  1.00  0.00           C
ATOM   4180  SG  CYS B 315      51.015  57.568  71.882  1.00  0.00           S
ATOM   4181  C   CYS B 315      51.555  61.171  73.789  1.00  0.00           C
ATOM   4182  O   CYS B 315      52.287  62.055  73.347  1.00  0.00           O
ATOM   4183  N   TRP B 316      50.537  61.444  74.610  1.00  0.00           N
ATOM   4184  CA  TRP B 316      50.037  62.810  74.797  1.00  0.00           C
ATOM   4185  CB  TRP B 316      48.511  62.787  74.945  1.00  0.00           C
ATOM   4186  CG  TRP B 316      47.747  61.808  74.096  1.00  0.00           C
ATOM   4187  CD1 TRP B 316      46.786  60.985  74.566  1.00  0.00           C
ATOM   4188  NE1 TRP B 316      46.302  60.192  73.548  1.00  0.00           N
ATOM   4189  CE2 TRP B 316      46.930  60.459  72.357  1.00  0.00           C
ATOM   4190  CZ2 TRP B 316      46.796  59.911  71.074  1.00  0.00           C
ATOM   4191  CH2 TRP B 316      47.604  60.405  70.039  1.00  0.00           C
ATOM   4192  CZ3 TRP B 316      48.516  61.440  70.304  1.00  0.00           C
ATOM   4193  CE3 TRP B 316      48.641  61.988  71.596  1.00  0.00           C
ATOM   4194  CD2 TRP B 316      47.853  61.506  72.665  1.00  0.00           C
ATOM   4195  C   TRP B 316      50.706  63.521  75.977  1.00  0.00           C
ATOM   4196  O   TRP B 316      50.992  64.713  75.895  1.00  0.00           O
ATOM   4197  N   LEU B 317      51.015  62.791  77.055  1.00  0.00           N
ATOM   4198  CA  LEU B 317      51.708  63.332  78.229  1.00  0.00           C
ATOM   4199  CB  LEU B 317      51.852  62.226  79.290  1.00  0.00           C
ATOM   4200  CG  LEU B 317      52.665  62.604  80.543  1.00  0.00           C
ATOM   4201  CD1 LEU B 317      52.038  63.751  81.337  1.00  0.00           C
ATOM   4202  CD2 LEU B 317      52.769  61.390  81.466  1.00  0.00           C
ATOM   4203  C   LEU B 317      53.051  64.015  77.882  1.00  0.00           C
ATOM   4204  O   LEU B 317      53.193  65.192  78.215  1.00  0.00           O
ATOM   4205  N   PRO B 318      54.031  63.370  77.211  1.00  0.00           N
ATOM   4206  CD  PRO B 318      54.055  61.986  76.747  1.00  0.00           C
ATOM   4207  CG  PRO B 318      55.280  61.870  75.845  1.00  0.00           C
ATOM   4208  CB  PRO B 318      56.235  62.900  76.438  1.00  0.00           C
ATOM   4209  CA  PRO B 318      55.314  64.020  76.925  1.00  0.00           C
ATOM   4210  C   PRO B 318      55.186  65.164  75.907  1.00  0.00           C
ATOM   4211  O   PRO B 318      55.869  66.178  76.041  1.00  0.00           O
ATOM   4212  N   TYR B 319      54.274  65.041  74.938  1.00  0.00           N
ATOM   4213  CA  TYR B 319      53.943  66.089  73.965  1.00  0.00           C
ATOM   4214  CB  TYR B 319      52.932  65.480  72.983  1.00  0.00           C
ATOM   4215  CG  TYR B 319      52.593  66.305  71.759  1.00  0.00           C
ATOM   4216  CD1 TYR B 319      53.368  66.167  70.590  1.00  0.00           C
ATOM   4217  CE1 TYR B 319      52.970  66.812  69.404  1.00  0.00           C
ATOM   4218  CZ  TYR B 319      51.809  67.608  69.382  1.00  0.00           C
ATOM   4219  OH  TYR B 319      51.433  68.199  68.219  1.00  0.00           O
ATOM   4220  CE2 TYR B 319      51.048  67.766  70.562  1.00  0.00           C
ATOM   4221  CD2 TYR B 319      51.442  67.116  71.748  1.00  0.00           C
ATOM   4222  C   TYR B 319      53.408  67.357  74.655  1.00  0.00           C
ATOM   4223  O   TYR B 319      53.857  68.467  74.365  1.00  0.00           O
ATOM   4224  N   HIS B 320      52.533  67.202  75.655  1.00  0.00           N
ATOM   4225  CA  HIS B 320      51.996  68.331  76.421  1.00  0.00           C
ATOM   4226  CB  HIS B 320      50.604  67.987  76.950  1.00  0.00           C
ATOM   4227  CG  HIS B 320      49.609  67.862  75.827  1.00  0.00           C
ATOM   4228  ND1 HIS B 320      49.485  68.755  74.758  1.00  0.00           N
ATOM   4229  CE1 HIS B 320      48.495  68.277  73.994  1.00  0.00           C
ATOM   4230  NE2 HIS B 320      48.013  67.138  74.518  1.00  0.00           N
ATOM   4231  CD2 HIS B 320      48.700  66.860  75.675  1.00  0.00           C
ATOM   4232  C   HIS B 320      52.937  68.851  77.511  1.00  0.00           C
ATOM   4233  O   HIS B 320      52.933  70.048  77.787  1.00  0.00           O
ATOM   4234  N   VAL B 321      53.816  68.015  78.074  1.00  0.00           N
ATOM   4235  CA  VAL B 321      54.922  68.481  78.935  1.00  0.00           C
ATOM   4236  CB  VAL B 321      55.605  67.295  79.648  1.00  0.00           C
ATOM   4237  CG1 VAL B 321      56.916  67.676  80.350  1.00  0.00           C
ATOM   4238  CG2 VAL B 321      54.681  66.723  80.733  1.00  0.00           C
ATOM   4239  C   VAL B 321      55.912  69.339  78.135  1.00  0.00           C
ATOM   4240  O   VAL B 321      56.355  70.374  78.634  1.00  0.00           O
ATOM   4241  N   ARG B 322      56.191  68.990  76.868  1.00  0.00           N
ATOM   4242  CA  ARG B 322      56.930  69.860  75.936  1.00  0.00           C
ATOM   4243  CB  ARG B 322      57.234  69.088  74.638  1.00  0.00           C
ATOM   4244  CG  ARG B 322      58.086  69.848  73.608  1.00  0.00           C
ATOM   4245  CD  ARG B 322      57.408  70.990  72.824  1.00  0.00           C
ATOM   4246  NE  ARG B 322      56.095  70.699  72.198  1.00  0.00           N
ATOM   4247  CZ  ARG B 322      55.766  69.748  71.340  1.00  0.00           C
ATOM   4248  NH1 ARG B 322      56.447  68.659  71.148  1.00  0.00           N
ATOM   4249  NH2 ARG B 322      54.703  69.894  70.612  1.00  0.00           N
ATOM   4250  C   ARG B 322      56.184  71.170  75.699  1.00  0.00           C
ATOM   4251  O   ARG B 322      56.764  72.236  75.885  1.00  0.00           O
ATOM   4252  N   ARG B 323      54.897  71.107  75.354  1.00  0.00           N
ATOM   4253  CA  ARG B 323      54.043  72.284  75.111  1.00  0.00           C
ATOM   4254  CB  ARG B 323      52.668  71.756  74.687  1.00  0.00           C
ATOM   4255  CG  ARG B 323      51.694  72.859  74.266  1.00  0.00           C
ATOM   4256  CD  ARG B 323      50.639  72.320  73.295  1.00  0.00           C
ATOM   4257  NE  ARG B 323      51.228  72.034  71.973  1.00  0.00           N
ATOM   4258  CZ  ARG B 323      50.629  71.422  70.971  1.00  0.00           C
ATOM   4259  NH1 ARG B 323      49.422  70.956  71.065  1.00  0.00           N
ATOM   4260  NH2 ARG B 323      51.214  71.261  69.826  1.00  0.00           N
ATOM   4261  C   ARG B 323      53.970  73.240  76.312  1.00  0.00           C
ATOM   4262  O   ARG B 323      53.991  74.456  76.139  1.00  0.00           O
ATOM   4263  N   LEU B 324      53.960  72.703  77.534  1.00  0.00           N
ATOM   4264  CA  LEU B 324      53.952  73.469  78.785  1.00  0.00           C
ATOM   4265  CB  LEU B 324      53.575  72.503  79.925  1.00  0.00           C
ATOM   4266  CG  LEU B 324      53.392  73.146  81.313  1.00  0.00           C
ATOM   4267  CD1 LEU B 324      52.296  74.216  81.327  1.00  0.00           C
ATOM   4268  CD2 LEU B 324      53.012  72.065  82.325  1.00  0.00           C
ATOM   4269  C   LEU B 324      55.272  74.217  79.060  1.00  0.00           C
ATOM   4270  O   LEU B 324      55.263  75.225  79.769  1.00  0.00           O
ATOM   4271  N   MET B 325      56.397  73.794  78.467  1.00  0.00           N
ATOM   4272  CA  MET B 325      57.707  74.442  78.636  1.00  0.00           C
ATOM   4273  CB  MET B 325      58.748  73.682  77.802  1.00  0.00           C
ATOM   4274  CG  MET B 325      60.186  74.137  78.064  1.00  0.00           C
ATOM   4275  SD  MET B 325      61.387  73.181  77.105  1.00  0.00           S
ATOM   4276  CE  MET B 325      62.888  74.125  77.448  1.00  0.00           C
ATOM   4277  C   MET B 325      57.686  75.933  78.256  1.00  0.00           C
ATOM   4278  O   MET B 325      58.362  76.736  78.902  1.00  0.00           O
ATOM   4279  N   PHE B 326      56.844  76.321  77.289  1.00  0.00           N
ATOM   4280  CA  PHE B 326      56.614  77.715  76.887  1.00  0.00           C
ATOM   4281  CB  PHE B 326      55.564  77.717  75.760  1.00  0.00           C
ATOM   4282  CG  PHE B 326      55.429  79.032  75.008  1.00  0.00           C
ATOM   4283  CD1 PHE B 326      56.026  79.182  73.740  1.00  0.00           C
ATOM   4284  CE1 PHE B 326      55.891  80.391  73.033  1.00  0.00           C
ATOM   4285  CZ  PHE B 326      55.176  81.462  73.597  1.00  0.00           C
ATOM   4286  CE2 PHE B 326      54.578  81.317  74.861  1.00  0.00           C
ATOM   4287  CD2 PHE B 326      54.693  80.100  75.558  1.00  0.00           C
ATOM   4288  C   PHE B 326      56.164  78.610  78.061  1.00  0.00           C
ATOM   4289  O   PHE B 326      56.478  79.799  78.086  1.00  0.00           O
ATOM   4290  N   CYS B 327      55.467  78.050  79.055  1.00  0.00           N
ATOM   4291  CA  CYS B 327      55.015  78.754  80.260  1.00  0.00           C
ATOM   4292  CB  CYS B 327      53.514  78.494  80.453  1.00  0.00           C
ATOM   4293  SG  CYS B 327      52.573  79.248  79.090  1.00  0.00           S
ATOM   4294  C   CYS B 327      55.836  78.423  81.522  1.00  0.00           C
ATOM   4295  O   CYS B 327      55.615  79.046  82.558  1.00  0.00           O
ATOM   4296  N   TYR B 328      56.794  77.489  81.448  1.00  0.00           N
ATOM   4297  CA  TYR B 328      57.747  77.206  82.533  1.00  0.00           C
ATOM   4298  CB  TYR B 328      58.054  75.700  82.561  1.00  0.00           C
ATOM   4299  CG  TYR B 328      58.819  75.219  83.788  1.00  0.00           C
ATOM   4300  CD1 TYR B 328      60.148  74.766  83.667  1.00  0.00           C
ATOM   4301  CE1 TYR B 328      60.841  74.288  84.798  1.00  0.00           C
ATOM   4302  CZ  TYR B 328      60.211  74.262  86.061  1.00  0.00           C
ATOM   4303  OH  TYR B 328      60.889  73.789  87.143  1.00  0.00           O
ATOM   4304  CE2 TYR B 328      58.882  74.724  86.186  1.00  0.00           C
ATOM   4305  CD2 TYR B 328      58.190  75.196  85.051  1.00  0.00           C
ATOM   4306  C   TYR B 328      59.030  78.053  82.430  1.00  0.00           C
ATOM   4307  O   TYR B 328      59.664  78.324  83.448  1.00  0.00           O
ATOM   4308  N   ILE B 329      59.403  78.504  81.222  1.00  0.00           N
ATOM   4309  CA  ILE B 329      60.586  79.349  80.983  1.00  0.00           C
ATOM   4310  CB  ILE B 329      61.709  78.561  80.261  1.00  0.00           C
ATOM   4311  CG2 ILE B 329      62.992  79.416  80.217  1.00  0.00           C
ATOM   4312  CG1 ILE B 329      61.989  77.198  80.941  1.00  0.00           C
ATOM   4313  CD1 ILE B 329      63.146  76.405  80.320  1.00  0.00           C
ATOM   4314  C   ILE B 329      60.189  80.619  80.215  1.00  0.00           C
ATOM   4315  O   ILE B 329      59.911  80.573  79.015  1.00  0.00           O
ATOM   4316  N   SER B 330      60.204  81.764  80.903  1.00  0.00           N
ATOM   4317  CA  SER B 330      60.046  83.105  80.315  1.00  0.00           C
ATOM   4318  CB  SER B 330      60.043  84.149  81.439  1.00  0.00           C
ATOM   4319  OG  SER B 330      58.904  84.019  82.272  1.00  0.00           O
ATOM   4320  C   SER B 330      61.164  83.441  79.310  1.00  0.00           C
ATOM   4321  O   SER B 330      62.248  82.864  79.367  1.00  0.00           O
ATOM   4322  N   ASP B 331      60.930  84.409  78.412  1.00  0.00           N
ATOM   4323  CA  ASP B 331      61.848  84.786  77.309  1.00  0.00           C
ATOM   4324  CB  ASP B 331      61.290  86.022  76.587  1.00  0.00           C
ATOM   4325  CG  ASP B 331      59.872  85.791  76.080  1.00  0.00           C
ATOM   4326  OD1 ASP B 331      59.681  84.918  75.203  1.00  0.00           O
ATOM   4327  OD2 ASP B 331      58.939  86.381  76.677  1.00  0.00           O
ATOM   4328  C   ASP B 331      63.292  85.095  77.758  1.00  0.00           C
ATOM   4329  O   ASP B 331      64.248  84.834  77.028  1.00  0.00           O
ATOM   4330  N   GLU B 332      63.432  85.582  78.994  1.00  0.00           N
ATOM   4331  CA  GLU B 332      64.647  86.035  79.690  1.00  0.00           C
ATOM   4332  CB  GLU B 332      64.244  86.406  81.138  1.00  0.00           C
ATOM   4333  CG  GLU B 332      63.684  85.221  81.948  1.00  0.00           C
ATOM   4334  CD  GLU B 332      63.111  85.635  83.311  1.00  0.00           C
ATOM   4335  OE1 GLU B 332      61.891  85.917  83.395  1.00  0.00           O
ATOM   4336  OE2 GLU B 332      63.858  85.614  84.314  1.00  0.00           O
ATOM   4337  C   GLU B 332      65.859  85.077  79.686  1.00  0.00           C
ATOM   4338  O   GLU B 332      66.956  85.505  80.046  1.00  0.00           O
ATOM   4339  N   GLN B 333      65.708  83.808  79.285  1.00  0.00           N
ATOM   4340  CA  GLN B 333      66.804  82.824  79.195  1.00  0.00           C
ATOM   4341  CB  GLN B 333      66.697  81.819  80.363  1.00  0.00           C
ATOM   4342  CG  GLN B 333      66.921  82.420  81.764  1.00  0.00           C
ATOM   4343  CD  GLN B 333      68.360  82.860  82.025  1.00  0.00           C
ATOM   4344  OE1 GLN B 333      69.161  82.143  82.602  1.00  0.00           O
ATOM   4345  NE2 GLN B 333      68.762  84.044  81.626  1.00  0.00           N
ATOM   4346  C   GLN B 333      66.919  82.092  77.840  1.00  0.00           C
ATOM   4347  O   GLN B 333      67.794  81.239  77.696  1.00  0.00           O
ATOM   4348  N   TRP B 334      66.091  82.393  76.830  1.00  0.00           N
ATOM   4349  CA  TRP B 334      66.039  81.613  75.578  1.00  0.00           C
ATOM   4350  CB  TRP B 334      64.658  81.739  74.924  1.00  0.00           C
ATOM   4351  CG  TRP B 334      63.595  80.912  75.581  1.00  0.00           C
ATOM   4352  CD1 TRP B 334      62.883  81.272  76.668  1.00  0.00           C
ATOM   4353  NE1 TRP B 334      61.989  80.276  77.000  1.00  0.00           N
ATOM   4354  CE2 TRP B 334      62.110  79.190  76.162  1.00  0.00           C
ATOM   4355  CZ2 TRP B 334      61.446  77.956  76.092  1.00  0.00           C
ATOM   4356  CH2 TRP B 334      61.813  77.042  75.090  1.00  0.00           C
ATOM   4357  CZ3 TRP B 334      62.838  77.370  74.184  1.00  0.00           C
ATOM   4358  CE3 TRP B 334      63.494  78.614  74.260  1.00  0.00           C
ATOM   4359  CD2 TRP B 334      63.139  79.564  75.243  1.00  0.00           C
ATOM   4360  C   TRP B 334      67.204  81.906  74.613  1.00  0.00           C
ATOM   4361  O   TRP B 334      67.072  82.646  73.640  1.00  0.00           O
ATOM   4362  N   THR B 335      68.358  81.299  74.895  1.00  0.00           N
ATOM   4363  CA  THR B 335      69.566  81.297  74.052  1.00  0.00           C
ATOM   4364  CB  THR B 335      70.798  80.878  74.879  1.00  0.00           C
ATOM   4365  CG2 THR B 335      71.061  81.780  76.083  1.00  0.00           C
ATOM   4366  OG1 THR B 335      70.648  79.561  75.354  1.00  0.00           O
ATOM   4367  C   THR B 335      69.441  80.344  72.850  1.00  0.00           C
ATOM   4368  O   THR B 335      68.629  79.415  72.890  1.00  0.00           O
ATOM   4369  N   PRO B 336      70.292  80.471  71.807  1.00  0.00           N
ATOM   4370  CD  PRO B 336      71.229  81.561  71.560  1.00  0.00           C
ATOM   4371  CG  PRO B 336      72.305  80.969  70.659  1.00  0.00           C
ATOM   4372  CB  PRO B 336      71.507  79.988  69.803  1.00  0.00           C
ATOM   4373  CA  PRO B 336      70.376  79.490  70.715  1.00  0.00           C
ATOM   4374  C   PRO B 336      70.619  78.036  71.173  1.00  0.00           C
ATOM   4375  O   PRO B 336      70.192  77.107  70.493  1.00  0.00           O
ATOM   4376  N   PHE B 337      71.231  77.811  72.341  1.00  0.00           N
ATOM   4377  CA  PHE B 337      71.414  76.465  72.906  1.00  0.00           C
ATOM   4378  CB  PHE B 337      72.682  76.448  73.767  1.00  0.00           C
ATOM   4379  CG  PHE B 337      73.921  76.761  72.947  1.00  0.00           C
ATOM   4380  CD1 PHE B 337      74.490  78.050  72.970  1.00  0.00           C
ATOM   4381  CE1 PHE B 337      75.569  78.361  72.123  1.00  0.00           C
ATOM   4382  CZ  PHE B 337      76.086  77.383  71.255  1.00  0.00           C
ATOM   4383  CE2 PHE B 337      75.530  76.091  71.241  1.00  0.00           C
ATOM   4384  CD2 PHE B 337      74.447  75.781  72.083  1.00  0.00           C
ATOM   4385  C   PHE B 337      70.168  75.948  73.644  1.00  0.00           C
ATOM   4386  O   PHE B 337      69.889  74.750  73.623  1.00  0.00           O
ATOM   4387  N   LEU B 338      69.331  76.838  74.195  1.00  0.00           N
ATOM   4388  CA  LEU B 338      67.979  76.458  74.623  1.00  0.00           C
ATOM   4389  CB  LEU B 338      67.353  77.572  75.493  1.00  0.00           C
ATOM   4390  CG  LEU B 338      66.725  77.037  76.796  1.00  0.00           C
ATOM   4391  CD1 LEU B 338      66.149  78.183  77.626  1.00  0.00           C
ATOM   4392  CD2 LEU B 338      65.597  76.030  76.577  1.00  0.00           C
ATOM   4393  C   LEU B 338      67.103  76.086  73.410  1.00  0.00           C
ATOM   4394  O   LEU B 338      66.277  75.181  73.509  1.00  0.00           O
ATOM   4395  N   TYR B 339      67.331  76.709  72.245  1.00  0.00           N
ATOM   4396  CA  TYR B 339      66.731  76.271  70.979  1.00  0.00           C
ATOM   4397  CB  TYR B 339      66.873  77.342  69.882  1.00  0.00           C
ATOM   4398  CG  TYR B 339      65.835  78.456  69.867  1.00  0.00           C
ATOM   4399  CD1 TYR B 339      64.980  78.601  68.754  1.00  0.00           C
ATOM   4400  CE1 TYR B 339      64.062  79.669  68.693  1.00  0.00           C
ATOM   4401  CZ  TYR B 339      64.002  80.609  69.742  1.00  0.00           C
ATOM   4402  OH  TYR B 339      63.124  81.645  69.682  1.00  0.00           O
ATOM   4403  CE2 TYR B 339      64.859  80.469  70.854  1.00  0.00           C
ATOM   4404  CD2 TYR B 339      65.769  79.395  70.916  1.00  0.00           C
ATOM   4405  C   TYR B 339      67.277  74.909  70.496  1.00  0.00           C
ATOM   4406  O   TYR B 339      66.488  74.147  69.949  1.00  0.00           O
ATOM   4407  N   ASP B 340      68.554  74.553  70.721  1.00  0.00           N
ATOM   4408  CA  ASP B 340      69.083  73.196  70.432  1.00  0.00           C
ATOM   4409  CB  ASP B 340      70.635  73.144  70.548  1.00  0.00           C
ATOM   4410  CG  ASP B 340      71.251  72.164  71.576  1.00  0.00           C
ATOM   4411  OD1 ASP B 340      70.963  70.946  71.526  1.00  0.00           O
ATOM   4412  OD2 ASP B 340      72.077  72.603  72.411  1.00  0.00           O
ATOM   4413  C   ASP B 340      68.358  72.132  71.271  1.00  0.00           C
ATOM   4414  O   ASP B 340      67.761  71.197  70.723  1.00  0.00           O
ATOM   4415  N   PHE B 341      68.303  72.344  72.591  1.00  0.00           N
ATOM   4416  CA  PHE B 341      67.584  71.455  73.499  1.00  0.00           C
ATOM   4417  CB  PHE B 341      67.759  71.947  74.942  1.00  0.00           C
ATOM   4418  CG  PHE B 341      66.983  71.117  75.949  1.00  0.00           C
ATOM   4419  CD1 PHE B 341      67.545  69.941  76.481  1.00  0.00           C
ATOM   4420  CE1 PHE B 341      66.796  69.137  77.359  1.00  0.00           C
ATOM   4421  CZ  PHE B 341      65.483  69.505  77.706  1.00  0.00           C
ATOM   4422  CE2 PHE B 341      64.920  70.680  77.178  1.00  0.00           C
ATOM   4423  CD2 PHE B 341      65.670  71.485  76.302  1.00  0.00           C
ATOM   4424  C   PHE B 341      66.101  71.351  73.118  1.00  0.00           C
ATOM   4425  O   PHE B 341      65.561  70.246  73.039  1.00  0.00           O
ATOM   4426  N   TYR B 342      65.444  72.482  72.833  1.00  0.00           N
ATOM   4427  CA  TYR B 342      64.033  72.502  72.452  1.00  0.00           C
ATOM   4428  CB  TYR B 342      63.496  73.935  72.460  1.00  0.00           C
ATOM   4429  CG  TYR B 342      61.991  74.018  72.279  1.00  0.00           C
ATOM   4430  CD1 TYR B 342      61.144  73.721  73.365  1.00  0.00           C
ATOM   4431  CE1 TYR B 342      59.746  73.807  73.221  1.00  0.00           C
ATOM   4432  CZ  TYR B 342      59.190  74.193  71.984  1.00  0.00           C
ATOM   4433  OH  TYR B 342      57.842  74.302  71.860  1.00  0.00           O
ATOM   4434  CE2 TYR B 342      60.037  74.468  70.888  1.00  0.00           C
ATOM   4435  CD2 TYR B 342      61.436  74.376  71.035  1.00  0.00           C
ATOM   4436  C   TYR B 342      63.778  71.813  71.107  1.00  0.00           C
ATOM   4437  O   TYR B 342      62.811  71.068  71.010  1.00  0.00           O
ATOM   4438  N   HIS B 343      64.646  71.971  70.101  1.00  0.00           N
ATOM   4439  CA  HIS B 343      64.562  71.239  68.826  1.00  0.00           C
ATOM   4440  CB  HIS B 343      65.722  71.655  67.903  1.00  0.00           C
ATOM   4441  CG  HIS B 343      65.325  72.601  66.808  1.00  0.00           C
ATOM   4442  ND1 HIS B 343      64.575  72.248  65.687  1.00  0.00           N
ATOM   4443  CE1 HIS B 343      64.573  73.325  64.890  1.00  0.00           C
ATOM   4444  NE2 HIS B 343      65.284  74.321  65.449  1.00  0.00           N
ATOM   4445  CD2 HIS B 343      65.762  73.884  66.663  1.00  0.00           C
ATOM   4446  C   HIS B 343      64.590  69.724  69.040  1.00  0.00           C
ATOM   4447  O   HIS B 343      63.726  69.004  68.534  1.00  0.00           O
ATOM   4448  N   TYR B 344      65.552  69.232  69.828  1.00  0.00           N
ATOM   4449  CA  TYR B 344      65.671  67.799  70.105  1.00  0.00           C
ATOM   4450  CB  TYR B 344      67.019  67.511  70.783  1.00  0.00           C
ATOM   4451  CG  TYR B 344      67.558  66.129  70.461  1.00  0.00           C
ATOM   4452  CD1 TYR B 344      66.992  64.983  71.054  1.00  0.00           C
ATOM   4453  CE1 TYR B 344      67.473  63.703  70.714  1.00  0.00           C
ATOM   4454  CZ  TYR B 344      68.520  63.564  69.780  1.00  0.00           C
ATOM   4455  OH  TYR B 344      68.958  62.324  69.439  1.00  0.00           O
ATOM   4456  CE2 TYR B 344      69.093  64.713  69.194  1.00  0.00           C
ATOM   4457  CD2 TYR B 344      68.612  65.992  69.536  1.00  0.00           C
ATOM   4458  C   TYR B 344      64.481  67.284  70.931  1.00  0.00           C
ATOM   4459  O   TYR B 344      63.930  66.221  70.640  1.00  0.00           O
ATOM   4460  N   PHE B 345      64.032  68.066  71.917  1.00  0.00           N
ATOM   4461  CA  PHE B 345      62.868  67.764  72.751  1.00  0.00           C
ATOM   4462  CB  PHE B 345      62.838  68.783  73.902  1.00  0.00           C
ATOM   4463  CG  PHE B 345      61.792  68.606  74.990  1.00  0.00           C
ATOM   4464  CD1 PHE B 345      61.329  67.332  75.378  1.00  0.00           C
ATOM   4465  CE1 PHE B 345      60.407  67.206  76.434  1.00  0.00           C
ATOM   4466  CZ  PHE B 345      59.957  68.348  77.117  1.00  0.00           C
ATOM   4467  CE2 PHE B 345      60.430  69.617  76.746  1.00  0.00           C
ATOM   4468  CD2 PHE B 345      61.341  69.745  75.683  1.00  0.00           C
ATOM   4469  C   PHE B 345      61.563  67.745  71.935  1.00  0.00           C
ATOM   4470  O   PHE B 345      60.754  66.829  72.098  1.00  0.00           O
ATOM   4471  N   TYR B 346      61.382  68.682  70.998  1.00  0.00           N
ATOM   4472  CA  TYR B 346      60.271  68.707  70.040  1.00  0.00           C
ATOM   4473  CB  TYR B 346      60.354  69.976  69.164  1.00  0.00           C
ATOM   4474  CG  TYR B 346      59.021  70.431  68.605  1.00  0.00           C
ATOM   4475  CD1 TYR B 346      58.283  71.397  69.310  1.00  0.00           C
ATOM   4476  CE1 TYR B 346      56.987  71.746  68.893  1.00  0.00           C
ATOM   4477  CZ  TYR B 346      56.445  71.176  67.723  1.00  0.00           C
ATOM   4478  OH  TYR B 346      55.165  71.441  67.350  1.00  0.00           O
ATOM   4479  CE2 TYR B 346      57.237  70.302  66.949  1.00  0.00           C
ATOM   4480  CD2 TYR B 346      58.509  69.903  67.405  1.00  0.00           C
ATOM   4481  C   TYR B 346      60.271  67.434  69.186  1.00  0.00           C
ATOM   4482  O   TYR B 346      59.261  66.740  69.112  1.00  0.00           O
ATOM   4483  N   MET B 347      61.430  67.062  68.630  1.00  0.00           N
ATOM   4484  CA  MET B 347      61.590  65.875  67.784  1.00  0.00           C
ATOM   4485  CB  MET B 347      63.036  65.838  67.264  1.00  0.00           C
ATOM   4486  CG  MET B 347      63.256  64.768  66.190  1.00  0.00           C
ATOM   4487  SD  MET B 347      64.913  64.777  65.443  1.00  0.00           S
ATOM   4488  CE  MET B 347      65.941  64.292  66.859  1.00  0.00           C
ATOM   4489  C   MET B 347      61.213  64.572  68.504  1.00  0.00           C
ATOM   4490  O   MET B 347      60.415  63.796  67.979  1.00  0.00           O
ATOM   4491  N   VAL B 348      61.736  64.324  69.712  1.00  0.00           N
ATOM   4492  CA  VAL B 348      61.450  63.064  70.429  1.00  0.00           C
ATOM   4493  CB  VAL B 348      62.498  62.729  71.509  1.00  0.00           C
ATOM   4494  CG1 VAL B 348      63.899  62.612  70.898  1.00  0.00           C
ATOM   4495  CG2 VAL B 348      62.528  63.728  72.672  1.00  0.00           C
ATOM   4496  C   VAL B 348      60.033  63.007  71.004  1.00  0.00           C
ATOM   4497  O   VAL B 348      59.455  61.926  71.081  1.00  0.00           O
ATOM   4498  N   THR B 349      59.434  64.146  71.369  1.00  0.00           N
ATOM   4499  CA  THR B 349      58.052  64.172  71.885  1.00  0.00           C
ATOM   4500  CB  THR B 349      57.797  65.341  72.845  1.00  0.00           C
ATOM   4501  CG2 THR B 349      58.644  65.201  74.109  1.00  0.00           C
ATOM   4502  OG1 THR B 349      58.110  66.587  72.269  1.00  0.00           O
ATOM   4503  C   THR B 349      57.005  64.114  70.773  1.00  0.00           C
ATOM   4504  O   THR B 349      55.972  63.470  70.955  1.00  0.00           O
ATOM   4505  N   ASN B 350      57.288  64.668  69.590  1.00  0.00           N
ATOM   4506  CA  ASN B 350      56.449  64.478  68.404  1.00  0.00           C
ATOM   4507  CB  ASN B 350      56.791  65.539  67.342  1.00  0.00           C
ATOM   4508  CG  ASN B 350      56.163  66.889  67.653  1.00  0.00           C
ATOM   4509  OD1 ASN B 350      56.006  67.300  68.792  1.00  0.00           O
ATOM   4510  ND2 ASN B 350      55.706  67.608  66.661  1.00  0.00           N
ATOM   4511  C   ASN B 350      56.531  63.045  67.852  1.00  0.00           C
ATOM   4512  O   ASN B 350      55.520  62.547  67.359  1.00  0.00           O
ATOM   4513  N   ALA B 351      57.666  62.350  68.004  1.00  0.00           N
ATOM   4514  CA  ALA B 351      57.813  60.948  67.600  1.00  0.00           C
ATOM   4515  CB  ALA B 351      59.284  60.541  67.780  1.00  0.00           C
ATOM   4516  C   ALA B 351      56.889  59.990  68.378  1.00  0.00           C
ATOM   4517  O   ALA B 351      56.259  59.110  67.789  1.00  0.00           O
ATOM   4518  N   LEU B 352      56.773  60.171  69.700  1.00  0.00           N
ATOM   4519  CA  LEU B 352      55.956  59.307  70.568  1.00  0.00           C
ATOM   4520  CB  LEU B 352      56.263  59.638  72.039  1.00  0.00           C
ATOM   4521  CG  LEU B 352      57.675  59.248  72.511  1.00  0.00           C
ATOM   4522  CD1 LEU B 352      57.917  59.800  73.916  1.00  0.00           C
ATOM   4523  CD2 LEU B 352      57.875  57.730  72.555  1.00  0.00           C
ATOM   4524  C   LEU B 352      54.446  59.424  70.297  1.00  0.00           C
ATOM   4525  O   LEU B 352      53.699  58.483  70.566  1.00  0.00           O
ATOM   4526  N   PHE B 353      54.002  60.547  69.728  1.00  0.00           N
ATOM   4527  CA  PHE B 353      52.606  60.873  69.415  1.00  0.00           C
ATOM   4528  CB  PHE B 353      52.657  62.158  68.575  1.00  0.00           C
ATOM   4529  CG  PHE B 353      51.348  62.881  68.361  1.00  0.00           C
ATOM   4530  CD1 PHE B 353      50.961  63.897  69.255  1.00  0.00           C
ATOM   4531  CE1 PHE B 353      49.808  64.659  69.003  1.00  0.00           C
ATOM   4532  CZ  PHE B 353      49.038  64.406  67.856  1.00  0.00           C
ATOM   4533  CE2 PHE B 353      49.409  63.377  66.974  1.00  0.00           C
ATOM   4534  CD2 PHE B 353      50.564  62.613  67.222  1.00  0.00           C
ATOM   4535  C   PHE B 353      51.865  59.757  68.650  1.00  0.00           C
ATOM   4536  O   PHE B 353      50.705  59.466  68.928  1.00  0.00           O
ATOM   4537  N   TYR B 354      52.543  59.092  67.711  1.00  0.00           N
ATOM   4538  CA  TYR B 354      51.923  58.152  66.768  1.00  0.00           C
ATOM   4539  CB  TYR B 354      52.743  58.154  65.473  1.00  0.00           C
ATOM   4540  CG  TYR B 354      52.906  59.529  64.852  1.00  0.00           C
ATOM   4541  CD1 TYR B 354      51.897  60.055  64.023  1.00  0.00           C
ATOM   4542  CE1 TYR B 354      52.049  61.331  63.447  1.00  0.00           C
ATOM   4543  CZ  TYR B 354      53.217  62.080  63.689  1.00  0.00           C
ATOM   4544  OH  TYR B 354      53.375  63.296  63.109  1.00  0.00           O
ATOM   4545  CE2 TYR B 354      54.222  61.555  64.529  1.00  0.00           C
ATOM   4546  CD2 TYR B 354      54.070  60.282  65.103  1.00  0.00           C
ATOM   4547  C   TYR B 354      51.734  56.722  67.311  1.00  0.00           C
ATOM   4548  O   TYR B 354      51.135  55.876  66.635  1.00  0.00           O
ATOM   4549  N   VAL B 355      52.224  56.417  68.519  1.00  0.00           N
ATOM   4550  CA  VAL B 355      52.183  55.051  69.076  1.00  0.00           C
ATOM   4551  CB  VAL B 355      53.111  54.912  70.303  1.00  0.00           C
ATOM   4552  CG1 VAL B 355      53.065  53.503  70.909  1.00  0.00           C
ATOM   4553  CG2 VAL B 355      54.571  55.200  69.925  1.00  0.00           C
ATOM   4554  C   VAL B 355      50.746  54.600  69.374  1.00  0.00           C
ATOM   4555  O   VAL B 355      50.395  53.471  69.040  1.00  0.00           O
ATOM   4556  N   SER B 356      49.875  55.476  69.892  1.00  0.00           N
ATOM   4557  CA  SER B 356      48.458  55.156  70.156  1.00  0.00           C
ATOM   4558  CB  SER B 356      47.727  56.337  70.811  1.00  0.00           C
ATOM   4559  OG  SER B 356      48.092  56.456  72.173  1.00  0.00           O
ATOM   4560  C   SER B 356      47.731  54.742  68.873  1.00  0.00           C
ATOM   4561  O   SER B 356      47.148  53.661  68.819  1.00  0.00           O
ATOM   4562  N   SER B 357      47.882  55.532  67.804  1.00  0.00           N
ATOM   4563  CA  SER B 357      47.345  55.234  66.468  1.00  0.00           C
ATOM   4564  CB  SER B 357      47.504  56.464  65.568  1.00  0.00           C
ATOM   4565  OG  SER B 357      48.784  57.064  65.695  1.00  0.00           O
ATOM   4566  C   SER B 357      47.964  54.005  65.792  1.00  0.00           C
ATOM   4567  O   SER B 357      47.404  53.480  64.833  1.00  0.00           O
ATOM   4568  N   THR B 358      49.107  53.524  66.291  1.00  0.00           N
ATOM   4569  CA  THR B 358      49.740  52.281  65.827  1.00  0.00           C
ATOM   4570  CB  THR B 358      51.268  52.360  65.984  1.00  0.00           C
ATOM   4571  CG2 THR B 358      51.992  51.173  65.351  1.00  0.00           C
ATOM   4572  OG1 THR B 358      51.765  53.514  65.345  1.00  0.00           O
ATOM   4573  C   THR B 358      49.182  51.063  66.570  1.00  0.00           C
ATOM   4574  O   THR B 358      48.914  50.037  65.949  1.00  0.00           O
ATOM   4575  N   ILE B 359      48.979  51.162  67.891  1.00  0.00           N
ATOM   4576  CA  ILE B 359      48.606  50.016  68.740  1.00  0.00           C
ATOM   4577  CB  ILE B 359      49.329  50.048  70.109  1.00  0.00           C
ATOM   4578  CG2 ILE B 359      50.854  50.074  69.899  1.00  0.00           C
ATOM   4579  CG1 ILE B 359      48.891  51.204  71.040  1.00  0.00           C
ATOM   4580  CD1 ILE B 359      47.732  50.835  71.976  1.00  0.00           C
ATOM   4581  C   ILE B 359      47.096  49.812  68.899  1.00  0.00           C
ATOM   4582  O   ILE B 359      46.683  48.678  69.134  1.00  0.00           O
ATOM   4583  N   ASN B 360      46.257  50.847  68.762  1.00  0.00           N
ATOM   4584  CA  ASN B 360      44.813  50.730  69.011  1.00  0.00           C
ATOM   4585  CB  ASN B 360      44.159  52.122  68.915  1.00  0.00           C
ATOM   4586  CG  ASN B 360      42.692  52.103  69.309  1.00  0.00           C
ATOM   4587  OD1 ASN B 360      42.306  51.573  70.340  1.00  0.00           O
ATOM   4588  ND2 ASN B 360      41.826  52.674  68.510  1.00  0.00           N
ATOM   4589  C   ASN B 360      44.120  49.645  68.145  1.00  0.00           C
ATOM   4590  O   ASN B 360      43.368  48.842  68.703  1.00  0.00           O
ATOM   4591  N   PRO B 361      44.432  49.483  66.839  1.00  0.00           N
ATOM   4592  CD  PRO B 361      45.148  50.407  65.969  1.00  0.00           C
ATOM   4593  CG  PRO B 361      44.599  50.140  64.574  1.00  0.00           C
ATOM   4594  CB  PRO B 361      44.333  48.636  64.605  1.00  0.00           C
ATOM   4595  CA  PRO B 361      43.929  48.348  66.057  1.00  0.00           C
ATOM   4596  C   PRO B 361      44.486  46.992  66.525  1.00  0.00           C
ATOM   4597  O   PRO B 361      43.778  45.986  66.509  1.00  0.00           O
ATOM   4598  N   ILE B 362      45.745  46.957  66.976  1.00  0.00           N
ATOM   4599  CA  ILE B 362      46.465  45.738  67.391  1.00  0.00           C
ATOM   4600  CB  ILE B 362      47.991  46.017  67.465  1.00  0.00           C
ATOM   4601  CG2 ILE B 362      48.766  44.749  67.860  1.00  0.00           C
ATOM   4602  CG1 ILE B 362      48.510  46.558  66.107  1.00  0.00           C
ATOM   4603  CD1 ILE B 362      50.005  46.907  66.072  1.00  0.00           C
ATOM   4604  C   ILE B 362      45.885  45.163  68.696  1.00  0.00           C
ATOM   4605  O   ILE B 362      45.800  43.941  68.858  1.00  0.00           O
ATOM   4606  N   LEU B 363      45.373  46.026  69.585  1.00  0.00           N
ATOM   4607  CA  LEU B 363      44.591  45.610  70.756  1.00  0.00           C
ATOM   4608  CB  LEU B 363      44.166  46.845  71.577  1.00  0.00           C
ATOM   4609  CG  LEU B 363      45.306  47.643  72.239  1.00  0.00           C
ATOM   4610  CD1 LEU B 363      44.725  48.830  73.009  1.00  0.00           C
ATOM   4611  CD2 LEU B 363      46.122  46.800  73.222  1.00  0.00           C
ATOM   4612  C   LEU B 363      43.358  44.768  70.371  1.00  0.00           C
ATOM   4613  O   LEU B 363      42.974  43.877  71.130  1.00  0.00           O
ATOM   4614  N   TYR B 364      42.779  44.982  69.184  1.00  0.00           N
ATOM   4615  CA  TYR B 364      41.697  44.154  68.642  1.00  0.00           C
ATOM   4616  CB  TYR B 364      40.703  45.028  67.859  1.00  0.00           C
ATOM   4617  CG  TYR B 364      39.782  45.844  68.751  1.00  0.00           C
ATOM   4618  CD1 TYR B 364      40.191  47.098  69.247  1.00  0.00           C
ATOM   4619  CE1 TYR B 364      39.347  47.832  70.104  1.00  0.00           C
ATOM   4620  CZ  TYR B 364      38.082  47.314  70.463  1.00  0.00           C
ATOM   4621  OH  TYR B 364      37.267  48.013  71.300  1.00  0.00           O
ATOM   4622  CE2 TYR B 364      37.668  46.064  69.956  1.00  0.00           C
ATOM   4623  CD2 TYR B 364      38.518  45.331  69.105  1.00  0.00           C
ATOM   4624  C   TYR B 364      42.218  42.968  67.811  1.00  0.00           C
ATOM   4625  O   TYR B 364      41.811  41.835  68.057  1.00  0.00           O
ATOM   4626  N   ASN B 365      43.117  43.186  66.845  1.00  0.00           N
ATOM   4627  CA  ASN B 365      43.488  42.146  65.872  1.00  0.00           C
ATOM   4628  CB  ASN B 365      43.859  42.794  64.531  1.00  0.00           C
ATOM   4629  CG  ASN B 365      45.143  43.602  64.525  1.00  0.00           C
ATOM   4630  OD1 ASN B 365      46.181  43.191  65.011  1.00  0.00           O
ATOM   4631  ND2 ASN B 365      45.120  44.783  63.961  1.00  0.00           N
ATOM   4632  C   ASN B 365      44.531  41.114  66.344  1.00  0.00           C
ATOM   4633  O   ASN B 365      44.601  40.031  65.758  1.00  0.00           O
ATOM   4634  N   LEU B 366      45.308  41.407  67.393  1.00  0.00           N
ATOM   4635  CA  LEU B 366      46.368  40.522  67.896  1.00  0.00           C
ATOM   4636  CB  LEU B 366      47.723  41.209  67.652  1.00  0.00           C
ATOM   4637  CG  LEU B 366      48.954  40.316  67.899  1.00  0.00           C
ATOM   4638  CD1 LEU B 366      49.039  39.155  66.906  1.00  0.00           C
ATOM   4639  CD2 LEU B 366      50.226  41.153  67.759  1.00  0.00           C
ATOM   4640  C   LEU B 366      46.183  40.133  69.370  1.00  0.00           C
ATOM   4641  O   LEU B 366      46.470  38.989  69.733  1.00  0.00           O
ATOM   4642  N   VAL B 367      45.694  41.059  70.205  1.00  0.00           N
ATOM   4643  CA  VAL B 367      45.539  40.851  71.660  1.00  0.00           C
ATOM   4644  CB  VAL B 367      45.872  42.133  72.452  1.00  0.00           C
ATOM   4645  CG1 VAL B 367      45.864  41.884  73.965  1.00  0.00           C
ATOM   4646  CG2 VAL B 367      47.254  42.693  72.081  1.00  0.00           C
ATOM   4647  C   VAL B 367      44.150  40.312  72.025  1.00  0.00           C
ATOM   4648  O   VAL B 367      44.050  39.304  72.723  1.00  0.00           O
ATOM   4649  N   SER B 368      43.070  40.936  71.540  1.00  0.00           N
ATOM   4650  CA  SER B 368      41.699  40.484  71.822  1.00  0.00           C
ATOM   4651  CB  SER B 368      40.662  41.553  71.463  1.00  0.00           C
ATOM   4652  OG  SER B 368      40.832  42.706  72.259  1.00  0.00           O
ATOM   4653  C   SER B 368      41.381  39.190  71.071  1.00  0.00           C
ATOM   4654  O   SER B 368      40.974  39.212  69.909  1.00  0.00           O
ATOM   4655  N   ALA B 369      41.518  38.040  71.737  1.00  0.00           N
ATOM   4656  CA  ALA B 369      41.237  36.731  71.138  1.00  0.00           C
ATOM   4657  CB  ALA B 369      41.511  35.642  72.182  1.00  0.00           C
ATOM   4658  C   ALA B 369      39.809  36.621  70.556  1.00  0.00           C
ATOM   4659  O   ALA B 369      39.608  35.935  69.557  1.00  0.00           O
ATOM   4660  N   ASN B 370      38.837  37.358  71.116  1.00  0.00           N
ATOM   4661  CA  ASN B 370      37.454  37.424  70.627  1.00  0.00           C
ATOM   4662  CB  ASN B 370      36.538  37.727  71.830  1.00  0.00           C
ATOM   4663  CG  ASN B 370      35.074  37.410  71.579  1.00  0.00           C
ATOM   4664  OD1 ASN B 370      34.207  38.264  71.613  1.00  0.00           O
ATOM   4665  ND2 ASN B 370      34.731  36.153  71.410  1.00  0.00           N
ATOM   4666  C   ASN B 370      37.246  38.373  69.418  1.00  0.00           C
ATOM   4667  O   ASN B 370      36.110  38.638  69.036  1.00  0.00           O
ATOM   4668  N   PHE B 371      38.324  38.867  68.799  1.00  0.00           N
ATOM   4669  CA  PHE B 371      38.307  39.536  67.488  1.00  0.00           C
ATOM   4670  CB  PHE B 371      38.372  41.056  67.699  1.00  0.00           C
ATOM   4671  CG  PHE B 371      38.218  41.871  66.426  1.00  0.00           C
ATOM   4672  CD1 PHE B 371      39.331  42.112  65.599  1.00  0.00           C
ATOM   4673  CE1 PHE B 371      39.187  42.856  64.415  1.00  0.00           C
ATOM   4674  CZ  PHE B 371      37.929  43.373  64.056  1.00  0.00           C
ATOM   4675  CE2 PHE B 371      36.813  43.129  64.876  1.00  0.00           C
ATOM   4676  CD2 PHE B 371      36.958  42.379  66.058  1.00  0.00           C
ATOM   4677  C   PHE B 371      39.429  39.028  66.557  1.00  0.00           C
ATOM   4678  O   PHE B 371      39.225  38.908  65.348  1.00  0.00           O
ATOM   4679  N   ARG B 372      40.591  38.641  67.106  1.00  0.00           N
ATOM   4680  CA  ARG B 372      41.698  37.998  66.371  1.00  0.00           C
ATOM   4681  CB  ARG B 372      42.782  37.577  67.380  1.00  0.00           C
ATOM   4682  CG  ARG B 372      43.967  36.833  66.735  1.00  0.00           C
ATOM   4683  CD  ARG B 372      45.130  36.735  67.723  1.00  0.00           C
ATOM   4684  NE  ARG B 372      46.285  35.975  67.205  1.00  0.00           N
ATOM   4685  CZ  ARG B 372      47.406  35.762  67.871  1.00  0.00           C
ATOM   4686  NH1 ARG B 372      47.690  36.396  68.978  1.00  0.00           N
ATOM   4687  NH2 ARG B 372      48.271  34.897  67.438  1.00  0.00           N
ATOM   4688  C   ARG B 372      41.244  36.809  65.518  1.00  0.00           C
ATOM   4689  O   ARG B 372      41.751  36.641  64.413  1.00  0.00           O
ATOM   4690  N   HIS B 373      40.279  36.015  65.985  1.00  0.00           N
ATOM   4691  CA  HIS B 373      39.756  34.850  65.258  1.00  0.00           C
ATOM   4692  CB  HIS B 373      38.892  34.006  66.213  1.00  0.00           C
ATOM   4693  CG  HIS B 373      37.633  34.654  66.754  1.00  0.00           C
ATOM   4694  ND1 HIS B 373      37.323  36.019  66.743  1.00  0.00           N
ATOM   4695  CE1 HIS B 373      36.092  36.124  67.266  1.00  0.00           C
ATOM   4696  NE2 HIS B 373      35.632  34.916  67.629  1.00  0.00           N
ATOM   4697  CD2 HIS B 373      36.588  33.977  67.312  1.00  0.00           C
ATOM   4698  C   HIS B 373      39.018  35.218  63.957  1.00  0.00           C
ATOM   4699  O   HIS B 373      39.240  34.583  62.926  1.00  0.00           O
ATOM   4700  N   ILE B 374      38.203  36.276  63.959  1.00  0.00           N
ATOM   4701  CA  ILE B 374      37.514  36.772  62.758  1.00  0.00           C
ATOM   4702  CB  ILE B 374      36.183  37.480  63.096  1.00  0.00           C
ATOM   4703  CG2 ILE B 374      35.161  36.431  63.570  1.00  0.00           C
ATOM   4704  CG1 ILE B 374      36.337  38.644  64.098  1.00  0.00           C
ATOM   4705  CD1 ILE B 374      35.062  39.472  64.303  1.00  0.00           C
ATOM   4706  C   ILE B 374      38.424  37.622  61.864  1.00  0.00           C
ATOM   4707  O   ILE B 374      38.235  37.619  60.647  1.00  0.00           O
ATOM   4708  N   PHE B 375      39.451  38.272  62.422  1.00  0.00           N
ATOM   4709  CA  PHE B 375      40.523  38.902  61.640  1.00  0.00           C
ATOM   4710  CB  PHE B 375      41.392  39.759  62.569  1.00  0.00           C
ATOM   4711  CG  PHE B 375      42.479  40.569  61.881  1.00  0.00           C
ATOM   4712  CD1 PHE B 375      43.693  39.959  61.508  1.00  0.00           C
ATOM   4713  CE1 PHE B 375      44.750  40.727  60.991  1.00  0.00           C
ATOM   4714  CZ  PHE B 375      44.599  42.115  60.840  1.00  0.00           C
ATOM   4715  CE2 PHE B 375      43.380  42.725  61.180  1.00  0.00           C
ATOM   4716  CD2 PHE B 375      42.316  41.953  61.682  1.00  0.00           C
ATOM   4717  C   PHE B 375      41.347  37.849  60.884  1.00  0.00           C
ATOM   4718  O   PHE B 375      41.538  37.979  59.679  1.00  0.00           O
ATOM   4719  N   LEU B 376      41.749  36.757  61.546  1.00  0.00           N
ATOM   4720  CA  LEU B 376      42.434  35.610  60.933  1.00  0.00           C
ATOM   4721  CB  LEU B 376      42.695  34.573  62.047  1.00  0.00           C
ATOM   4722  CG  LEU B 376      43.352  33.253  61.608  1.00  0.00           C
ATOM   4723  CD1 LEU B 376      44.739  33.458  61.007  1.00  0.00           C
ATOM   4724  CD2 LEU B 376      43.495  32.332  62.821  1.00  0.00           C
ATOM   4725  C   LEU B 376      41.614  35.030  59.765  1.00  0.00           C
ATOM   4726  O   LEU B 376      42.126  34.890  58.655  1.00  0.00           O
ATOM   4727  N   ALA B 377      40.314  34.804  59.982  1.00  0.00           N
ATOM   4728  CA  ALA B 377      39.372  34.348  58.954  1.00  0.00           C
ATOM   4729  CB  ALA B 377      38.145  33.762  59.667  1.00  0.00           C
ATOM   4730  C   ALA B 377      38.980  35.423  57.909  1.00  0.00           C
ATOM   4731  O   ALA B 377      38.153  35.154  57.037  1.00  0.00           O
ATOM   4732  N   THR B 378      39.517  36.646  57.999  1.00  0.00           N
ATOM   4733  CA  THR B 378      39.404  37.702  56.969  1.00  0.00           C
ATOM   4734  CB  THR B 378      39.036  39.060  57.591  1.00  0.00           C
ATOM   4735  CG2 THR B 378      38.773  40.136  56.539  1.00  0.00           C
ATOM   4736  OG1 THR B 378      37.846  38.934  58.326  1.00  0.00           O
ATOM   4737  C   THR B 378      40.709  37.836  56.184  1.00  0.00           C
ATOM   4738  O   THR B 378      40.690  37.973  54.963  1.00  0.00           O
ATOM   4739  N   LEU B 379      41.845  37.742  56.881  1.00  0.00           N
ATOM   4740  CA  LEU B 379      43.186  37.718  56.309  1.00  0.00           C
ATOM   4741  CB  LEU B 379      44.182  37.782  57.485  1.00  0.00           C
ATOM   4742  CG  LEU B 379      45.673  37.767  57.100  1.00  0.00           C
ATOM   4743  CD1 LEU B 379      46.060  38.946  56.204  1.00  0.00           C
ATOM   4744  CD2 LEU B 379      46.527  37.835  58.367  1.00  0.00           C
ATOM   4745  C   LEU B 379      43.405  36.483  55.420  1.00  0.00           C
ATOM   4746  O   LEU B 379      44.132  36.575  54.430  1.00  0.00           O
ATOM   4747  N   ALA B 380      42.778  35.345  55.740  1.00  0.00           N
ATOM   4748  CA  ALA B 380      42.863  34.102  54.975  1.00  0.00           C
ATOM   4749  CB  ALA B 380      43.776  33.137  55.738  1.00  0.00           C
ATOM   4750  C   ALA B 380      41.485  33.476  54.687  1.00  0.00           C
ATOM   4751  O   ALA B 380      40.712  33.203  55.610  1.00  0.00           O
ATOM   4752  N   CYS B 381      41.238  33.190  53.401  1.00  0.00           N
ATOM   4753  CA  CYS B 381      40.119  32.381  52.896  1.00  0.00           C
ATOM   4754  CB  CYS B 381      40.147  32.404  51.357  1.00  0.00           C
ATOM   4755  SG  CYS B 381      39.692  34.054  50.742  1.00  0.00           S
ATOM   4756  C   CYS B 381      40.136  30.936  53.417  1.00  0.00           C
ATOM   4757  O   CYS B 381      41.204  30.469  53.882  1.00  0.00           O
ATOM   4758  OXT CYS B 381      39.063  30.307  53.341  1.00  0.00           O
TER    4759      CYS B 381
HETATM 4760  C2  PPI C   1      74.354  66.394  48.702  1.00  0.00           C
HETATM 4761  C3  PPI C   1      74.411  65.069  47.978  1.00  0.00           C
HETATM 4762  C4  PPI C   1      75.588  64.320  47.850  1.00  0.00           C
HETATM 4763  C8  PPI C   1      75.597  63.104  47.162  1.00  0.00           C
HETATM 4764  C14 PPI C   1      74.426  62.599  46.564  1.00  0.00           C
HETATM 4765  C9  PPI C   1      73.247  63.358  46.701  1.00  0.00           C
HETATM 4766  C5  PPI C   1      73.243  64.562  47.405  1.00  0.00           C
HETATM 4767  C13 PPI C   1      74.428  61.308  45.772  1.00  0.00           C
HETATM 4768  C10 PPI C   1      73.239  60.574  45.600  1.00  0.00           C
HETATM 4769  C16 PPI C   1      73.212  59.441  44.793  1.00  0.00           C
HETATM 4770  C21 PPI C   1      74.363  58.982  44.153  1.00  0.00           C
HETATM 4771  C17 PPI C   1      75.559  59.679  44.335  1.00  0.00           C
HETATM 4772  C11 PPI C   1      75.594  60.828  45.134  1.00  0.00           C
HETATM 4773  N4  PPI C   1      74.275  57.944  43.270  1.00  0.00           N
HETATM 4774  N2  PPI C   1      73.626  58.008  42.084  1.00  0.00           N
HETATM 4775  N3  PPI C   1      73.642  56.788  41.579  1.00  0.00           N
HETATM 4776  C23 PPI C   1      74.278  55.963  42.480  1.00  0.00           C
HETATM 4777  C20 PPI C   1      74.471  54.490  42.266  1.00  0.00           C
HETATM 4778  C12 PPI C   1      73.343  53.703  42.981  1.00  0.00           C
HETATM 4779  C19 PPI C   1      73.109  52.293  42.389  1.00  0.00           C
HETATM 4780  C24 PPI C   1      74.432  51.554  42.106  1.00  0.00           C
HETATM 4781  N5  PPI C   1      74.391  50.052  42.005  1.00  0.00           N
HETATM 4782  C27 PPI C   1      75.641  49.598  41.307  1.00  0.00           C
HETATM 4783  C29 PPI C   1      75.708  48.075  41.139  1.00  0.00           C
HETATM 4784  N6  PPI C   1      74.501  47.600  40.423  1.00  0.00           N
HETATM 4785  C22 PPI C   1      74.515  47.152  39.118  1.00  0.00           C
HETATM 4786  C15 PPI C   1      73.720  46.045  38.811  1.00  0.00           C
HETATM 4787  C6  PPI C   1      73.689  45.524  37.520  1.00  0.00           C
HETATM 4788  C7  PPI C   1      74.461  46.102  36.519  1.00  0.00           C
HETATM 4789  C18 PPI C   1      75.263  47.204  36.808  1.00  0.00           C
HETATM 4790  C26 PPI C   1      75.294  47.740  38.100  1.00  0.00           C
HETATM 4791  O2  PPI C   1      76.016  48.900  38.344  1.00  0.00           O
HETATM 4792  C31 PPI C   1      77.279  49.177  37.701  1.00  0.00           C
HETATM 4793  C30 PPI C   1      73.241  47.981  41.107  1.00  0.00           C
HETATM 4794  C28 PPI C   1      73.204  49.514  41.257  1.00  0.00           C
HETATM 4795  C25 PPI C   1      74.686  56.677  43.570  1.00  0.00           C
HETATM 4796  O1  PPI C   1      73.337  67.052  48.824  1.00  0.00           O
HETATM 4797  N1  PEG C   2      75.508  66.868  49.209  1.00  0.00           N
HETATM 4798  C3  PEG C   2      75.619  68.066  50.057  1.00  0.00           C
HETATM 4799  C4  PEG C   2      77.059  68.612  50.152  1.00  0.00           C
HETATM 4800  O2  PEG C   2      77.990  67.502  50.186  1.00  0.00           O
HETATM 4801  C5  PEG C   2      79.389  67.879  50.322  1.00  0.00           C
HETATM 4802  C6  PEG C   2      79.792  68.055  51.808  1.00  0.00           C
HETATM 4803  O3  PEG C   2      79.361  69.338  52.339  1.00  0.00           O
HETATM 4804  C7  PEG C   2      79.722  69.509  53.737  1.00  0.00           C
HETATM 4805  C8  PEG C   2      79.218  70.872  54.276  1.00  0.00           C
HETATM 4806  O4  PEG C   2      80.213  71.913  54.079  1.00  0.00           O
HETATM 4807  C9  PEG C   2      79.772  73.238  54.472  1.00  0.00           C
HETATM 4808  C10 PEG C   2      80.938  74.250  54.356  1.00  0.00           C
HETATM 4809  O5  PEG C   2      81.676  74.337  55.605  1.00  0.00           O
HETATM 4810  C11 PEG C   2      82.869  75.159  55.503  1.00  0.00           C
HETATM 4811  C12 PEG C   2      83.549  75.348  56.886  1.00  0.00           C
HETATM 4812  O6  PEG C   2      82.929  76.423  57.659  1.00  0.00           O
HETATM 4813  C13 PEG C   2      81.696  76.036  58.330  1.00  0.00           C
HETATM 4814  C14 PEG C   2      81.052  77.247  59.049  1.00  0.00           C
HETATM 4815  O7  PEG C   2      81.817  77.655  60.221  1.00  0.00           O
HETATM 4816  C15 PEG C   2      81.049  78.507  61.107  1.00  0.00           C
HETATM 4817  C16 PEG C   2      81.962  79.040  62.217  1.00  0.00           C
HETATM 4818  C17 PEG C   2      81.138  79.511  63.387  1.00  0.00           C
HETATM 4819  O8  PEG C   2      81.319  79.111  64.521  1.00  0.00           O
HETATM 4820  N1  PEG C   3      80.163  80.396  63.124  1.00  0.00           N
HETATM 4821  C3  PEG C   3      79.146  80.844  64.087  1.00  0.00           C
HETATM 4822  C4  PEG C   3      79.445  82.215  64.716  1.00  0.00           C
HETATM 4823  O2  PEG C   3      78.389  82.515  65.658  1.00  0.00           O
HETATM 4824  C5  PEG C   3      78.567  83.785  66.342  1.00  0.00           C
HETATM 4825  C6  PEG C   3      77.459  84.004  67.403  1.00  0.00           C
HETATM 4826  O3  PEG C   3      77.558  83.027  68.488  1.00  0.00           O
HETATM 4827  C7  PEG C   3      76.551  81.969  68.388  1.00  0.00           C
HETATM 4828  C8  PEG C   3      76.499  81.106  69.679  1.00  0.00           C
HETATM 4829  O4  PEG C   3      75.677  81.694  70.734  1.00  0.00           O
HETATM 4830  C9  PEG C   3      76.117  82.991  71.226  1.00  0.00           C
HETATM 4831  C10 PEG C   3      75.269  83.420  72.451  1.00  0.00           C
HETATM 4832  O5  PEG C   3      73.987  83.973  72.036  1.00  0.00           O
HETATM 4833  C11 PEG C   3      73.152  84.426  73.137  1.00  0.00           C
HETATM 4834  C12 PEG C   3      71.836  85.023  72.576  1.00  0.00           C
HETATM 4835  O6  PEG C   3      70.670  84.671  73.379  1.00  0.00           O
HETATM 4836  C13 PEG C   3      70.481  85.471  74.584  1.00  0.00           C
HETATM 4837  C14 PEG C   3      69.021  85.334  75.091  1.00  0.00           C
HETATM 4838  O7  PEG C   3      68.134  86.083  74.216  1.00  0.00           O
HETATM 4839  C15 PEG C   3      66.721  85.985  74.526  1.00  0.00           C
HETATM 4840  C16 PEG C   3      66.006  86.630  73.341  1.00  0.00           C
HETATM 4841  C17 PEG C   3      64.519  86.505  73.488  1.00  0.00           C
HETATM 4842  O8  PEG C   3      63.856  87.308  74.108  1.00  0.00           O
ATOM   4843  N   ARG C   4      63.956  85.472  72.830  1.00  0.00           N
ATOM   4844  CA  ARG C   4      62.505  85.249  72.694  1.00  0.00           C
ATOM   4845  CB  ARG C   4      61.950  86.060  71.500  1.00  0.00           C
ATOM   4846  CG  ARG C   4      62.605  85.727  70.143  1.00  0.00           C
ATOM   4847  CD  ARG C   4      62.091  86.627  69.008  1.00  0.00           C
ATOM   4848  NE  ARG C   4      62.813  86.341  67.754  1.00  0.00           N
ATOM   4849  CZ  ARG C   4      62.825  87.035  66.630  1.00  0.00           C
ATOM   4850  NH1 ARG C   4      62.100  88.104  66.457  1.00  0.00           N
ATOM   4851  NH2 ARG C   4      63.569  86.647  65.640  1.00  0.00           N
ATOM   4852  C   ARG C   4      62.179  83.762  72.578  1.00  0.00           C
ATOM   4853  O   ARG C   4      62.961  83.005  71.998  1.00  0.00           O
ATOM   4854  N   ARG C   5      61.012  83.345  73.078  1.00  0.00           N
ATOM   4855  CA  ARG C   5      60.496  81.968  72.948  1.00  0.00           C
ATOM   4856  CB  ARG C   5      59.171  81.869  73.725  1.00  0.00           C
ATOM   4857  CG  ARG C   5      59.456  81.494  75.184  1.00  0.00           C
ATOM   4858  CD  ARG C   5      58.227  81.608  76.083  1.00  0.00           C
ATOM   4859  NE  ARG C   5      57.982  83.003  76.487  1.00  0.00           N
ATOM   4860  CZ  ARG C   5      57.360  83.383  77.585  1.00  0.00           C
ATOM   4861  NH1 ARG C   5      56.784  82.560  78.408  1.00  0.00           N
ATOM   4862  NH2 ARG C   5      57.323  84.627  77.937  1.00  0.00           N
ATOM   4863  C   ARG C   5      60.350  81.492  71.484  1.00  0.00           C
ATOM   4864  O   ARG C   5      60.239  82.324  70.576  1.00  0.00           O
ATOM   4865  N   PRO C   6      60.371  80.166  71.233  1.00  0.00           N
ATOM   4866  CD  PRO C   6      60.509  79.113  72.230  1.00  0.00           C
ATOM   4867  CG  PRO C   6      60.226  77.802  71.507  1.00  0.00           C
ATOM   4868  CB  PRO C   6      60.701  78.100  70.087  1.00  0.00           C
ATOM   4869  CA  PRO C   6      60.309  79.572  69.893  1.00  0.00           C
ATOM   4870  C   PRO C   6      58.929  79.724  69.232  1.00  0.00           C
ATOM   4871  O   PRO C   6      57.953  80.098  69.877  1.00  0.00           O
ATOM   4872  N   TYR C   7      58.854  79.436  67.927  1.00  0.00           N
ATOM   4873  CA  TYR C   7      57.648  79.616  67.100  1.00  0.00           C
ATOM   4874  CB  TYR C   7      58.029  80.398  65.833  1.00  0.00           C
ATOM   4875  CG  TYR C   7      59.035  79.719  64.918  1.00  0.00           C
ATOM   4876  CD1 TYR C   7      60.411  80.008  65.024  1.00  0.00           C
ATOM   4877  CE1 TYR C   7      61.331  79.404  64.145  1.00  0.00           C
ATOM   4878  CZ  TYR C   7      60.879  78.501  63.160  1.00  0.00           C
ATOM   4879  OH  TYR C   7      61.768  77.933  62.305  1.00  0.00           O
ATOM   4880  CE2 TYR C   7      59.503  78.197  63.063  1.00  0.00           C
ATOM   4881  CD2 TYR C   7      58.587  78.810  63.940  1.00  0.00           C
ATOM   4882  C   TYR C   7      56.862  78.320  66.797  1.00  0.00           C
ATOM   4883  O   TYR C   7      55.832  78.373  66.128  1.00  0.00           O
ATOM   4884  N   ILE C   8      57.313  77.169  67.312  1.00  0.00           N
ATOM   4885  CA  ILE C   8      56.600  75.878  67.256  1.00  0.00           C
ATOM   4886  CB  ILE C   8      57.340  74.829  66.392  1.00  0.00           C
ATOM   4887  CG2 ILE C   8      57.418  75.321  64.935  1.00  0.00           C
ATOM   4888  CG1 ILE C   8      58.735  74.470  66.957  1.00  0.00           C
ATOM   4889  CD1 ILE C   8      59.491  73.413  66.145  1.00  0.00           C
ATOM   4890  C   ILE C   8      56.300  75.372  68.672  1.00  0.00           C
ATOM   4891  O   ILE C   8      57.118  75.552  69.580  1.00  0.00           O
ATOM   4892  N   LEU C   9      55.123  74.766  68.866  1.00  0.00           N
ATOM   4893  CA  LEU C   9      54.503  74.519  70.180  1.00  0.00           C
ATOM   4894  CB  LEU C   9      53.399  75.592  70.338  1.00  0.00           C
ATOM   4895  CG  LEU C   9      52.697  75.650  71.702  1.00  0.00           C
ATOM   4896  CD1 LEU C   9      53.673  75.924  72.847  1.00  0.00           C
ATOM   4897  CD2 LEU C   9      51.657  76.768  71.689  1.00  0.00           C
ATOM   4898  C   LEU C   9      54.011  73.075  70.350  1.00  0.00           C
ATOM   4899  O   LEU C   9      53.989  72.554  71.484  1.00  0.00           O
ATOM   4900  OXT LEU C   9      53.683  72.415  69.343  1.00  0.00           O
CONECT  551  550 1137
CONECT 1137  551 1136
CONECT 1769 1768 1783
CONECT 1783 1769 1782
CONECT 2851 2850 3492
CONECT 3492 2851 3491
CONECT 4768 4767 4769
CONECT 4772 4767 4771
CONECT 4778 4779 4777
CONECT 4767 4764 4772 4768
CONECT 4764 4765 4767 4763
CONECT 4786 4785 4787
CONECT 4769 4770 4768
CONECT 4771 4772 4770
CONECT 4789 4788 4790
CONECT 4779 4778 4780
CONECT 4760 4761 4797 4796
CONECT 4777 4776 4778
CONECT 4770 4771 4773 4769
CONECT 4785 4786 4790 4784
CONECT 4776 4775 4777 4795
CONECT 4780 4779 4781
CONECT 4795 4773 4776
CONECT 4790 4785 4789 4791
CONECT 4782 4783 4781
CONECT 4794 4793 4781
CONECT 4783 4782 4784
CONECT 4761 4760 4766 4762
CONECT 4793 4784 4794
CONECT 4792 4791
CONECT 4762 4763 4761
CONECT 4766 4765 4761
CONECT 4787 4788 4786
CONECT 4788 4787 4789
CONECT 4763 4764 4762
CONECT 4765 4764 4766
CONECT 4774 4773 4775
CONECT 4775 4774 4776
CONECT 4773 4774 4770 4795
CONECT 4781 4782 4780 4794
CONECT 4784 4785 4783 4793
CONECT 4796 4760
CONECT 4791 4792 4790
CONECT 4808 4809 4807
CONECT 4810 4809 4811
CONECT 4811 4810 4812
CONECT 4813 4814 4812
CONECT 4814 4813 4815
CONECT 4816 4817 4815
CONECT 4817 4818 4816
CONECT 4818 4819 4817 4820
CONECT 4798 4799 4797
CONECT 4799 4798 4800
CONECT 4801 4802 4800
CONECT 4802 4803 4801
CONECT 4804 4803 4805
CONECT 4805 4806 4804
CONECT 4807 4806 4808
CONECT 4797 4760 4798
CONECT 4800 4799 4801
CONECT 4803 4804 4802
CONECT 4806 4807 4805
CONECT 4809 4810 4808
CONECT 4812 4811 4813
CONECT 4815 4814 4816
CONECT 4819 4818
CONECT 4831 4830 4832
CONECT 4833 4832 4834
CONECT 4834 4833 4835
CONECT 4836 4837 4835
CONECT 4837 4838 4836
CONECT 4839 4840 4838
CONECT 4840 4839 4841
CONECT 4841 4843 4840 4842
CONECT 4821 4820 4822
CONECT 4822 4821 4823
CONECT 4824 4823 4825
CONECT 4825 4824 4826
CONECT 4827 4828 4826
CONECT 4828 4829 4827
CONECT 4830 4829 4831
CONECT 4820 4818 4821
CONECT 4823 4824 4822
CONECT 4826 4827 4825
CONECT 4829 4830 4828
CONECT 4832 4833 4831
CONECT 4835 4834 4836
CONECT 4838 4839 4837
CONECT 4842 4841
CONECT 4843 4844 4841
END
