# Supplementary material for: Structure-guided development of heterodimer-selective GPCR ligands
Source: Nat Commun. 2016 Jul 26;7:12298. doi: 10.1038/ncomms12298 (PMC4963535; doi:10.1038/ncomms12298)
Supplement: Supplementary Data 3 — MD ligand 3b [file ncomms12298-s4.txt]

HELIX    1   1 ALA A   38  VAL A   59  1                                  22
HELIX    2   2 LYS A   63  LEU A   65  1                                   3
HELIX    3   3 THR A   68  LEU A   86  1                                  19
HELIX    4   4 MET A   88  VAL A   97  1                                  10
HELIX    5   5 ARG A  104  ALA A  137  1                                  34
HELIX    6   6 SER A  148  PHE A  172  1                                  25
HELIX    7   7 PRO A  187  LEU A  216  1                                  30
HELIX    8   8 LYS A  230  CYS A  246  1                                  17
HELIX    9   9 LEU A  248  ILE A  258  1                                  11
HELIX   10  10 PRO A  266  ALA A  281  1                                  16
HELIX   11  11 ASN A  283  THR A  289  1                                   7
HELIX   12  12 ALA A  297  ILE A  301  1                                   5
HELIX   13  13 ILE B   60  LEU B   88  1                                  29
HELIX   14  14 LEU B   94  SER B   96  1                                   3
HELIX   15  15 VAL B  101  ILE B  128  1                                  28
HELIX   16  16 ASP B  138  LEU B  168  1                                  31
HELIX   17  17 ARG B  182  THR B  206  1                                  25
HELIX   18  18 THR B  230  MET B  266  1                                  37
HELIX   19  19 GLN B  273  GLN B  275  1                                   3
HELIX   20  20 GLY B  281  SER B  284  1                                   4
HELIX   21  21 PRO B  292  PHE B  326  1                                  35
HELIX   22  22 ASP B  331  GLN B  333  1                                   3
HELIX   23  23 PRO B  336  LEU B  366  1                                  31
HELIX   24  24 ARG B  372  LEU B  379  1                                   8
SHEET    1   1 1 MET B 207  ARG B 212  0
SHEET    2   2 1 GLY B 221  PRO B 226  0
ATOM      1  N   TYR A  37      54.926  71.882  45.275  1.00  0.00           N
ATOM      2  CA  TYR A  37      56.308  72.100  45.745  1.00  0.00           C
ATOM      3  CB  TYR A  37      56.357  72.381  47.248  1.00  0.00           C
ATOM      4  CG  TYR A  37      55.413  73.486  47.677  1.00  0.00           C
ATOM      5  CD1 TYR A  37      55.620  74.805  47.223  1.00  0.00           C
ATOM      6  CE1 TYR A  37      54.739  75.832  47.612  1.00  0.00           C
ATOM      7  CZ  TYR A  37      53.635  75.539  48.441  1.00  0.00           C
ATOM      8  OH  TYR A  37      52.799  76.525  48.850  1.00  0.00           O
ATOM      9  CE2 TYR A  37      53.419  74.216  48.877  1.00  0.00           C
ATOM     10  CD2 TYR A  37      54.311  73.193  48.506  1.00  0.00           C
ATOM     11  C   TYR A  37      57.170  70.901  45.383  1.00  0.00           C
ATOM     12  O   TYR A  37      56.735  69.773  45.613  1.00  0.00           O
ATOM     13  N   ALA A  38      58.387  71.131  44.873  1.00  0.00           N
ATOM     14  CA  ALA A  38      59.243  70.110  44.252  1.00  0.00           C
ATOM     15  CB  ALA A  38      60.609  70.749  43.970  1.00  0.00           C
ATOM     16  C   ALA A  38      59.434  68.832  45.086  1.00  0.00           C
ATOM     17  O   ALA A  38      59.165  67.730  44.611  1.00  0.00           O
ATOM     18  N   THR A  39      59.867  68.975  46.340  1.00  0.00           N
ATOM     19  CA  THR A  39      60.136  67.853  47.254  1.00  0.00           C
ATOM     20  CB  THR A  39      60.682  68.368  48.595  1.00  0.00           C
ATOM     21  CG2 THR A  39      62.102  68.911  48.452  1.00  0.00           C
ATOM     22  OG1 THR A  39      59.887  69.435  49.070  1.00  0.00           O
ATOM     23  C   THR A  39      58.883  67.011  47.492  1.00  0.00           C
ATOM     24  O   THR A  39      58.888  65.808  47.237  1.00  0.00           O
ATOM     25  N   LEU A  40      57.780  67.652  47.885  1.00  0.00           N
ATOM     26  CA  LEU A  40      56.492  67.007  48.154  1.00  0.00           C
ATOM     27  CB  LEU A  40      55.565  68.076  48.764  1.00  0.00           C
ATOM     28  CG  LEU A  40      54.210  67.553  49.273  1.00  0.00           C
ATOM     29  CD1 LEU A  40      54.354  66.543  50.414  1.00  0.00           C
ATOM     30  CD2 LEU A  40      53.373  68.731  49.770  1.00  0.00           C
ATOM     31  C   LEU A  40      55.878  66.343  46.904  1.00  0.00           C
ATOM     32  O   LEU A  40      55.179  65.339  47.022  1.00  0.00           O
ATOM     33  N   LEU A  41      56.165  66.856  45.704  1.00  0.00           N
ATOM     34  CA  LEU A  41      55.721  66.266  44.437  1.00  0.00           C
ATOM     35  CB  LEU A  41      55.865  67.337  43.339  1.00  0.00           C
ATOM     36  CG  LEU A  41      55.389  66.929  41.932  1.00  0.00           C
ATOM     37  CD1 LEU A  41      53.926  66.487  41.899  1.00  0.00           C
ATOM     38  CD2 LEU A  41      55.521  68.124  40.992  1.00  0.00           C
ATOM     39  C   LEU A  41      56.442  64.939  44.115  1.00  0.00           C
ATOM     40  O   LEU A  41      55.834  64.060  43.507  1.00  0.00           O
ATOM     41  N   THR A  42      57.680  64.722  44.585  1.00  0.00           N
ATOM     42  CA  THR A  42      58.378  63.429  44.381  1.00  0.00           C
ATOM     43  CB  THR A  42      59.851  63.445  44.834  1.00  0.00           C
ATOM     44  CG2 THR A  42      60.685  64.507  44.123  1.00  0.00           C
ATOM     45  OG1 THR A  42      60.004  63.645  46.222  1.00  0.00           O
ATOM     46  C   THR A  42      57.656  62.241  45.035  1.00  0.00           C
ATOM     47  O   THR A  42      57.666  61.138  44.487  1.00  0.00           O
ATOM     48  N   LEU A  43      56.954  62.464  46.154  1.00  0.00           N
ATOM     49  CA  LEU A  43      56.174  61.429  46.841  1.00  0.00           C
ATOM     50  CB  LEU A  43      55.775  61.967  48.229  1.00  0.00           C
ATOM     51  CG  LEU A  43      54.942  61.000  49.095  1.00  0.00           C
ATOM     52  CD1 LEU A  43      55.670  59.690  49.403  1.00  0.00           C
ATOM     53  CD2 LEU A  43      54.604  61.675  50.424  1.00  0.00           C
ATOM     54  C   LEU A  43      54.956  60.964  46.022  1.00  0.00           C
ATOM     55  O   LEU A  43      54.618  59.783  46.054  1.00  0.00           O
ATOM     56  N   LEU A  44      54.323  61.854  45.248  1.00  0.00           N
ATOM     57  CA  LEU A  44      53.192  61.494  44.378  1.00  0.00           C
ATOM     58  CB  LEU A  44      52.574  62.755  43.747  1.00  0.00           C
ATOM     59  CG  LEU A  44      51.560  63.513  44.620  1.00  0.00           C
ATOM     60  CD1 LEU A  44      52.078  63.872  46.013  1.00  0.00           C
ATOM     61  CD2 LEU A  44      51.191  64.809  43.905  1.00  0.00           C
ATOM     62  C   LEU A  44      53.644  60.522  43.285  1.00  0.00           C
ATOM     63  O   LEU A  44      52.988  59.508  43.061  1.00  0.00           O
ATOM     64  N   ILE A  45      54.801  60.785  42.669  1.00  0.00           N
ATOM     65  CA  ILE A  45      55.402  59.905  41.656  1.00  0.00           C
ATOM     66  CB  ILE A  45      56.699  60.536  41.086  1.00  0.00           C
ATOM     67  CG2 ILE A  45      57.323  59.618  40.017  1.00  0.00           C
ATOM     68  CG1 ILE A  45      56.429  61.947  40.503  1.00  0.00           C
ATOM     69  CD1 ILE A  45      57.684  62.692  40.026  1.00  0.00           C
ATOM     70  C   ILE A  45      55.643  58.505  42.245  1.00  0.00           C
ATOM     71  O   ILE A  45      55.275  57.505  41.625  1.00  0.00           O
ATOM     72  N   ALA A  46      56.179  58.428  43.471  1.00  0.00           N
ATOM     73  CA  ALA A  46      56.402  57.165  44.177  1.00  0.00           C
ATOM     74  CB  ALA A  46      57.205  57.450  45.452  1.00  0.00           C
ATOM     75  C   ALA A  46      55.097  56.397  44.477  1.00  0.00           C
ATOM     76  O   ALA A  46      55.039  55.185  44.268  1.00  0.00           O
ATOM     77  N   VAL A  47      54.030  57.079  44.911  1.00  0.00           N
ATOM     78  CA  VAL A  47      52.722  56.441  45.170  1.00  0.00           C
ATOM     79  CB  VAL A  47      51.803  57.378  45.982  1.00  0.00           C
ATOM     80  CG1 VAL A  47      50.380  56.823  46.141  1.00  0.00           C
ATOM     81  CG2 VAL A  47      52.360  57.581  47.399  1.00  0.00           C
ATOM     82  C   VAL A  47      52.053  55.970  43.873  1.00  0.00           C
ATOM     83  O   VAL A  47      51.492  54.874  43.838  1.00  0.00           O
ATOM     84  N   ILE A  48      52.148  56.740  42.785  1.00  0.00           N
ATOM     85  CA  ILE A  48      51.541  56.387  41.492  1.00  0.00           C
ATOM     86  CB  ILE A  48      51.498  57.621  40.563  1.00  0.00           C
ATOM     87  CG2 ILE A  48      51.025  57.230  39.150  1.00  0.00           C
ATOM     88  CG1 ILE A  48      50.533  58.679  41.146  1.00  0.00           C
ATOM     89  CD1 ILE A  48      50.705  60.083  40.560  1.00  0.00           C
ATOM     90  C   ILE A  48      52.252  55.182  40.859  1.00  0.00           C
ATOM     91  O   ILE A  48      51.579  54.260  40.385  1.00  0.00           O
ATOM     92  N   VAL A  49      53.591  55.118  40.899  1.00  0.00           N
ATOM     93  CA  VAL A  49      54.312  53.925  40.419  1.00  0.00           C
ATOM     94  CB  VAL A  49      55.800  54.206  40.129  1.00  0.00           C
ATOM     95  CG1 VAL A  49      56.665  54.351  41.382  1.00  0.00           C
ATOM     96  CG2 VAL A  49      56.403  53.105  39.250  1.00  0.00           C
ATOM     97  C   VAL A  49      54.076  52.713  41.328  1.00  0.00           C
ATOM     98  O   VAL A  49      53.894  51.611  40.817  1.00  0.00           O
ATOM     99  N   PHE A  50      53.946  52.895  42.649  1.00  0.00           N
ATOM    100  CA  PHE A  50      53.550  51.819  43.568  1.00  0.00           C
ATOM    101  CB  PHE A  50      53.651  52.326  45.014  1.00  0.00           C
ATOM    102  CG  PHE A  50      53.402  51.271  46.075  1.00  0.00           C
ATOM    103  CD1 PHE A  50      52.093  51.014  46.528  1.00  0.00           C
ATOM    104  CE1 PHE A  50      51.866  50.040  47.517  1.00  0.00           C
ATOM    105  CZ  PHE A  50      52.947  49.324  48.061  1.00  0.00           C
ATOM    106  CE2 PHE A  50      54.255  49.581  47.614  1.00  0.00           C
ATOM    107  CD2 PHE A  50      54.482  50.551  46.621  1.00  0.00           C
ATOM    108  C   PHE A  50      52.147  51.269  43.243  1.00  0.00           C
ATOM    109  O   PHE A  50      51.962  50.054  43.196  1.00  0.00           O
ATOM    110  N   GLY A  51      51.176  52.134  42.926  1.00  0.00           N
ATOM    111  CA  GLY A  51      49.849  51.724  42.446  1.00  0.00           C
ATOM    112  C   GLY A  51      49.888  50.961  41.113  1.00  0.00           C
ATOM    113  O   GLY A  51      49.133  50.009  40.918  1.00  0.00           O
ATOM    114  N   ASN A  52      50.820  51.312  40.222  1.00  0.00           N
ATOM    115  CA  ASN A  52      51.046  50.586  38.968  1.00  0.00           C
ATOM    116  CB  ASN A  52      51.807  51.487  37.988  1.00  0.00           C
ATOM    117  CG  ASN A  52      50.848  52.413  37.265  1.00  0.00           C
ATOM    118  OD1 ASN A  52      50.416  52.128  36.166  1.00  0.00           O
ATOM    119  ND2 ASN A  52      50.450  53.515  37.854  1.00  0.00           N
ATOM    120  C   ASN A  52      51.713  49.212  39.193  1.00  0.00           C
ATOM    121  O   ASN A  52      51.335  48.225  38.560  1.00  0.00           O
ATOM    122  N   VAL A  53      52.631  49.101  40.158  1.00  0.00           N
ATOM    123  CA  VAL A  53      53.167  47.803  40.606  1.00  0.00           C
ATOM    124  CB  VAL A  53      54.393  47.995  41.524  1.00  0.00           C
ATOM    125  CG1 VAL A  53      54.905  46.675  42.116  1.00  0.00           C
ATOM    126  CG2 VAL A  53      55.565  48.603  40.739  1.00  0.00           C
ATOM    127  C   VAL A  53      52.068  46.954  41.262  1.00  0.00           C
ATOM    128  O   VAL A  53      52.017  45.751  41.020  1.00  0.00           O
ATOM    129  N   LEU A  54      51.134  47.553  42.010  1.00  0.00           N
ATOM    130  CA  LEU A  54      49.998  46.851  42.623  1.00  0.00           C
ATOM    131  CB  LEU A  54      49.264  47.825  43.568  1.00  0.00           C
ATOM    132  CG  LEU A  54      48.269  47.192  44.563  1.00  0.00           C
ATOM    133  CD1 LEU A  54      47.884  48.234  45.615  1.00  0.00           C
ATOM    134  CD2 LEU A  54      46.968  46.717  43.911  1.00  0.00           C
ATOM    135  C   LEU A  54      49.091  46.195  41.565  1.00  0.00           C
ATOM    136  O   LEU A  54      48.823  44.996  41.669  1.00  0.00           O
ATOM    137  N   VAL A  55      48.679  46.915  40.508  1.00  0.00           N
ATOM    138  CA  VAL A  55      47.907  46.286  39.414  1.00  0.00           C
ATOM    139  CB  VAL A  55      47.281  47.274  38.407  1.00  0.00           C
ATOM    140  CG1 VAL A  55      46.206  48.142  39.057  1.00  0.00           C
ATOM    141  CG2 VAL A  55      48.279  48.203  37.724  1.00  0.00           C
ATOM    142  C   VAL A  55      48.714  45.221  38.667  1.00  0.00           C
ATOM    143  O   VAL A  55      48.148  44.191  38.307  1.00  0.00           O
ATOM    144  N   CYS A  56      50.029  45.403  38.500  1.00  0.00           N
ATOM    145  CA  CYS A  56      50.908  44.407  37.880  1.00  0.00           C
ATOM    146  CB  CYS A  56      52.288  45.050  37.675  1.00  0.00           C
ATOM    147  SG  CYS A  56      53.324  43.975  36.643  1.00  0.00           S
ATOM    148  C   CYS A  56      50.976  43.104  38.704  1.00  0.00           C
ATOM    149  O   CYS A  56      50.765  42.014  38.165  1.00  0.00           O
ATOM    150  N   MET A  57      51.170  43.203  40.026  1.00  0.00           N
ATOM    151  CA  MET A  57      51.130  42.064  40.959  1.00  0.00           C
ATOM    152  CB  MET A  57      51.484  42.538  42.378  1.00  0.00           C
ATOM    153  CG  MET A  57      52.963  42.915  42.534  1.00  0.00           C
ATOM    154  SD  MET A  57      53.504  43.189  44.247  1.00  0.00           S
ATOM    155  CE  MET A  57      52.421  44.557  44.744  1.00  0.00           C
ATOM    156  C   MET A  57      49.760  41.369  40.993  1.00  0.00           C
ATOM    157  O   MET A  57      49.685  40.173  41.261  1.00  0.00           O
ATOM    158  N   ALA A  58      48.678  42.101  40.713  1.00  0.00           N
ATOM    159  CA  ALA A  58      47.330  41.553  40.636  1.00  0.00           C
ATOM    160  CB  ALA A  58      46.333  42.694  40.872  1.00  0.00           C
ATOM    161  C   ALA A  58      47.081  40.781  39.323  1.00  0.00           C
ATOM    162  O   ALA A  58      46.828  39.578  39.364  1.00  0.00           O
ATOM    163  N   VAL A  59      47.179  41.423  38.151  1.00  0.00           N
ATOM    164  CA  VAL A  59      46.771  40.799  36.868  1.00  0.00           C
ATOM    165  CB  VAL A  59      46.534  41.834  35.748  1.00  0.00           C
ATOM    166  CG1 VAL A  59      45.527  42.907  36.177  1.00  0.00           C
ATOM    167  CG2 VAL A  59      47.820  42.513  35.258  1.00  0.00           C
ATOM    168  C   VAL A  59      47.713  39.688  36.382  1.00  0.00           C
ATOM    169  O   VAL A  59      47.327  38.881  35.534  1.00  0.00           O
ATOM    170  N   SER A  60      48.931  39.614  36.927  1.00  0.00           N
ATOM    171  CA  SER A  60      49.913  38.567  36.610  1.00  0.00           C
ATOM    172  CB  SER A  60      51.334  39.068  36.885  1.00  0.00           C
ATOM    173  OG  SER A  60      51.466  39.450  38.238  1.00  0.00           O
ATOM    174  C   SER A  60      49.685  37.239  37.345  1.00  0.00           C
ATOM    175  O   SER A  60      50.209  36.220  36.892  1.00  0.00           O
ATOM    176  N   ARG A  61      48.924  37.213  38.454  1.00  0.00           N
ATOM    177  CA  ARG A  61      48.650  35.987  39.242  1.00  0.00           C
ATOM    178  CB  ARG A  61      49.644  35.879  40.420  1.00  0.00           C
ATOM    179  CG  ARG A  61      51.106  35.603  40.011  1.00  0.00           C
ATOM    180  CD  ARG A  61      51.279  34.262  39.276  1.00  0.00           C
ATOM    181  NE  ARG A  61      52.687  33.974  38.939  1.00  0.00           N
ATOM    182  CZ  ARG A  61      53.344  34.358  37.856  1.00  0.00           C
ATOM    183  NH1 ARG A  61      52.810  35.097  36.929  1.00  0.00           N
ATOM    184  NH2 ARG A  61      54.583  33.994  37.690  1.00  0.00           N
ATOM    185  C   ARG A  61      47.199  35.806  39.707  1.00  0.00           C
ATOM    186  O   ARG A  61      46.845  34.717  40.156  1.00  0.00           O
ATOM    187  N   GLU A  62      46.323  36.796  39.543  1.00  0.00           N
ATOM    188  CA  GLU A  62      44.870  36.618  39.641  1.00  0.00           C
ATOM    189  CB  GLU A  62      44.246  37.688  40.551  1.00  0.00           C
ATOM    190  CG  GLU A  62      42.765  37.430  40.882  1.00  0.00           C
ATOM    191  CD  GLU A  62      42.586  36.177  41.746  1.00  0.00           C
ATOM    192  OE1 GLU A  62      42.428  36.298  42.983  1.00  0.00           O
ATOM    193  OE2 GLU A  62      42.683  35.059  41.190  1.00  0.00           O
ATOM    194  C   GLU A  62      44.248  36.575  38.239  1.00  0.00           C
ATOM    195  O   GLU A  62      43.853  37.596  37.673  1.00  0.00           O
ATOM    196  N   LYS A  63      44.163  35.368  37.662  1.00  0.00           N
ATOM    197  CA  LYS A  63      43.730  35.135  36.271  1.00  0.00           C
ATOM    198  CB  LYS A  63      43.762  33.614  36.007  1.00  0.00           C
ATOM    199  CG  LYS A  63      43.530  33.181  34.547  1.00  0.00           C
ATOM    200  CD  LYS A  63      44.624  33.672  33.588  1.00  0.00           C
ATOM    201  CE  LYS A  63      44.377  33.135  32.173  1.00  0.00           C
ATOM    202  NZ  LYS A  63      45.412  33.599  31.220  1.00  0.00           N
ATOM    203  C   LYS A  63      42.359  35.750  35.945  1.00  0.00           C
ATOM    204  O   LYS A  63      42.147  36.197  34.820  1.00  0.00           O
ATOM    205  N   ALA A  64      41.463  35.849  36.931  1.00  0.00           N
ATOM    206  CA  ALA A  64      40.143  36.472  36.796  1.00  0.00           C
ATOM    207  CB  ALA A  64      39.379  36.236  38.105  1.00  0.00           C
ATOM    208  C   ALA A  64      40.182  37.975  36.438  1.00  0.00           C
ATOM    209  O   ALA A  64      39.206  38.498  35.902  1.00  0.00           O
ATOM    210  N   LEU A  65      41.300  38.674  36.676  1.00  0.00           N
ATOM    211  CA  LEU A  65      41.464  40.096  36.341  1.00  0.00           C
ATOM    212  CB  LEU A  65      42.369  40.775  37.378  1.00  0.00           C
ATOM    213  CG  LEU A  65      41.859  40.708  38.826  1.00  0.00           C
ATOM    214  CD1 LEU A  65      42.857  41.444  39.708  1.00  0.00           C
ATOM    215  CD2 LEU A  65      40.493  41.364  39.018  1.00  0.00           C
ATOM    216  C   LEU A  65      41.970  40.345  34.911  1.00  0.00           C
ATOM    217  O   LEU A  65      42.069  41.497  34.493  1.00  0.00           O
ATOM    218  N   GLN A  66      42.234  39.295  34.126  1.00  0.00           N
ATOM    219  CA  GLN A  66      42.566  39.395  32.695  1.00  0.00           C
ATOM    220  CB  GLN A  66      43.450  38.202  32.285  1.00  0.00           C
ATOM    221  CG  GLN A  66      44.800  38.250  33.029  1.00  0.00           C
ATOM    222  CD  GLN A  66      45.780  37.150  32.635  1.00  0.00           C
ATOM    223  OE1 GLN A  66      45.562  36.342  31.738  1.00  0.00           O
ATOM    224  NE2 GLN A  66      46.895  37.053  33.324  1.00  0.00           N
ATOM    225  C   GLN A  66      41.290  39.592  31.844  1.00  0.00           C
ATOM    226  O   GLN A  66      41.046  38.908  30.845  1.00  0.00           O
ATOM    227  N   THR A  67      40.443  40.520  32.290  1.00  0.00           N
ATOM    228  CA  THR A  67      39.035  40.699  31.911  1.00  0.00           C
ATOM    229  CB  THR A  67      38.106  40.148  33.011  1.00  0.00           C
ATOM    230  CG2 THR A  67      38.112  38.621  33.021  1.00  0.00           C
ATOM    231  OG1 THR A  67      38.491  40.572  34.300  1.00  0.00           O
ATOM    232  C   THR A  67      38.715  42.167  31.620  1.00  0.00           C
ATOM    233  O   THR A  67      39.397  43.061  32.113  1.00  0.00           O
ATOM    234  N   THR A  68      37.697  42.430  30.792  1.00  0.00           N
ATOM    235  CA  THR A  68      37.458  43.723  30.113  1.00  0.00           C
ATOM    236  CB  THR A  68      36.126  43.681  29.340  1.00  0.00           C
ATOM    237  CG2 THR A  68      35.991  44.837  28.352  1.00  0.00           C
ATOM    238  OG1 THR A  68      36.040  42.486  28.587  1.00  0.00           O
ATOM    239  C   THR A  68      37.511  44.942  31.048  1.00  0.00           C
ATOM    240  O   THR A  68      38.392  45.787  30.895  1.00  0.00           O
ATOM    241  N   THR A  69      36.645  45.007  32.067  1.00  0.00           N
ATOM    242  CA  THR A  69      36.634  46.103  33.056  1.00  0.00           C
ATOM    243  CB  THR A  69      35.485  45.896  34.059  1.00  0.00           C
ATOM    244  CG2 THR A  69      35.276  47.073  35.008  1.00  0.00           C
ATOM    245  OG1 THR A  69      34.270  45.703  33.374  1.00  0.00           O
ATOM    246  C   THR A  69      37.952  46.211  33.832  1.00  0.00           C
ATOM    247  O   THR A  69      38.429  47.312  34.096  1.00  0.00           O
ATOM    248  N   ASN A  70      38.572  45.081  34.181  1.00  0.00           N
ATOM    249  CA  ASN A  70      39.759  45.047  35.036  1.00  0.00           C
ATOM    250  CB  ASN A  70      39.848  43.658  35.686  1.00  0.00           C
ATOM    251  CG  ASN A  70      38.740  43.442  36.708  1.00  0.00           C
ATOM    252  OD1 ASN A  70      38.548  44.241  37.611  1.00  0.00           O
ATOM    253  ND2 ASN A  70      37.984  42.378  36.582  1.00  0.00           N
ATOM    254  C   ASN A  70      41.037  45.471  34.289  1.00  0.00           C
ATOM    255  O   ASN A  70      41.822  46.250  34.828  1.00  0.00           O
ATOM    256  N   TYR A  71      41.203  45.086  33.018  1.00  0.00           N
ATOM    257  CA  TYR A  71      42.236  45.652  32.139  1.00  0.00           C
ATOM    258  CB  TYR A  71      42.184  44.984  30.756  1.00  0.00           C
ATOM    259  CG  TYR A  71      42.885  43.647  30.599  1.00  0.00           C
ATOM    260  CD1 TYR A  71      44.240  43.506  30.965  1.00  0.00           C
ATOM    261  CE1 TYR A  71      44.922  42.301  30.707  1.00  0.00           C
ATOM    262  CZ  TYR A  71      44.255  41.239  30.065  1.00  0.00           C
ATOM    263  OH  TYR A  71      44.913  40.082  29.799  1.00  0.00           O
ATOM    264  CE2 TYR A  71      42.903  41.383  29.690  1.00  0.00           C
ATOM    265  CD2 TYR A  71      42.219  42.583  29.960  1.00  0.00           C
ATOM    266  C   TYR A  71      42.070  47.170  31.954  1.00  0.00           C
ATOM    267  O   TYR A  71      43.061  47.895  31.870  1.00  0.00           O
ATOM    268  N   LEU A  72      40.834  47.675  31.921  1.00  0.00           N
ATOM    269  CA  LEU A  72      40.566  49.106  31.755  1.00  0.00           C
ATOM    270  CB  LEU A  72      39.108  49.248  31.291  1.00  0.00           C
ATOM    271  CG  LEU A  72      38.713  50.623  30.727  1.00  0.00           C
ATOM    272  CD1 LEU A  72      39.563  51.069  29.534  1.00  0.00           C
ATOM    273  CD2 LEU A  72      37.266  50.520  30.251  1.00  0.00           C
ATOM    274  C   LEU A  72      40.924  49.932  33.011  1.00  0.00           C
ATOM    275  O   LEU A  72      41.256  51.113  32.882  1.00  0.00           O
ATOM    276  N   ILE A  73      40.970  49.302  34.196  1.00  0.00           N
ATOM    277  CA  ILE A  73      41.562  49.870  35.426  1.00  0.00           C
ATOM    278  CB  ILE A  73      41.100  49.092  36.689  1.00  0.00           C
ATOM    279  CG2 ILE A  73      41.793  49.621  37.962  1.00  0.00           C
ATOM    280  CG1 ILE A  73      39.567  49.188  36.859  1.00  0.00           C
ATOM    281  CD1 ILE A  73      38.982  48.222  37.896  1.00  0.00           C
ATOM    282  C   ILE A  73      43.096  49.926  35.324  1.00  0.00           C
ATOM    283  O   ILE A  73      43.692  50.917  35.741  1.00  0.00           O
ATOM    284  N   VAL A  74      43.752  48.927  34.713  1.00  0.00           N
ATOM    285  CA  VAL A  74      45.201  49.002  34.417  1.00  0.00           C
ATOM    286  CB  VAL A  74      45.769  47.687  33.836  1.00  0.00           C
ATOM    287  CG1 VAL A  74      47.301  47.729  33.756  1.00  0.00           C
ATOM    288  CG2 VAL A  74      45.394  46.463  34.678  1.00  0.00           C
ATOM    289  C   VAL A  74      45.494  50.165  33.462  1.00  0.00           C
ATOM    290  O   VAL A  74      46.434  50.922  33.689  1.00  0.00           O
ATOM    291  N   SER A  75      44.648  50.364  32.444  1.00  0.00           N
ATOM    292  CA  SER A  75      44.743  51.507  31.523  1.00  0.00           C
ATOM    293  CB  SER A  75      43.696  51.363  30.421  1.00  0.00           C
ATOM    294  OG  SER A  75      43.929  52.310  29.404  1.00  0.00           O
ATOM    295  C   SER A  75      44.615  52.860  32.247  1.00  0.00           C
ATOM    296  O   SER A  75      45.391  53.780  31.989  1.00  0.00           O
ATOM    297  N   LEU A  76      43.701  52.966  33.221  1.00  0.00           N
ATOM    298  CA  LEU A  76      43.555  54.154  34.071  1.00  0.00           C
ATOM    299  CB  LEU A  76      42.283  53.977  34.925  1.00  0.00           C
ATOM    300  CG  LEU A  76      41.890  55.181  35.798  1.00  0.00           C
ATOM    301  CD1 LEU A  76      41.630  56.452  34.992  1.00  0.00           C
ATOM    302  CD2 LEU A  76      40.601  54.839  36.547  1.00  0.00           C
ATOM    303  C   LEU A  76      44.807  54.399  34.934  1.00  0.00           C
ATOM    304  O   LEU A  76      45.274  55.533  35.037  1.00  0.00           O
ATOM    305  N   ALA A  77      45.391  53.337  35.500  1.00  0.00           N
ATOM    306  CA  ALA A  77      46.613  53.425  36.298  1.00  0.00           C
ATOM    307  CB  ALA A  77      46.876  52.064  36.957  1.00  0.00           C
ATOM    308  C   ALA A  77      47.824  53.912  35.478  1.00  0.00           C
ATOM    309  O   ALA A  77      48.593  54.738  35.978  1.00  0.00           O
ATOM    310  N   VAL A  78      47.974  53.472  34.218  1.00  0.00           N
ATOM    311  CA  VAL A  78      49.069  53.947  33.350  1.00  0.00           C
ATOM    312  CB  VAL A  78      49.489  52.952  32.251  1.00  0.00           C
ATOM    313  CG1 VAL A  78      49.980  51.629  32.848  1.00  0.00           C
ATOM    314  CG2 VAL A  78      48.388  52.658  31.234  1.00  0.00           C
ATOM    315  C   VAL A  78      48.819  55.340  32.765  1.00  0.00           C
ATOM    316  O   VAL A  78      49.782  56.053  32.498  1.00  0.00           O
ATOM    317  N   ALA A  79      47.564  55.787  32.629  1.00  0.00           N
ATOM    318  CA  ALA A  79      47.265  57.183  32.294  1.00  0.00           C
ATOM    319  CB  ALA A  79      45.762  57.331  32.027  1.00  0.00           C
ATOM    320  C   ALA A  79      47.771  58.137  33.391  1.00  0.00           C
ATOM    321  O   ALA A  79      48.488  59.094  33.096  1.00  0.00           O
ATOM    322  N   ASP A  80      47.503  57.814  34.659  1.00  0.00           N
ATOM    323  CA  ASP A  80      48.075  58.525  35.807  1.00  0.00           C
ATOM    324  CB  ASP A  80      47.378  58.035  37.091  1.00  0.00           C
ATOM    325  CG  ASP A  80      46.017  58.702  37.356  1.00  0.00           C
ATOM    326  OD1 ASP A  80      45.237  58.153  38.161  1.00  0.00           O
ATOM    327  OD2 ASP A  80      45.759  59.823  36.853  1.00  0.00           O
ATOM    328  C   ASP A  80      49.611  58.371  35.893  1.00  0.00           C
ATOM    329  O   ASP A  80      50.313  59.331  36.225  1.00  0.00           O
ATOM    330  N   LEU A  81      50.168  57.207  35.525  1.00  0.00           N
ATOM    331  CA  LEU A  81      51.623  56.999  35.462  1.00  0.00           C
ATOM    332  CB  LEU A  81      51.940  55.521  35.175  1.00  0.00           C
ATOM    333  CG  LEU A  81      53.417  55.127  35.370  1.00  0.00           C
ATOM    334  CD1 LEU A  81      53.870  55.249  36.828  1.00  0.00           C
ATOM    335  CD2 LEU A  81      53.626  53.679  34.927  1.00  0.00           C
ATOM    336  C   LEU A  81      52.304  57.890  34.416  1.00  0.00           C
ATOM    337  O   LEU A  81      53.418  58.356  34.649  1.00  0.00           O
ATOM    338  N   LEU A  82      51.658  58.158  33.280  1.00  0.00           N
ATOM    339  CA  LEU A  82      52.192  59.053  32.250  1.00  0.00           C
ATOM    340  CB  LEU A  82      51.400  58.865  30.946  1.00  0.00           C
ATOM    341  CG  LEU A  82      51.709  57.527  30.244  1.00  0.00           C
ATOM    342  CD1 LEU A  82      50.624  57.210  29.218  1.00  0.00           C
ATOM    343  CD2 LEU A  82      53.048  57.557  29.504  1.00  0.00           C
ATOM    344  C   LEU A  82      52.222  60.513  32.727  1.00  0.00           C
ATOM    345  O   LEU A  82      53.164  61.231  32.398  1.00  0.00           O
ATOM    346  N   VAL A  83      51.293  60.937  33.593  1.00  0.00           N
ATOM    347  CA  VAL A  83      51.431  62.214  34.320  1.00  0.00           C
ATOM    348  CB  VAL A  83      50.142  62.605  35.077  1.00  0.00           C
ATOM    349  CG1 VAL A  83      50.250  64.023  35.654  1.00  0.00           C
ATOM    350  CG2 VAL A  83      48.904  62.601  34.173  1.00  0.00           C
ATOM    351  C   VAL A  83      52.635  62.148  35.273  1.00  0.00           C
ATOM    352  O   VAL A  83      53.516  63.007  35.228  1.00  0.00           O
ATOM    353  N   ALA A  84      52.740  61.095  36.087  1.00  0.00           N
ATOM    354  CA  ALA A  84      53.832  60.933  37.053  1.00  0.00           C
ATOM    355  CB  ALA A  84      53.532  59.695  37.901  1.00  0.00           C
ATOM    356  C   ALA A  84      55.240  60.848  36.424  1.00  0.00           C
ATOM    357  O   ALA A  84      56.215  61.241  37.063  1.00  0.00           O
ATOM    358  N   THR A  85      55.360  60.361  35.186  1.00  0.00           N
ATOM    359  CA  THR A  85      56.651  60.104  34.517  1.00  0.00           C
ATOM    360  CB  THR A  85      56.721  58.676  33.956  1.00  0.00           C
ATOM    361  CG2 THR A  85      56.719  57.614  35.056  1.00  0.00           C
ATOM    362  OG1 THR A  85      55.628  58.415  33.110  1.00  0.00           O
ATOM    363  C   THR A  85      57.006  61.097  33.410  1.00  0.00           C
ATOM    364  O   THR A  85      58.193  61.327  33.190  1.00  0.00           O
ATOM    365  N   LEU A  86      56.026  61.717  32.738  1.00  0.00           N
ATOM    366  CA  LEU A  86      56.263  62.653  31.625  1.00  0.00           C
ATOM    367  CB  LEU A  86      55.561  62.152  30.346  1.00  0.00           C
ATOM    368  CG  LEU A  86      55.903  60.716  29.908  1.00  0.00           C
ATOM    369  CD1 LEU A  86      55.116  60.387  28.640  1.00  0.00           C
ATOM    370  CD2 LEU A  86      57.391  60.534  29.600  1.00  0.00           C
ATOM    371  C   LEU A  86      55.859  64.105  31.926  1.00  0.00           C
ATOM    372  O   LEU A  86      56.192  64.987  31.136  1.00  0.00           O
ATOM    373  N   VAL A  87      55.170  64.368  33.045  1.00  0.00           N
ATOM    374  CA  VAL A  87      54.667  65.706  33.418  1.00  0.00           C
ATOM    375  CB  VAL A  87      53.127  65.730  33.439  1.00  0.00           C
ATOM    376  CG1 VAL A  87      52.598  67.113  33.808  1.00  0.00           C
ATOM    377  CG2 VAL A  87      52.544  65.310  32.085  1.00  0.00           C
ATOM    378  C   VAL A  87      55.245  66.181  34.752  1.00  0.00           C
ATOM    379  O   VAL A  87      55.921  67.209  34.802  1.00  0.00           O
ATOM    380  N   MET A  88      55.045  65.419  35.832  1.00  0.00           N
ATOM    381  CA  MET A  88      55.494  65.815  37.174  1.00  0.00           C
ATOM    382  CB  MET A  88      55.058  64.787  38.233  1.00  0.00           C
ATOM    383  CG  MET A  88      53.535  64.638  38.327  1.00  0.00           C
ATOM    384  SD  MET A  88      52.975  63.579  39.691  1.00  0.00           S
ATOM    385  CE  MET A  88      51.290  63.223  39.124  1.00  0.00           C
ATOM    386  C   MET A  88      57.008  66.111  37.273  1.00  0.00           C
ATOM    387  O   MET A  88      57.350  67.072  37.962  1.00  0.00           O
ATOM    388  N   PRO A  89      57.934  65.404  36.583  1.00  0.00           N
ATOM    389  CD  PRO A  89      57.743  64.146  35.870  1.00  0.00           C
ATOM    390  CG  PRO A  89      59.085  63.426  35.956  1.00  0.00           C
ATOM    391  CB  PRO A  89      60.069  64.590  35.876  1.00  0.00           C
ATOM    392  CA  PRO A  89      59.371  65.686  36.688  1.00  0.00           C
ATOM    393  C   PRO A  89      59.796  67.090  36.224  1.00  0.00           C
ATOM    394  O   PRO A  89      60.713  67.665  36.812  1.00  0.00           O
ATOM    395  N   TRP A  90      59.120  67.681  35.229  1.00  0.00           N
ATOM    396  CA  TRP A  90      59.378  69.070  34.815  1.00  0.00           C
ATOM    397  CB  TRP A  90      58.545  69.427  33.578  1.00  0.00           C
ATOM    398  CG  TRP A  90      58.693  68.570  32.358  1.00  0.00           C
ATOM    399  CD1 TRP A  90      57.915  67.506  32.071  1.00  0.00           C
ATOM    400  NE1 TRP A  90      58.228  67.010  30.826  1.00  0.00           N
ATOM    401  CE2 TRP A  90      59.224  67.748  30.225  1.00  0.00           C
ATOM    402  CZ2 TRP A  90      59.843  67.678  28.968  1.00  0.00           C
ATOM    403  CH2 TRP A  90      60.838  68.616  28.646  1.00  0.00           C
ATOM    404  CZ3 TRP A  90      61.203  69.603  29.580  1.00  0.00           C
ATOM    405  CE3 TRP A  90      60.569  69.669  30.837  1.00  0.00           C
ATOM    406  CD2 TRP A  90      59.561  68.745  31.193  1.00  0.00           C
ATOM    407  C   TRP A  90      59.026  70.050  35.941  1.00  0.00           C
ATOM    408  O   TRP A  90      59.778  70.981  36.227  1.00  0.00           O
ATOM    409  N   VAL A  91      57.900  69.803  36.618  1.00  0.00           N
ATOM    410  CA  VAL A  91      57.414  70.614  37.741  1.00  0.00           C
ATOM    411  CB  VAL A  91      55.930  70.305  38.029  1.00  0.00           C
ATOM    412  CG1 VAL A  91      55.368  71.191  39.145  1.00  0.00           C
ATOM    413  CG2 VAL A  91      55.057  70.530  36.784  1.00  0.00           C
ATOM    414  C   VAL A  91      58.305  70.431  38.976  1.00  0.00           C
ATOM    415  O   VAL A  91      58.627  71.420  39.627  1.00  0.00           O
ATOM    416  N   VAL A  92      58.808  69.216  39.246  1.00  0.00           N
ATOM    417  CA  VAL A  92      59.817  68.963  40.298  1.00  0.00           C
ATOM    418  CB  VAL A  92      60.162  67.458  40.410  1.00  0.00           C
ATOM    419  CG1 VAL A  92      61.333  67.165  41.362  1.00  0.00           C
ATOM    420  CG2 VAL A  92      58.977  66.646  40.944  1.00  0.00           C
ATOM    421  C   VAL A  92      61.088  69.793  40.075  1.00  0.00           C
ATOM    422  O   VAL A  92      61.664  70.278  41.044  1.00  0.00           O
ATOM    423  N   TYR A  93      61.519  70.004  38.826  1.00  0.00           N
ATOM    424  CA  TYR A  93      62.660  70.879  38.532  1.00  0.00           C
ATOM    425  CB  TYR A  93      63.220  70.541  37.143  1.00  0.00           C
ATOM    426  CG  TYR A  93      64.613  71.088  36.885  1.00  0.00           C
ATOM    427  CD1 TYR A  93      65.739  70.336  37.274  1.00  0.00           C
ATOM    428  CE1 TYR A  93      67.037  70.811  37.006  1.00  0.00           C
ATOM    429  CZ  TYR A  93      67.214  72.047  36.347  1.00  0.00           C
ATOM    430  OH  TYR A  93      68.466  72.474  36.034  1.00  0.00           O
ATOM    431  CE2 TYR A  93      66.087  72.815  35.985  1.00  0.00           C
ATOM    432  CD2 TYR A  93      64.788  72.334  36.250  1.00  0.00           C
ATOM    433  C   TYR A  93      62.291  72.368  38.664  1.00  0.00           C
ATOM    434  O   TYR A  93      62.987  73.126  39.343  1.00  0.00           O
ATOM    435  N   LEU A  94      61.175  72.794  38.061  1.00  0.00           N
ATOM    436  CA  LEU A  94      60.749  74.199  38.048  1.00  0.00           C
ATOM    437  CB  LEU A  94      59.555  74.349  37.088  1.00  0.00           C
ATOM    438  CG  LEU A  94      59.107  75.805  36.844  1.00  0.00           C
ATOM    439  CD1 LEU A  94      60.223  76.693  36.281  1.00  0.00           C
ATOM    440  CD2 LEU A  94      57.950  75.811  35.843  1.00  0.00           C
ATOM    441  C   LEU A  94      60.452  74.740  39.457  1.00  0.00           C
ATOM    442  O   LEU A  94      60.850  75.856  39.779  1.00  0.00           O
ATOM    443  N   GLU A  95      59.843  73.933  40.329  1.00  0.00           N
ATOM    444  CA  GLU A  95      59.542  74.296  41.722  1.00  0.00           C
ATOM    445  CB  GLU A  95      58.422  73.402  42.279  1.00  0.00           C
ATOM    446  CG  GLU A  95      57.037  73.654  41.676  1.00  0.00           C
ATOM    447  CD  GLU A  95      55.991  73.024  42.599  1.00  0.00           C
ATOM    448  OE1 GLU A  95      55.929  71.780  42.727  1.00  0.00           O
ATOM    449  OE2 GLU A  95      55.342  73.759  43.375  1.00  0.00           O
ATOM    450  C   GLU A  95      60.761  74.293  42.671  1.00  0.00           C
ATOM    451  O   GLU A  95      60.583  74.503  43.872  1.00  0.00           O
ATOM    452  N   VAL A  96      61.987  74.071  42.175  1.00  0.00           N
ATOM    453  CA  VAL A  96      63.231  74.295  42.944  1.00  0.00           C
ATOM    454  CB  VAL A  96      63.905  72.958  43.326  1.00  0.00           C
ATOM    455  CG1 VAL A  96      64.486  72.178  42.141  1.00  0.00           C
ATOM    456  CG2 VAL A  96      65.015  73.152  44.366  1.00  0.00           C
ATOM    457  C   VAL A  96      64.183  75.297  42.277  1.00  0.00           C
ATOM    458  O   VAL A  96      64.851  76.050  42.985  1.00  0.00           O
ATOM    459  N   VAL A  97      64.216  75.378  40.939  1.00  0.00           N
ATOM    460  CA  VAL A  97      65.053  76.357  40.210  1.00  0.00           C
ATOM    461  CB  VAL A  97      65.553  75.747  38.882  1.00  0.00           C
ATOM    462  CG1 VAL A  97      64.480  75.728  37.791  1.00  0.00           C
ATOM    463  CG2 VAL A  97      66.782  76.474  38.330  1.00  0.00           C
ATOM    464  C   VAL A  97      64.375  77.725  40.019  1.00  0.00           C
ATOM    465  O   VAL A  97      65.063  78.734  39.869  1.00  0.00           O
ATOM    466  N   GLY A  98      63.037  77.780  40.013  1.00  0.00           N
ATOM    467  CA  GLY A  98      62.218  78.999  39.896  1.00  0.00           C
ATOM    468  C   GLY A  98      62.193  79.684  38.519  1.00  0.00           C
ATOM    469  O   GLY A  98      61.266  80.436  38.232  1.00  0.00           O
ATOM    470  N   GLU A  99      63.174  79.414  37.656  1.00  0.00           N
ATOM    471  CA  GLU A  99      63.387  80.075  36.361  1.00  0.00           C
ATOM    472  CB  GLU A  99      64.573  81.042  36.522  1.00  0.00           C
ATOM    473  CG  GLU A  99      64.973  81.733  35.216  1.00  0.00           C
ATOM    474  CD  GLU A  99      66.084  82.765  35.433  1.00  0.00           C
ATOM    475  OE1 GLU A  99      65.900  83.938  35.037  1.00  0.00           O
ATOM    476  OE2 GLU A  99      67.169  82.401  35.954  1.00  0.00           O
ATOM    477  C   GLU A  99      63.650  79.047  35.248  1.00  0.00           C
ATOM    478  O   GLU A  99      64.463  78.136  35.420  1.00  0.00           O
ATOM    479  N   TRP A 100      63.008  79.197  34.084  1.00  0.00           N
ATOM    480  CA  TRP A 100      63.223  78.301  32.943  1.00  0.00           C
ATOM    481  CB  TRP A 100      62.065  78.425  31.948  1.00  0.00           C
ATOM    482  CG  TRP A 100      62.144  77.486  30.787  1.00  0.00           C
ATOM    483  CD1 TRP A 100      62.792  77.744  29.630  1.00  0.00           C
ATOM    484  NE1 TRP A 100      62.695  76.655  28.793  1.00  0.00           N
ATOM    485  CE2 TRP A 100      61.988  75.625  29.374  1.00  0.00           C
ATOM    486  CZ2 TRP A 100      61.652  74.335  28.943  1.00  0.00           C
ATOM    487  CH2 TRP A 100      60.894  73.507  29.788  1.00  0.00           C
ATOM    488  CZ3 TRP A 100      60.503  73.974  31.056  1.00  0.00           C
ATOM    489  CE3 TRP A 100      60.862  75.268  31.486  1.00  0.00           C
ATOM    490  CD2 TRP A 100      61.611  76.130  30.654  1.00  0.00           C
ATOM    491  C   TRP A 100      64.586  78.545  32.270  1.00  0.00           C
ATOM    492  O   TRP A 100      65.010  79.688  32.094  1.00  0.00           O
ATOM    493  N   LYS A 101      65.271  77.461  31.873  1.00  0.00           N
ATOM    494  CA  LYS A 101      66.664  77.492  31.377  1.00  0.00           C
ATOM    495  CB  LYS A 101      67.580  76.739  32.371  1.00  0.00           C
ATOM    496  CG  LYS A 101      67.471  77.119  33.862  1.00  0.00           C
ATOM    497  CD  LYS A 101      67.909  78.551  34.218  1.00  0.00           C
ATOM    498  CE  LYS A 101      67.758  78.735  35.735  1.00  0.00           C
ATOM    499  NZ  LYS A 101      68.417  79.957  36.257  1.00  0.00           N
ATOM    500  C   LYS A 101      66.868  76.922  29.961  1.00  0.00           C
ATOM    501  O   LYS A 101      67.945  77.102  29.398  1.00  0.00           O
ATOM    502  N   PHE A 102      65.896  76.202  29.396  1.00  0.00           N
ATOM    503  CA  PHE A 102      66.091  75.316  28.230  1.00  0.00           C
ATOM    504  CB  PHE A 102      65.461  73.946  28.534  1.00  0.00           C
ATOM    505  CG  PHE A 102      65.803  73.384  29.904  1.00  0.00           C
ATOM    506  CD1 PHE A 102      67.133  73.041  30.213  1.00  0.00           C
ATOM    507  CE1 PHE A 102      67.456  72.539  31.486  1.00  0.00           C
ATOM    508  CZ  PHE A 102      66.450  72.376  32.454  1.00  0.00           C
ATOM    509  CE2 PHE A 102      65.122  72.723  32.152  1.00  0.00           C
ATOM    510  CD2 PHE A 102      64.798  73.227  30.880  1.00  0.00           C
ATOM    511  C   PHE A 102      65.549  75.901  26.913  1.00  0.00           C
ATOM    512  O   PHE A 102      64.767  76.848  26.934  1.00  0.00           O
ATOM    513  N   SER A 103      65.917  75.326  25.763  1.00  0.00           N
ATOM    514  CA  SER A 103      65.424  75.758  24.442  1.00  0.00           C
ATOM    515  CB  SER A 103      66.084  74.930  23.335  1.00  0.00           C
ATOM    516  OG  SER A 103      67.496  75.041  23.417  1.00  0.00           O
ATOM    517  C   SER A 103      63.893  75.667  24.324  1.00  0.00           C
ATOM    518  O   SER A 103      63.268  74.785  24.918  1.00  0.00           O
ATOM    519  N   ARG A 104      63.265  76.566  23.550  1.00  0.00           N
ATOM    520  CA  ARG A 104      61.800  76.746  23.546  1.00  0.00           C
ATOM    521  CB  ARG A 104      61.426  77.964  22.676  1.00  0.00           C
ATOM    522  CG  ARG A 104      59.916  78.223  22.563  1.00  0.00           C
ATOM    523  CD  ARG A 104      59.230  78.510  23.905  1.00  0.00           C
ATOM    524  NE  ARG A 104      57.863  77.978  23.917  1.00  0.00           N
ATOM    525  CZ  ARG A 104      56.903  78.235  24.777  1.00  0.00           C
ATOM    526  NH1 ARG A 104      57.041  79.078  25.762  1.00  0.00           N
ATOM    527  NH2 ARG A 104      55.775  77.619  24.645  1.00  0.00           N
ATOM    528  C   ARG A 104      61.028  75.489  23.137  1.00  0.00           C
ATOM    529  O   ARG A 104      60.022  75.185  23.771  1.00  0.00           O
ATOM    530  N   ILE A 105      61.546  74.707  22.190  1.00  0.00           N
ATOM    531  CA  ILE A 105      60.954  73.421  21.777  1.00  0.00           C
ATOM    532  CB  ILE A 105      61.795  72.808  20.633  1.00  0.00           C
ATOM    533  CG2 ILE A 105      63.216  72.419  21.091  1.00  0.00           C
ATOM    534  CG1 ILE A 105      61.054  71.613  19.994  1.00  0.00           C
ATOM    535  CD1 ILE A 105      61.699  71.102  18.699  1.00  0.00           C
ATOM    536  C   ILE A 105      60.757  72.443  22.952  1.00  0.00           C
ATOM    537  O   ILE A 105      59.789  71.684  22.976  1.00  0.00           O
ATOM    538  N   HIS A 106      61.619  72.496  23.974  1.00  0.00           N
ATOM    539  CA  HIS A 106      61.499  71.667  25.178  1.00  0.00           C
ATOM    540  CB  HIS A 106      62.885  71.472  25.809  1.00  0.00           C
ATOM    541  CG  HIS A 106      63.885  70.884  24.836  1.00  0.00           C
ATOM    542  ND1 HIS A 106      65.055  71.510  24.401  1.00  0.00           N
ATOM    543  CE1 HIS A 106      65.592  70.687  23.484  1.00  0.00           C
ATOM    544  NE2 HIS A 106      64.825  69.596  23.316  1.00  0.00           N
ATOM    545  CD2 HIS A 106      63.744  69.703  24.164  1.00  0.00           C
ATOM    546  C   HIS A 106      60.443  72.196  26.163  1.00  0.00           C
ATOM    547  O   HIS A 106      59.908  71.417  26.945  1.00  0.00           O
ATOM    548  N   CYS A 107      60.075  73.480  26.079  1.00  0.00           N
ATOM    549  CA  CYS A 107      58.884  74.024  26.739  1.00  0.00           C
ATOM    550  CB  CYS A 107      59.000  75.551  26.845  1.00  0.00           C
ATOM    551  SG  CYS A 107      57.557  76.339  27.599  1.00  0.00           S
ATOM    552  C   CYS A 107      57.604  73.631  25.981  1.00  0.00           C
ATOM    553  O   CYS A 107      56.631  73.207  26.602  1.00  0.00           O
ATOM    554  N   ASP A 108      57.613  73.710  24.644  1.00  0.00           N
ATOM    555  CA  ASP A 108      56.450  73.394  23.800  1.00  0.00           C
ATOM    556  CB  ASP A 108      56.783  73.640  22.316  1.00  0.00           C
ATOM    557  CG  ASP A 108      57.111  75.103  21.996  1.00  0.00           C
ATOM    558  OD1 ASP A 108      56.426  76.006  22.527  1.00  0.00           O
ATOM    559  OD2 ASP A 108      58.062  75.355  21.223  1.00  0.00           O
ATOM    560  C   ASP A 108      55.962  71.949  24.014  1.00  0.00           C
ATOM    561  O   ASP A 108      54.763  71.710  24.194  1.00  0.00           O
ATOM    562  N   ILE A 109      56.884  70.979  24.087  1.00  0.00           N
ATOM    563  CA  ILE A 109      56.533  69.583  24.405  1.00  0.00           C
ATOM    564  CB  ILE A 109      57.638  68.584  23.996  1.00  0.00           C
ATOM    565  CG2 ILE A 109      57.890  68.676  22.479  1.00  0.00           C
ATOM    566  CG1 ILE A 109      58.920  68.761  24.837  1.00  0.00           C
ATOM    567  CD1 ILE A 109      60.084  67.846  24.441  1.00  0.00           C
ATOM    568  C   ILE A 109      56.115  69.390  25.870  1.00  0.00           C
ATOM    569  O   ILE A 109      55.248  68.561  26.129  1.00  0.00           O
ATOM    570  N   PHE A 110      56.662  70.156  26.822  1.00  0.00           N
ATOM    571  CA  PHE A 110      56.261  70.095  28.234  1.00  0.00           C
ATOM    572  CB  PHE A 110      57.242  70.919  29.090  1.00  0.00           C
ATOM    573  CG  PHE A 110      56.765  71.320  30.481  1.00  0.00           C
ATOM    574  CD1 PHE A 110      56.051  70.421  31.299  1.00  0.00           C
ATOM    575  CE1 PHE A 110      55.568  70.833  32.555  1.00  0.00           C
ATOM    576  CZ  PHE A 110      55.830  72.134  33.017  1.00  0.00           C
ATOM    577  CE2 PHE A 110      56.565  73.027  32.219  1.00  0.00           C
ATOM    578  CD2 PHE A 110      57.023  72.624  30.951  1.00  0.00           C
ATOM    579  C   PHE A 110      54.800  70.532  28.414  1.00  0.00           C
ATOM    580  O   PHE A 110      54.005  69.770  28.967  1.00  0.00           O
ATOM    581  N   VAL A 111      54.409  71.696  27.878  1.00  0.00           N
ATOM    582  CA  VAL A 111      53.010  72.159  27.968  1.00  0.00           C
ATOM    583  CB  VAL A 111      52.843  73.650  27.610  1.00  0.00           C
ATOM    584  CG1 VAL A 111      53.661  74.536  28.562  1.00  0.00           C
ATOM    585  CG2 VAL A 111      53.216  74.015  26.168  1.00  0.00           C
ATOM    586  C   VAL A 111      52.051  71.271  27.166  1.00  0.00           C
ATOM    587  O   VAL A 111      50.909  71.078  27.575  1.00  0.00           O
ATOM    588  N   THR A 112      52.524  70.652  26.077  1.00  0.00           N
ATOM    589  CA  THR A 112      51.760  69.633  25.336  1.00  0.00           C
ATOM    590  CB  THR A 112      52.459  69.277  24.012  1.00  0.00           C
ATOM    591  CG2 THR A 112      51.674  68.284  23.154  1.00  0.00           C
ATOM    592  OG1 THR A 112      52.609  70.426  23.210  1.00  0.00           O
ATOM    593  C   THR A 112      51.529  68.373  26.181  1.00  0.00           C
ATOM    594  O   THR A 112      50.411  67.864  26.222  1.00  0.00           O
ATOM    595  N   LEU A 113      52.552  67.871  26.884  1.00  0.00           N
ATOM    596  CA  LEU A 113      52.464  66.663  27.718  1.00  0.00           C
ATOM    597  CB  LEU A 113      53.881  66.225  28.140  1.00  0.00           C
ATOM    598  CG  LEU A 113      54.675  65.506  27.034  1.00  0.00           C
ATOM    599  CD1 LEU A 113      56.152  65.421  27.425  1.00  0.00           C
ATOM    600  CD2 LEU A 113      54.158  64.083  26.803  1.00  0.00           C
ATOM    601  C   LEU A 113      51.574  66.856  28.953  1.00  0.00           C
ATOM    602  O   LEU A 113      50.782  65.965  29.262  1.00  0.00           O
ATOM    603  N   ASP A 114      51.676  68.000  29.634  1.00  0.00           N
ATOM    604  CA  ASP A 114      50.870  68.325  30.821  1.00  0.00           C
ATOM    605  CB  ASP A 114      51.362  69.668  31.382  1.00  0.00           C
ATOM    606  CG  ASP A 114      50.616  70.139  32.636  1.00  0.00           C
ATOM    607  OD1 ASP A 114      50.248  71.331  32.651  1.00  0.00           O
ATOM    608  OD2 ASP A 114      50.429  69.353  33.598  1.00  0.00           O
ATOM    609  C   ASP A 114      49.367  68.327  30.501  1.00  0.00           C
ATOM    610  O   ASP A 114      48.584  67.639  31.161  1.00  0.00           O
ATOM    611  N   VAL A 115      48.970  68.996  29.413  1.00  0.00           N
ATOM    612  CA  VAL A 115      47.581  69.008  28.929  1.00  0.00           C
ATOM    613  CB  VAL A 115      47.409  70.070  27.824  1.00  0.00           C
ATOM    614  CG1 VAL A 115      45.983  70.089  27.257  1.00  0.00           C
ATOM    615  CG2 VAL A 115      47.712  71.478  28.359  1.00  0.00           C
ATOM    616  C   VAL A 115      47.149  67.619  28.440  1.00  0.00           C
ATOM    617  O   VAL A 115      46.069  67.144  28.806  1.00  0.00           O
ATOM    618  N   MET A 116      47.986  66.935  27.651  1.00  0.00           N
ATOM    619  CA  MET A 116      47.657  65.639  27.050  1.00  0.00           C
ATOM    620  CB  MET A 116      48.746  65.259  26.033  1.00  0.00           C
ATOM    621  CG  MET A 116      48.517  63.895  25.373  1.00  0.00           C
ATOM    622  SD  MET A 116      49.798  63.458  24.169  1.00  0.00           S
ATOM    623  CE  MET A 116      49.329  61.740  23.838  1.00  0.00           C
ATOM    624  C   MET A 116      47.458  64.533  28.095  1.00  0.00           C
ATOM    625  O   MET A 116      46.438  63.845  28.068  1.00  0.00           O
ATOM    626  N   MET A 117      48.402  64.339  29.020  1.00  0.00           N
ATOM    627  CA  MET A 117      48.344  63.207  29.957  1.00  0.00           C
ATOM    628  CB  MET A 117      49.742  62.875  30.502  1.00  0.00           C
ATOM    629  CG  MET A 117      50.745  62.550  29.385  1.00  0.00           C
ATOM    630  SD  MET A 117      50.240  61.221  28.251  1.00  0.00           S
ATOM    631  CE  MET A 117      51.509  61.418  26.974  1.00  0.00           C
ATOM    632  C   MET A 117      47.313  63.436  31.069  1.00  0.00           C
ATOM    633  O   MET A 117      46.642  62.491  31.483  1.00  0.00           O
ATOM    634  N   CYS A 118      47.096  64.694  31.473  1.00  0.00           N
ATOM    635  CA  CYS A 118      45.963  65.082  32.314  1.00  0.00           C
ATOM    636  CB  CYS A 118      46.092  66.591  32.579  1.00  0.00           C
ATOM    637  SG  CYS A 118      44.708  67.242  33.550  1.00  0.00           S
ATOM    638  C   CYS A 118      44.628  64.695  31.645  1.00  0.00           C
ATOM    639  O   CYS A 118      43.827  63.956  32.222  1.00  0.00           O
ATOM    640  N   THR A 119      44.422  65.105  30.389  1.00  0.00           N
ATOM    641  CA  THR A 119      43.186  64.818  29.637  1.00  0.00           C
ATOM    642  CB  THR A 119      43.185  65.576  28.298  1.00  0.00           C
ATOM    643  CG2 THR A 119      41.843  65.514  27.575  1.00  0.00           C
ATOM    644  OG1 THR A 119      43.433  66.948  28.522  1.00  0.00           O
ATOM    645  C   THR A 119      42.963  63.313  29.419  1.00  0.00           C
ATOM    646  O   THR A 119      41.825  62.843  29.478  1.00  0.00           O
ATOM    647  N   ALA A 120      44.031  62.526  29.256  1.00  0.00           N
ATOM    648  CA  ALA A 120      43.929  61.081  29.061  1.00  0.00           C
ATOM    649  CB  ALA A 120      45.303  60.548  28.646  1.00  0.00           C
ATOM    650  C   ALA A 120      43.374  60.331  30.289  1.00  0.00           C
ATOM    651  O   ALA A 120      42.583  59.403  30.118  1.00  0.00           O
ATOM    652  N   SER A 121      43.728  60.740  31.516  1.00  0.00           N
ATOM    653  CA  SER A 121      43.256  60.073  32.746  1.00  0.00           C
ATOM    654  CB  SER A 121      44.074  60.550  33.955  1.00  0.00           C
ATOM    655  OG  SER A 121      43.724  59.818  35.112  1.00  0.00           O
ATOM    656  C   SER A 121      41.743  60.249  32.953  1.00  0.00           C
ATOM    657  O   SER A 121      41.017  59.262  33.107  1.00  0.00           O
ATOM    658  N   ILE A 122      41.217  61.477  32.820  1.00  0.00           N
ATOM    659  CA  ILE A 122      39.764  61.724  32.917  1.00  0.00           C
ATOM    660  CB  ILE A 122      39.472  63.234  33.109  1.00  0.00           C
ATOM    661  CG2 ILE A 122      39.752  64.046  31.835  1.00  0.00           C
ATOM    662  CG1 ILE A 122      38.028  63.504  33.591  1.00  0.00           C
ATOM    663  CD1 ILE A 122      37.821  63.213  35.080  1.00  0.00           C
ATOM    664  C   ILE A 122      38.982  61.089  31.746  1.00  0.00           C
ATOM    665  O   ILE A 122      37.862  60.610  31.934  1.00  0.00           O
ATOM    666  N   LEU A 123      39.575  60.989  30.548  1.00  0.00           N
ATOM    667  CA  LEU A 123      38.980  60.240  29.434  1.00  0.00           C
ATOM    668  CB  LEU A 123      39.706  60.574  28.120  1.00  0.00           C
ATOM    669  CG  LEU A 123      39.303  61.919  27.490  1.00  0.00           C
ATOM    670  CD1 LEU A 123      40.228  62.207  26.311  1.00  0.00           C
ATOM    671  CD2 LEU A 123      37.872  61.896  26.943  1.00  0.00           C
ATOM    672  C   LEU A 123      38.959  58.724  29.684  1.00  0.00           C
ATOM    673  O   LEU A 123      37.987  58.071  29.306  1.00  0.00           O
ATOM    674  N   ASN A 124      39.959  58.150  30.360  1.00  0.00           N
ATOM    675  CA  ASN A 124      39.931  56.737  30.749  1.00  0.00           C
ATOM    676  CB  ASN A 124      41.357  56.272  31.093  1.00  0.00           C
ATOM    677  CG  ASN A 124      41.541  54.761  31.042  1.00  0.00           C
ATOM    678  OD1 ASN A 124      42.412  54.254  30.359  1.00  0.00           O
ATOM    679  ND2 ASN A 124      40.749  53.978  31.740  1.00  0.00           N
ATOM    680  C   ASN A 124      38.913  56.473  31.880  1.00  0.00           C
ATOM    681  O   ASN A 124      38.294  55.407  31.896  1.00  0.00           O
ATOM    682  N   LEU A 125      38.676  57.432  32.785  1.00  0.00           N
ATOM    683  CA  LEU A 125      37.563  57.360  33.745  1.00  0.00           C
ATOM    684  CB  LEU A 125      37.653  58.537  34.735  1.00  0.00           C
ATOM    685  CG  LEU A 125      36.618  58.455  35.876  1.00  0.00           C
ATOM    686  CD1 LEU A 125      36.943  57.327  36.856  1.00  0.00           C
ATOM    687  CD2 LEU A 125      36.577  59.776  36.643  1.00  0.00           C
ATOM    688  C   LEU A 125      36.205  57.340  33.015  1.00  0.00           C
ATOM    689  O   LEU A 125      35.322  56.546  33.341  1.00  0.00           O
ATOM    690  N   CYS A 126      36.063  58.151  31.964  1.00  0.00           N
ATOM    691  CA  CYS A 126      34.877  58.131  31.113  1.00  0.00           C
ATOM    692  CB  CYS A 126      34.920  59.368  30.211  1.00  0.00           C
ATOM    693  SG  CYS A 126      33.305  59.608  29.426  1.00  0.00           S
ATOM    694  C   CYS A 126      34.740  56.805  30.340  1.00  0.00           C
ATOM    695  O   CYS A 126      33.649  56.232  30.298  1.00  0.00           O
ATOM    696  N   ALA A 127      35.837  56.244  29.820  1.00  0.00           N
ATOM    697  CA  ALA A 127      35.833  54.957  29.119  1.00  0.00           C
ATOM    698  CB  ALA A 127      37.242  54.674  28.583  1.00  0.00           C
ATOM    699  C   ALA A 127      35.317  53.797  29.995  1.00  0.00           C
ATOM    700  O   ALA A 127      34.516  52.990  29.522  1.00  0.00           O
ATOM    701  N   ILE A 128      35.687  53.735  31.282  1.00  0.00           N
ATOM    702  CA  ILE A 128      35.175  52.690  32.191  1.00  0.00           C
ATOM    703  CB  ILE A 128      36.156  52.430  33.357  1.00  0.00           C
ATOM    704  CG2 ILE A 128      36.251  53.621  34.319  1.00  0.00           C
ATOM    705  CG1 ILE A 128      35.809  51.124  34.102  1.00  0.00           C
ATOM    706  CD1 ILE A 128      36.998  50.555  34.887  1.00  0.00           C
ATOM    707  C   ILE A 128      33.703  52.900  32.601  1.00  0.00           C
ATOM    708  O   ILE A 128      33.022  51.942  32.977  1.00  0.00           O
ATOM    709  N   SER A 129      33.156  54.109  32.417  1.00  0.00           N
ATOM    710  CA  SER A 129      31.702  54.332  32.444  1.00  0.00           C
ATOM    711  CB  SER A 129      31.373  55.814  32.673  1.00  0.00           C
ATOM    712  OG  SER A 129      31.308  56.572  31.483  1.00  0.00           O
ATOM    713  C   SER A 129      31.005  53.765  31.198  1.00  0.00           C
ATOM    714  O   SER A 129      29.949  53.148  31.319  1.00  0.00           O
ATOM    715  N   ILE A 130      31.620  53.872  30.013  1.00  0.00           N
ATOM    716  CA  ILE A 130      31.084  53.327  28.752  1.00  0.00           C
ATOM    717  CB  ILE A 130      31.827  53.942  27.539  1.00  0.00           C
ATOM    718  CG2 ILE A 130      31.371  53.291  26.218  1.00  0.00           C
ATOM    719  CG1 ILE A 130      31.591  55.473  27.486  1.00  0.00           C
ATOM    720  CD1 ILE A 130      32.495  56.216  26.493  1.00  0.00           C
ATOM    721  C   ILE A 130      31.124  51.790  28.763  1.00  0.00           C
ATOM    722  O   ILE A 130      30.147  51.148  28.372  1.00  0.00           O
ATOM    723  N   ASP A 131      32.194  51.190  29.293  1.00  0.00           N
ATOM    724  CA  ASP A 131      32.274  49.755  29.614  1.00  0.00           C
ATOM    725  CB  ASP A 131      33.638  49.499  30.279  1.00  0.00           C
ATOM    726  CG  ASP A 131      33.838  48.064  30.772  1.00  0.00           C
ATOM    727  OD1 ASP A 131      33.826  47.852  32.006  1.00  0.00           O
ATOM    728  OD2 ASP A 131      34.013  47.148  29.944  1.00  0.00           O
ATOM    729  C   ASP A 131      31.096  49.317  30.510  1.00  0.00           C
ATOM    730  O   ASP A 131      30.377  48.371  30.179  1.00  0.00           O
ATOM    731  N   ARG A 132      30.810  50.080  31.578  1.00  0.00           N
ATOM    732  CA  ARG A 132      29.671  49.827  32.476  1.00  0.00           C
ATOM    733  CB  ARG A 132      29.757  50.748  33.711  1.00  0.00           C
ATOM    734  CG  ARG A 132      29.050  50.183  34.956  1.00  0.00           C
ATOM    735  CD  ARG A 132      29.951  49.276  35.811  1.00  0.00           C
ATOM    736  NE  ARG A 132      30.262  47.984  35.174  1.00  0.00           N
ATOM    737  CZ  ARG A 132      31.327  47.624  34.484  1.00  0.00           C
ATOM    738  NH1 ARG A 132      32.272  48.457  34.160  1.00  0.00           N
ATOM    739  NH2 ARG A 132      31.422  46.391  34.096  1.00  0.00           N
ATOM    740  C   ARG A 132      28.321  49.963  31.773  1.00  0.00           C
ATOM    741  O   ARG A 132      27.474  49.088  31.918  1.00  0.00           O
ATOM    742  N   TYR A 133      28.112  51.016  30.984  1.00  0.00           N
ATOM    743  CA  TYR A 133      26.851  51.235  30.268  1.00  0.00           C
ATOM    744  CB  TYR A 133      26.841  52.647  29.663  1.00  0.00           C
ATOM    745  CG  TYR A 133      25.454  53.155  29.304  1.00  0.00           C
ATOM    746  CD1 TYR A 133      25.131  53.475  27.970  1.00  0.00           C
ATOM    747  CE1 TYR A 133      23.847  53.963  27.648  1.00  0.00           C
ATOM    748  CZ  TYR A 133      22.877  54.118  28.663  1.00  0.00           C
ATOM    749  OH  TYR A 133      21.636  54.589  28.370  1.00  0.00           O
ATOM    750  CE2 TYR A 133      23.200  53.797  29.997  1.00  0.00           C
ATOM    751  CD2 TYR A 133      24.489  53.327  30.318  1.00  0.00           C
ATOM    752  C   TYR A 133      26.597  50.149  29.208  1.00  0.00           C
ATOM    753  O   TYR A 133      25.464  49.700  29.033  1.00  0.00           O
ATOM    754  N   THR A 134      27.660  49.649  28.572  1.00  0.00           N
ATOM    755  CA  THR A 134      27.593  48.526  27.623  1.00  0.00           C
ATOM    756  CB  THR A 134      28.933  48.336  26.891  1.00  0.00           C
ATOM    757  CG2 THR A 134      28.823  47.373  25.709  1.00  0.00           C
ATOM    758  OG1 THR A 134      29.363  49.554  26.329  1.00  0.00           O
ATOM    759  C   THR A 134      27.163  47.231  28.323  1.00  0.00           C
ATOM    760  O   THR A 134      26.275  46.542  27.822  1.00  0.00           O
ATOM    761  N   ALA A 135      27.703  46.933  29.510  1.00  0.00           N
ATOM    762  CA  ALA A 135      27.264  45.800  30.334  1.00  0.00           C
ATOM    763  CB  ALA A 135      28.259  45.647  31.491  1.00  0.00           C
ATOM    764  C   ALA A 135      25.814  45.952  30.848  1.00  0.00           C
ATOM    765  O   ALA A 135      25.053  44.982  30.882  1.00  0.00           O
ATOM    766  N   VAL A 136      25.406  47.179  31.200  1.00  0.00           N
ATOM    767  CA  VAL A 136      24.057  47.507  31.693  1.00  0.00           C
ATOM    768  CB  VAL A 136      24.041  48.921  32.310  1.00  0.00           C
ATOM    769  CG1 VAL A 136      22.631  49.489  32.511  1.00  0.00           C
ATOM    770  CG2 VAL A 136      24.710  48.883  33.690  1.00  0.00           C
ATOM    771  C   VAL A 136      22.971  47.344  30.619  1.00  0.00           C
ATOM    772  O   VAL A 136      21.899  46.809  30.919  1.00  0.00           O
ATOM    773  N   ALA A 137      23.229  47.808  29.392  1.00  0.00           N
ATOM    774  CA  ALA A 137      22.217  47.924  28.336  1.00  0.00           C
ATOM    775  CB  ALA A 137      22.307  49.345  27.764  1.00  0.00           C
ATOM    776  C   ALA A 137      22.323  46.867  27.219  1.00  0.00           C
ATOM    777  O   ALA A 137      21.311  46.544  26.592  1.00  0.00           O
ATOM    778  N   MET A 138      23.517  46.323  26.953  1.00  0.00           N
ATOM    779  CA  MET A 138      23.788  45.417  25.823  1.00  0.00           C
ATOM    780  CB  MET A 138      24.547  46.190  24.726  1.00  0.00           C
ATOM    781  CG  MET A 138      23.705  47.320  24.117  1.00  0.00           C
ATOM    782  SD  MET A 138      24.576  48.324  22.885  1.00  0.00           S
ATOM    783  CE  MET A 138      25.534  49.412  23.975  1.00  0.00           C
ATOM    784  C   MET A 138      24.510  44.115  26.248  1.00  0.00           C
ATOM    785  O   MET A 138      25.534  43.756  25.657  1.00  0.00           O
ATOM    786  N   PRO A 139      23.996  43.351  27.236  1.00  0.00           N
ATOM    787  CD  PRO A 139      22.744  43.574  27.950  1.00  0.00           C
ATOM    788  CG  PRO A 139      22.474  42.290  28.729  1.00  0.00           C
ATOM    789  CB  PRO A 139      23.885  41.807  29.046  1.00  0.00           C
ATOM    790  CA  PRO A 139      24.661  42.154  27.771  1.00  0.00           C
ATOM    791  C   PRO A 139      24.751  40.957  26.800  1.00  0.00           C
ATOM    792  O   PRO A 139      25.350  39.944  27.152  1.00  0.00           O
ATOM    793  N   MET A 140      24.181  41.047  25.593  1.00  0.00           N
ATOM    794  CA  MET A 140      24.386  40.095  24.487  1.00  0.00           C
ATOM    795  CB  MET A 140      23.093  39.942  23.666  1.00  0.00           C
ATOM    796  CG  MET A 140      22.678  41.170  22.835  1.00  0.00           C
ATOM    797  SD  MET A 140      22.314  42.714  23.727  1.00  0.00           S
ATOM    798  CE  MET A 140      20.881  42.197  24.712  1.00  0.00           C
ATOM    799  C   MET A 140      25.574  40.463  23.579  1.00  0.00           C
ATOM    800  O   MET A 140      26.098  39.607  22.866  1.00  0.00           O
ATOM    801  N   LEU A 141      26.018  41.725  23.601  1.00  0.00           N
ATOM    802  CA  LEU A 141      27.225  42.198  22.909  1.00  0.00           C
ATOM    803  CB  LEU A 141      26.944  43.558  22.240  1.00  0.00           C
ATOM    804  CG  LEU A 141      25.797  43.568  21.211  1.00  0.00           C
ATOM    805  CD1 LEU A 141      25.667  44.965  20.606  1.00  0.00           C
ATOM    806  CD2 LEU A 141      26.022  42.570  20.073  1.00  0.00           C
ATOM    807  C   LEU A 141      28.417  42.299  23.870  1.00  0.00           C
ATOM    808  O   LEU A 141      29.561  42.073  23.468  1.00  0.00           O
ATOM    809  N   TYR A 142      28.160  42.610  25.141  1.00  0.00           N
ATOM    810  CA  TYR A 142      29.176  42.679  26.184  1.00  0.00           C
ATOM    811  CB  TYR A 142      28.651  43.504  27.365  1.00  0.00           C
ATOM    812  CG  TYR A 142      29.770  43.908  28.297  1.00  0.00           C
ATOM    813  CD1 TYR A 142      30.650  44.936  27.911  1.00  0.00           C
ATOM    814  CE1 TYR A 142      31.745  45.269  28.725  1.00  0.00           C
ATOM    815  CZ  TYR A 142      31.971  44.564  29.925  1.00  0.00           C
ATOM    816  OH  TYR A 142      33.039  44.865  30.703  1.00  0.00           O
ATOM    817  CE2 TYR A 142      31.088  43.535  30.311  1.00  0.00           C
ATOM    818  CD2 TYR A 142      29.985  43.208  29.501  1.00  0.00           C
ATOM    819  C   TYR A 142      29.641  41.292  26.657  1.00  0.00           C
ATOM    820  O   TYR A 142      28.862  40.342  26.714  1.00  0.00           O
ATOM    821  N   ASN A 143      30.913  41.194  27.053  1.00  0.00           N
ATOM    822  CA  ASN A 143      31.457  40.065  27.807  1.00  0.00           C
ATOM    823  CB  ASN A 143      31.794  38.913  26.841  1.00  0.00           C
ATOM    824  CG  ASN A 143      31.944  37.595  27.572  1.00  0.00           C
ATOM    825  OD1 ASN A 143      32.985  37.294  28.129  1.00  0.00           O
ATOM    826  ND2 ASN A 143      30.916  36.791  27.633  1.00  0.00           N
ATOM    827  C   ASN A 143      32.699  40.515  28.600  1.00  0.00           C
ATOM    828  O   ASN A 143      33.487  41.333  28.112  1.00  0.00           O
ATOM    829  N   THR A 144      32.907  39.967  29.800  1.00  0.00           N
ATOM    830  CA  THR A 144      34.090  40.257  30.629  1.00  0.00           C
ATOM    831  CB  THR A 144      33.788  40.046  32.125  1.00  0.00           C
ATOM    832  CG2 THR A 144      32.823  41.096  32.666  1.00  0.00           C
ATOM    833  OG1 THR A 144      33.189  38.789  32.342  1.00  0.00           O
ATOM    834  C   THR A 144      35.318  39.429  30.241  1.00  0.00           C
ATOM    835  O   THR A 144      36.438  39.878  30.468  1.00  0.00           O
ATOM    836  N   ARG A 145      35.145  38.238  29.653  1.00  0.00           N
ATOM    837  CA  ARG A 145      36.189  37.207  29.494  1.00  0.00           C
ATOM    838  CB  ARG A 145      35.717  35.925  30.215  1.00  0.00           C
ATOM    839  CG  ARG A 145      35.752  36.076  31.750  1.00  0.00           C
ATOM    840  CD  ARG A 145      35.076  34.922  32.507  1.00  0.00           C
ATOM    841  NE  ARG A 145      33.601  35.014  32.482  1.00  0.00           N
ATOM    842  CZ  ARG A 145      32.742  34.262  31.819  1.00  0.00           C
ATOM    843  NH1 ARG A 145      33.118  33.314  31.008  1.00  0.00           N
ATOM    844  NH2 ARG A 145      31.472  34.471  31.977  1.00  0.00           N
ATOM    845  C   ARG A 145      36.574  36.936  28.035  1.00  0.00           C
ATOM    846  O   ARG A 145      37.753  37.003  27.695  1.00  0.00           O
ATOM    847  N   TYR A 146      35.612  36.633  27.165  1.00  0.00           N
ATOM    848  CA  TYR A 146      35.890  36.141  25.808  1.00  0.00           C
ATOM    849  CB  TYR A 146      34.619  35.508  25.206  1.00  0.00           C
ATOM    850  CG  TYR A 146      33.874  34.516  26.098  1.00  0.00           C
ATOM    851  CD1 TYR A 146      32.466  34.446  26.037  1.00  0.00           C
ATOM    852  CE1 TYR A 146      31.752  33.585  26.895  1.00  0.00           C
ATOM    853  CZ  TYR A 146      32.448  32.782  27.823  1.00  0.00           C
ATOM    854  OH  TYR A 146      31.776  32.003  28.714  1.00  0.00           O
ATOM    855  CE2 TYR A 146      33.858  32.814  27.855  1.00  0.00           C
ATOM    856  CD2 TYR A 146      34.568  33.667  26.988  1.00  0.00           C
ATOM    857  C   TYR A 146      36.477  37.256  24.924  1.00  0.00           C
ATOM    858  O   TYR A 146      35.848  38.301  24.745  1.00  0.00           O
ATOM    859  N   SER A 147      37.684  37.047  24.382  1.00  0.00           N
ATOM    860  CA  SER A 147      38.486  38.043  23.640  1.00  0.00           C
ATOM    861  CB  SER A 147      37.896  38.307  22.244  1.00  0.00           C
ATOM    862  OG  SER A 147      37.584  37.112  21.546  1.00  0.00           O
ATOM    863  C   SER A 147      38.779  39.357  24.405  1.00  0.00           C
ATOM    864  O   SER A 147      38.789  40.438  23.811  1.00  0.00           O
ATOM    865  N   SER A 148      39.002  39.294  25.725  1.00  0.00           N
ATOM    866  CA  SER A 148      39.106  40.473  26.611  1.00  0.00           C
ATOM    867  CB  SER A 148      39.342  40.022  28.059  1.00  0.00           C
ATOM    868  OG  SER A 148      40.513  39.232  28.155  1.00  0.00           O
ATOM    869  C   SER A 148      40.162  41.522  26.213  1.00  0.00           C
ATOM    870  O   SER A 148      39.857  42.716  26.261  1.00  0.00           O
ATOM    871  N   LYS A 149      41.368  41.134  25.759  1.00  0.00           N
ATOM    872  CA  LYS A 149      42.401  42.107  25.330  1.00  0.00           C
ATOM    873  CB  LYS A 149      43.764  41.438  25.067  1.00  0.00           C
ATOM    874  CG  LYS A 149      44.399  40.817  26.323  1.00  0.00           C
ATOM    875  CD  LYS A 149      45.920  40.612  26.182  1.00  0.00           C
ATOM    876  CE  LYS A 149      46.353  39.793  24.956  1.00  0.00           C
ATOM    877  NZ  LYS A 149      46.044  38.351  25.092  1.00  0.00           N
ATOM    878  C   LYS A 149      41.958  42.916  24.104  1.00  0.00           C
ATOM    879  O   LYS A 149      42.094  44.142  24.083  1.00  0.00           O
ATOM    880  N   ARG A 150      41.355  42.266  23.103  1.00  0.00           N
ATOM    881  CA  ARG A 150      40.782  42.936  21.922  1.00  0.00           C
ATOM    882  CB  ARG A 150      40.423  41.864  20.879  1.00  0.00           C
ATOM    883  CG  ARG A 150      39.827  42.430  19.580  1.00  0.00           C
ATOM    884  CD  ARG A 150      40.060  41.514  18.366  1.00  0.00           C
ATOM    885  NE  ARG A 150      39.658  40.107  18.593  1.00  0.00           N
ATOM    886  CZ  ARG A 150      39.578  39.168  17.663  1.00  0.00           C
ATOM    887  NH1 ARG A 150      39.816  39.413  16.410  1.00  0.00           N
ATOM    888  NH2 ARG A 150      39.261  37.945  17.978  1.00  0.00           N
ATOM    889  C   ARG A 150      39.628  43.884  22.285  1.00  0.00           C
ATOM    890  O   ARG A 150      39.533  44.953  21.689  1.00  0.00           O
ATOM    891  N   ARG A 151      38.825  43.575  23.315  1.00  0.00           N
ATOM    892  CA  ARG A 151      37.756  44.476  23.807  1.00  0.00           C
ATOM    893  CB  ARG A 151      36.857  43.777  24.839  1.00  0.00           C
ATOM    894  CG  ARG A 151      36.032  42.646  24.218  1.00  0.00           C
ATOM    895  CD  ARG A 151      35.165  41.960  25.277  1.00  0.00           C
ATOM    896  NE  ARG A 151      34.539  40.750  24.726  1.00  0.00           N
ATOM    897  CZ  ARG A 151      33.430  40.646  24.024  1.00  0.00           C
ATOM    898  NH1 ARG A 151      32.639  41.653  23.794  1.00  0.00           N
ATOM    899  NH2 ARG A 151      33.093  39.499  23.521  1.00  0.00           N
ATOM    900  C   ARG A 151      38.285  45.795  24.379  1.00  0.00           C
ATOM    901  O   ARG A 151      37.700  46.833  24.094  1.00  0.00           O
ATOM    902  N   VAL A 152      39.395  45.790  25.124  1.00  0.00           N
ATOM    903  CA  VAL A 152      40.013  47.049  25.601  1.00  0.00           C
ATOM    904  CB  VAL A 152      40.787  46.883  26.921  1.00  0.00           C
ATOM    905  CG1 VAL A 152      39.832  46.498  28.053  1.00  0.00           C
ATOM    906  CG2 VAL A 152      41.918  45.852  26.840  1.00  0.00           C
ATOM    907  C   VAL A 152      40.874  47.741  24.540  1.00  0.00           C
ATOM    908  O   VAL A 152      41.006  48.963  24.573  1.00  0.00           O
ATOM    909  N   THR A 153      41.397  47.003  23.553  1.00  0.00           N
ATOM    910  CA  THR A 153      42.204  47.563  22.446  1.00  0.00           C
ATOM    911  CB  THR A 153      42.684  46.447  21.498  1.00  0.00           C
ATOM    912  CG2 THR A 153      43.531  46.959  20.333  1.00  0.00           C
ATOM    913  OG1 THR A 153      43.516  45.534  22.191  1.00  0.00           O
ATOM    914  C   THR A 153      41.449  48.665  21.677  1.00  0.00           C
ATOM    915  O   THR A 153      42.051  49.668  21.291  1.00  0.00           O
ATOM    916  N   VAL A 154      40.122  48.549  21.536  1.00  0.00           N
ATOM    917  CA  VAL A 154      39.250  49.563  20.896  1.00  0.00           C
ATOM    918  CB  VAL A 154      38.048  48.910  20.178  1.00  0.00           C
ATOM    919  CG1 VAL A 154      38.519  47.986  19.047  1.00  0.00           C
ATOM    920  CG2 VAL A 154      37.153  48.101  21.123  1.00  0.00           C
ATOM    921  C   VAL A 154      38.809  50.719  21.818  1.00  0.00           C
ATOM    922  O   VAL A 154      38.017  51.561  21.407  1.00  0.00           O
ATOM    923  N   MET A 155      39.327  50.792  23.051  1.00  0.00           N
ATOM    924  CA  MET A 155      39.155  51.938  23.963  1.00  0.00           C
ATOM    925  CB  MET A 155      38.515  51.490  25.286  1.00  0.00           C
ATOM    926  CG  MET A 155      37.056  51.057  25.128  1.00  0.00           C
ATOM    927  SD  MET A 155      36.256  50.726  26.721  1.00  0.00           S
ATOM    928  CE  MET A 155      34.551  50.449  26.179  1.00  0.00           C
ATOM    929  C   MET A 155      40.480  52.659  24.242  1.00  0.00           C
ATOM    930  O   MET A 155      40.550  53.885  24.144  1.00  0.00           O
ATOM    931  N   ILE A 156      41.551  51.912  24.538  1.00  0.00           N
ATOM    932  CA  ILE A 156      42.875  52.485  24.851  1.00  0.00           C
ATOM    933  CB  ILE A 156      43.846  51.398  25.370  1.00  0.00           C
ATOM    934  CG2 ILE A 156      43.245  50.720  26.615  1.00  0.00           C
ATOM    935  CG1 ILE A 156      44.236  50.378  24.276  1.00  0.00           C
ATOM    936  CD1 ILE A 156      45.107  49.213  24.764  1.00  0.00           C
ATOM    937  C   ILE A 156      43.472  53.260  23.666  1.00  0.00           C
ATOM    938  O   ILE A 156      44.197  54.230  23.855  1.00  0.00           O
ATOM    939  N   SER A 157      43.100  52.890  22.440  1.00  0.00           N
ATOM    940  CA  SER A 157      43.469  53.583  21.200  1.00  0.00           C
ATOM    941  CB  SER A 157      43.112  52.693  20.000  1.00  0.00           C
ATOM    942  OG  SER A 157      41.829  52.108  20.153  1.00  0.00           O
ATOM    943  C   SER A 157      42.835  54.975  21.039  1.00  0.00           C
ATOM    944  O   SER A 157      43.269  55.734  20.176  1.00  0.00           O
ATOM    945  N   ILE A 158      41.838  55.340  21.856  1.00  0.00           N
ATOM    946  CA  ILE A 158      41.063  56.582  21.696  1.00  0.00           C
ATOM    947  CB  ILE A 158      39.552  56.288  21.876  1.00  0.00           C
ATOM    948  CG2 ILE A 158      38.713  57.539  21.559  1.00  0.00           C
ATOM    949  CG1 ILE A 158      39.041  55.081  21.048  1.00  0.00           C
ATOM    950  CD1 ILE A 158      39.260  55.174  19.531  1.00  0.00           C
ATOM    951  C   ILE A 158      41.538  57.696  22.642  1.00  0.00           C
ATOM    952  O   ILE A 158      41.710  58.840  22.216  1.00  0.00           O
ATOM    953  N   VAL A 159      41.753  57.389  23.928  1.00  0.00           N
ATOM    954  CA  VAL A 159      41.841  58.418  24.988  1.00  0.00           C
ATOM    955  CB  VAL A 159      41.724  57.806  26.402  1.00  0.00           C
ATOM    956  CG1 VAL A 159      40.396  57.051  26.558  1.00  0.00           C
ATOM    957  CG2 VAL A 159      42.861  56.848  26.771  1.00  0.00           C
ATOM    958  C   VAL A 159      43.062  59.338  24.853  1.00  0.00           C
ATOM    959  O   VAL A 159      42.927  60.561  24.948  1.00  0.00           O
ATOM    960  N   TRP A 160      44.239  58.794  24.531  1.00  0.00           N
ATOM    961  CA  TRP A 160      45.438  59.601  24.264  1.00  0.00           C
ATOM    962  CB  TRP A 160      46.697  58.732  24.377  1.00  0.00           C
ATOM    963  CG  TRP A 160      47.028  58.295  25.772  1.00  0.00           C
ATOM    964  CD1 TRP A 160      47.693  59.035  26.690  1.00  0.00           C
ATOM    965  NE1 TRP A 160      47.793  58.330  27.873  1.00  0.00           N
ATOM    966  CE2 TRP A 160      47.187  57.095  27.783  1.00  0.00           C
ATOM    967  CZ2 TRP A 160      47.006  56.043  28.693  1.00  0.00           C
ATOM    968  CH2 TRP A 160      46.307  54.895  28.285  1.00  0.00           C
ATOM    969  CZ3 TRP A 160      45.832  54.802  26.966  1.00  0.00           C
ATOM    970  CE3 TRP A 160      46.042  55.854  26.053  1.00  0.00           C
ATOM    971  CD2 TRP A 160      46.704  57.037  26.441  1.00  0.00           C
ATOM    972  C   TRP A 160      45.379  60.323  22.910  1.00  0.00           C
ATOM    973  O   TRP A 160      45.886  61.437  22.799  1.00  0.00           O
ATOM    974  N   VAL A 161      44.722  59.748  21.896  1.00  0.00           N
ATOM    975  CA  VAL A 161      44.608  60.359  20.558  1.00  0.00           C
ATOM    976  CB  VAL A 161      44.132  59.328  19.514  1.00  0.00           C
ATOM    977  CG1 VAL A 161      43.943  59.952  18.124  1.00  0.00           C
ATOM    978  CG2 VAL A 161      45.164  58.201  19.374  1.00  0.00           C
ATOM    979  C   VAL A 161      43.706  61.595  20.591  1.00  0.00           C
ATOM    980  O   VAL A 161      44.078  62.638  20.049  1.00  0.00           O
ATOM    981  N   LEU A 162      42.570  61.536  21.294  1.00  0.00           N
ATOM    982  CA  LEU A 162      41.727  62.714  21.534  1.00  0.00           C
ATOM    983  CB  LEU A 162      40.418  62.261  22.205  1.00  0.00           C
ATOM    984  CG  LEU A 162      39.439  63.404  22.545  1.00  0.00           C
ATOM    985  CD1 LEU A 162      39.059  64.251  21.328  1.00  0.00           C
ATOM    986  CD2 LEU A 162      38.152  62.818  23.124  1.00  0.00           C
ATOM    987  C   LEU A 162      42.476  63.779  22.355  1.00  0.00           C
ATOM    988  O   LEU A 162      42.449  64.958  22.004  1.00  0.00           O
ATOM    989  N   SER A 163      43.214  63.359  23.386  1.00  0.00           N
ATOM    990  CA  SER A 163      44.027  64.256  24.221  1.00  0.00           C
ATOM    991  CB  SER A 163      44.669  63.479  25.368  1.00  0.00           C
ATOM    992  OG  SER A 163      43.681  62.856  26.158  1.00  0.00           O
ATOM    993  C   SER A 163      45.123  64.982  23.428  1.00  0.00           C
ATOM    994  O   SER A 163      45.334  66.181  23.613  1.00  0.00           O
ATOM    995  N   PHE A 164      45.791  64.296  22.495  1.00  0.00           N
ATOM    996  CA  PHE A 164      46.745  64.927  21.579  1.00  0.00           C
ATOM    997  CB  PHE A 164      47.573  63.848  20.870  1.00  0.00           C
ATOM    998  CG  PHE A 164      48.652  64.422  19.971  1.00  0.00           C
ATOM    999  CD1 PHE A 164      48.517  64.369  18.570  1.00  0.00           C
ATOM   1000  CE1 PHE A 164      49.508  64.928  17.743  1.00  0.00           C
ATOM   1001  CZ  PHE A 164      50.634  65.549  18.313  1.00  0.00           C
ATOM   1002  CE2 PHE A 164      50.768  65.611  19.711  1.00  0.00           C
ATOM   1003  CD2 PHE A 164      49.781  65.046  20.539  1.00  0.00           C
ATOM   1004  C   PHE A 164      46.045  65.844  20.564  1.00  0.00           C
ATOM   1005  O   PHE A 164      46.531  66.938  20.287  1.00  0.00           O
ATOM   1006  N   THR A 165      44.868  65.455  20.061  1.00  0.00           N
ATOM   1007  CA  THR A 165      44.083  66.250  19.095  1.00  0.00           C
ATOM   1008  CB  THR A 165      42.825  65.487  18.642  1.00  0.00           C
ATOM   1009  CG2 THR A 165      42.024  66.233  17.576  1.00  0.00           C
ATOM   1010  OG1 THR A 165      43.190  64.257  18.058  1.00  0.00           O
ATOM   1011  C   THR A 165      43.700  67.626  19.656  1.00  0.00           C
ATOM   1012  O   THR A 165      43.816  68.625  18.944  1.00  0.00           O
ATOM   1013  N   ILE A 166      43.326  67.709  20.940  1.00  0.00           N
ATOM   1014  CA  ILE A 166      43.044  68.995  21.613  1.00  0.00           C
ATOM   1015  CB  ILE A 166      41.971  68.850  22.722  1.00  0.00           C
ATOM   1016  CG2 ILE A 166      40.684  68.285  22.092  1.00  0.00           C
ATOM   1017  CG1 ILE A 166      42.349  67.976  23.941  1.00  0.00           C
ATOM   1018  CD1 ILE A 166      43.261  68.659  24.969  1.00  0.00           C
ATOM   1019  C   ILE A 166      44.310  69.737  22.074  1.00  0.00           C
ATOM   1020  O   ILE A 166      44.250  70.932  22.345  1.00  0.00           O
ATOM   1021  N   SER A 167      45.465  69.063  22.106  1.00  0.00           N
ATOM   1022  CA  SER A 167      46.771  69.667  22.427  1.00  0.00           C
ATOM   1023  CB  SER A 167      47.651  68.680  23.204  1.00  0.00           C
ATOM   1024  OG  SER A 167      46.986  68.193  24.355  1.00  0.00           O
ATOM   1025  C   SER A 167      47.520  70.186  21.187  1.00  0.00           C
ATOM   1026  O   SER A 167      48.426  71.006  21.317  1.00  0.00           O
ATOM   1027  N   CYS A 168      47.125  69.771  19.975  1.00  0.00           N
ATOM   1028  CA  CYS A 168      47.742  70.165  18.699  1.00  0.00           C
ATOM   1029  CB  CYS A 168      46.888  69.620  17.542  1.00  0.00           C
ATOM   1030  SG  CYS A 168      47.229  67.857  17.279  1.00  0.00           S
ATOM   1031  C   CYS A 168      47.993  71.680  18.509  1.00  0.00           C
ATOM   1032  O   CYS A 168      49.045  72.015  17.955  1.00  0.00           O
ATOM   1033  N   PRO A 169      47.130  72.615  18.968  1.00  0.00           N
ATOM   1034  CD  PRO A 169      45.760  72.408  19.424  1.00  0.00           C
ATOM   1035  CG  PRO A 169      45.048  73.740  19.202  1.00  0.00           C
ATOM   1036  CB  PRO A 169      46.168  74.747  19.453  1.00  0.00           C
ATOM   1037  CA  PRO A 169      47.405  74.053  18.872  1.00  0.00           C
ATOM   1038  C   PRO A 169      48.691  74.518  19.578  1.00  0.00           C
ATOM   1039  O   PRO A 169      49.231  75.556  19.205  1.00  0.00           O
ATOM   1040  N   LEU A 170      49.220  73.754  20.542  1.00  0.00           N
ATOM   1041  CA  LEU A 170      50.482  74.059  21.233  1.00  0.00           C
ATOM   1042  CB  LEU A 170      50.500  73.341  22.598  1.00  0.00           C
ATOM   1043  CG  LEU A 170      49.328  73.695  23.535  1.00  0.00           C
ATOM   1044  CD1 LEU A 170      49.433  72.886  24.826  1.00  0.00           C
ATOM   1045  CD2 LEU A 170      49.300  75.183  23.895  1.00  0.00           C
ATOM   1046  C   LEU A 170      51.735  73.701  20.408  1.00  0.00           C
ATOM   1047  O   LEU A 170      52.819  74.203  20.701  1.00  0.00           O
ATOM   1048  N   LEU A 171      51.583  72.861  19.376  1.00  0.00           N
ATOM   1049  CA  LEU A 171      52.672  72.323  18.545  1.00  0.00           C
ATOM   1050  CB  LEU A 171      52.643  70.791  18.716  1.00  0.00           C
ATOM   1051  CG  LEU A 171      53.780  70.016  18.024  1.00  0.00           C
ATOM   1052  CD1 LEU A 171      55.165  70.419  18.535  1.00  0.00           C
ATOM   1053  CD2 LEU A 171      53.598  68.519  18.286  1.00  0.00           C
ATOM   1054  C   LEU A 171      52.583  72.751  17.064  1.00  0.00           C
ATOM   1055  O   LEU A 171      53.602  72.802  16.372  1.00  0.00           O
ATOM   1056  N   PHE A 172      51.375  73.072  16.584  1.00  0.00           N
ATOM   1057  CA  PHE A 172      51.087  73.463  15.193  1.00  0.00           C
ATOM   1058  CB  PHE A 172      50.353  72.306  14.490  1.00  0.00           C
ATOM   1059  CG  PHE A 172      51.018  70.943  14.608  1.00  0.00           C
ATOM   1060  CD1 PHE A 172      52.289  70.720  14.044  1.00  0.00           C
ATOM   1061  CE1 PHE A 172      52.909  69.464  14.170  1.00  0.00           C
ATOM   1062  CZ  PHE A 172      52.257  68.420  14.850  1.00  0.00           C
ATOM   1063  CE2 PHE A 172      50.985  68.636  15.408  1.00  0.00           C
ATOM   1064  CD2 PHE A 172      50.370  69.896  15.292  1.00  0.00           C
ATOM   1065  C   PHE A 172      50.285  74.777  15.066  1.00  0.00           C
ATOM   1066  O   PHE A 172      49.969  75.197  13.948  1.00  0.00           O
ATOM   1067  N   GLY A 173      49.937  75.419  16.187  1.00  0.00           N
ATOM   1068  CA  GLY A 173      49.195  76.684  16.259  1.00  0.00           C
ATOM   1069  C   GLY A 173      49.993  77.813  16.925  1.00  0.00           C
ATOM   1070  O   GLY A 173      51.195  77.692  17.161  1.00  0.00           O
ATOM   1071  N   LEU A 174      49.324  78.933  17.220  1.00  0.00           N
ATOM   1072  CA  LEU A 174      49.943  80.115  17.834  1.00  0.00           C
ATOM   1073  CB  LEU A 174      49.210  81.382  17.346  1.00  0.00           C
ATOM   1074  CG  LEU A 174      49.796  82.726  17.833  1.00  0.00           C
ATOM   1075  CD1 LEU A 174      51.312  82.843  17.651  1.00  0.00           C
ATOM   1076  CD2 LEU A 174      49.156  83.875  17.050  1.00  0.00           C
ATOM   1077  C   LEU A 174      50.065  79.964  19.365  1.00  0.00           C
ATOM   1078  O   LEU A 174      49.325  80.576  20.136  1.00  0.00           O
ATOM   1079  N   ASN A 175      51.011  79.123  19.786  1.00  0.00           N
ATOM   1080  CA  ASN A 175      51.468  79.003  21.174  1.00  0.00           C
ATOM   1081  CB  ASN A 175      52.257  77.680  21.296  1.00  0.00           C
ATOM   1082  CG  ASN A 175      52.405  77.168  22.721  1.00  0.00           C
ATOM   1083  OD1 ASN A 175      51.917  77.750  23.678  1.00  0.00           O
ATOM   1084  ND2 ASN A 175      53.053  76.046  22.907  1.00  0.00           N
ATOM   1085  C   ASN A 175      52.294  80.242  21.604  1.00  0.00           C
ATOM   1086  O   ASN A 175      52.673  81.068  20.770  1.00  0.00           O
ATOM   1087  N   ASN A 176      52.608  80.382  22.898  1.00  0.00           N
ATOM   1088  CA  ASN A 176      53.597  81.368  23.345  1.00  0.00           C
ATOM   1089  CB  ASN A 176      53.402  81.725  24.838  1.00  0.00           C
ATOM   1090  CG  ASN A 176      53.829  80.663  25.843  1.00  0.00           C
ATOM   1091  OD1 ASN A 176      53.957  79.491  25.551  1.00  0.00           O
ATOM   1092  ND2 ASN A 176      54.069  81.047  27.074  1.00  0.00           N
ATOM   1093  C   ASN A 176      55.032  80.937  22.965  1.00  0.00           C
ATOM   1094  O   ASN A 176      55.284  79.784  22.628  1.00  0.00           O
ATOM   1095  N   ALA A 177      55.979  81.879  23.004  1.00  0.00           N
ATOM   1096  CA  ALA A 177      57.363  81.673  22.553  1.00  0.00           C
ATOM   1097  CB  ALA A 177      57.523  82.329  21.173  1.00  0.00           C
ATOM   1098  C   ALA A 177      58.417  82.146  23.578  1.00  0.00           C
ATOM   1099  O   ALA A 177      59.552  82.448  23.219  1.00  0.00           O
ATOM   1100  N   ASP A 178      58.045  82.240  24.858  1.00  0.00           N
ATOM   1101  CA  ASP A 178      58.943  82.693  25.927  1.00  0.00           C
ATOM   1102  CB  ASP A 178      58.124  83.322  27.059  1.00  0.00           C
ATOM   1103  CG  ASP A 178      59.060  83.856  28.139  1.00  0.00           C
ATOM   1104  OD1 ASP A 178      59.631  84.957  27.949  1.00  0.00           O
ATOM   1105  OD2 ASP A 178      59.312  83.111  29.109  1.00  0.00           O
ATOM   1106  C   ASP A 178      59.873  81.574  26.440  1.00  0.00           C
ATOM   1107  O   ASP A 178      59.499  80.397  26.439  1.00  0.00           O
ATOM   1108  N   GLN A 179      61.073  81.954  26.896  1.00  0.00           N
ATOM   1109  CA  GLN A 179      62.143  81.050  27.335  1.00  0.00           C
ATOM   1110  CB  GLN A 179      63.210  80.989  26.221  1.00  0.00           C
ATOM   1111  CG  GLN A 179      63.979  79.662  26.225  1.00  0.00           C
ATOM   1112  CD  GLN A 179      64.997  79.566  25.096  1.00  0.00           C
ATOM   1113  OE1 GLN A 179      64.732  79.048  24.020  1.00  0.00           O
ATOM   1114  NE2 GLN A 179      66.190  80.087  25.252  1.00  0.00           N
ATOM   1115  C   GLN A 179      62.708  81.402  28.735  1.00  0.00           C
ATOM   1116  O   GLN A 179      63.876  81.137  29.019  1.00  0.00           O
ATOM   1117  N   ASN A 180      61.900  82.009  29.614  1.00  0.00           N
ATOM   1118  CA  ASN A 180      62.284  82.378  30.987  1.00  0.00           C
ATOM   1119  CB  ASN A 180      62.675  83.866  30.966  1.00  0.00           C
ATOM   1120  CG  ASN A 180      63.215  84.357  32.295  1.00  0.00           C
ATOM   1121  OD1 ASN A 180      62.593  85.160  32.975  1.00  0.00           O
ATOM   1122  ND2 ASN A 180      64.390  83.911  32.668  1.00  0.00           N
ATOM   1123  C   ASN A 180      61.182  82.064  32.027  1.00  0.00           C
ATOM   1124  O   ASN A 180      61.478  81.519  33.089  1.00  0.00           O
ATOM   1125  N   GLU A 181      59.913  82.313  31.688  1.00  0.00           N
ATOM   1126  CA  GLU A 181      58.724  81.784  32.378  1.00  0.00           C
ATOM   1127  CB  GLU A 181      57.650  82.886  32.434  1.00  0.00           C
ATOM   1128  CG  GLU A 181      56.353  82.458  33.150  1.00  0.00           C
ATOM   1129  CD  GLU A 181      55.324  83.596  33.250  1.00  0.00           C
ATOM   1130  OE1 GLU A 181      54.395  83.520  34.094  1.00  0.00           O
ATOM   1131  OE2 GLU A 181      55.425  84.580  32.487  1.00  0.00           O
ATOM   1132  C   GLU A 181      58.189  80.518  31.681  1.00  0.00           C
ATOM   1133  O   GLU A 181      57.738  79.594  32.355  1.00  0.00           O
ATOM   1134  N   CYS A 182      58.296  80.444  30.345  1.00  0.00           N
ATOM   1135  CA  CYS A 182      57.867  79.323  29.486  1.00  0.00           C
ATOM   1136  CB  CYS A 182      58.740  78.081  29.792  1.00  0.00           C
ATOM   1137  SG  CYS A 182      57.987  76.440  29.577  1.00  0.00           S
ATOM   1138  C   CYS A 182      56.345  79.034  29.447  1.00  0.00           C
ATOM   1139  O   CYS A 182      55.763  79.009  28.358  1.00  0.00           O
ATOM   1140  N   ILE A 183      55.704  78.807  30.597  1.00  0.00           N
ATOM   1141  CA  ILE A 183      54.378  78.172  30.737  1.00  0.00           C
ATOM   1142  CB  ILE A 183      54.137  77.759  32.209  1.00  0.00           C
ATOM   1143  CG2 ILE A 183      55.171  76.694  32.625  1.00  0.00           C
ATOM   1144  CG1 ILE A 183      54.139  78.974  33.165  1.00  0.00           C
ATOM   1145  CD1 ILE A 183      53.722  78.631  34.599  1.00  0.00           C
ATOM   1146  C   ILE A 183      53.195  78.983  30.168  1.00  0.00           C
ATOM   1147  O   ILE A 183      53.310  80.171  29.870  1.00  0.00           O
ATOM   1148  N   ILE A 184      52.038  78.324  30.001  1.00  0.00           N
ATOM   1149  CA  ILE A 184      50.858  78.873  29.309  1.00  0.00           C
ATOM   1150  CB  ILE A 184      50.349  77.914  28.203  1.00  0.00           C
ATOM   1151  CG2 ILE A 184      51.352  77.920  27.036  1.00  0.00           C
ATOM   1152  CG1 ILE A 184      50.069  76.475  28.701  1.00  0.00           C
ATOM   1153  CD1 ILE A 184      49.377  75.582  27.662  1.00  0.00           C
ATOM   1154  C   ILE A 184      49.725  79.330  30.250  1.00  0.00           C
ATOM   1155  O   ILE A 184      49.124  78.545  30.983  1.00  0.00           O
ATOM   1156  N   ALA A 185      49.367  80.612  30.140  1.00  0.00           N
ATOM   1157  CA  ALA A 185      48.219  81.245  30.806  1.00  0.00           C
ATOM   1158  CB  ALA A 185      48.741  82.140  31.939  1.00  0.00           C
ATOM   1159  C   ALA A 185      47.300  81.982  29.801  1.00  0.00           C
ATOM   1160  O   ALA A 185      46.708  83.012  30.109  1.00  0.00           O
ATOM   1161  N   ASN A 186      47.212  81.488  28.560  1.00  0.00           N
ATOM   1162  CA  ASN A 186      46.450  82.140  27.491  1.00  0.00           C
ATOM   1163  CB  ASN A 186      47.137  81.840  26.143  1.00  0.00           C
ATOM   1164  CG  ASN A 186      46.532  82.616  24.983  1.00  0.00           C
ATOM   1165  OD1 ASN A 186      45.444  83.164  25.060  1.00  0.00           O
ATOM   1166  ND2 ASN A 186      47.226  82.685  23.875  1.00  0.00           N
ATOM   1167  C   ASN A 186      44.964  81.708  27.507  1.00  0.00           C
ATOM   1168  O   ASN A 186      44.701  80.524  27.264  1.00  0.00           O
ATOM   1169  N   PRO A 187      43.979  82.613  27.709  1.00  0.00           N
ATOM   1170  CD  PRO A 187      44.133  84.048  27.911  1.00  0.00           C
ATOM   1171  CG  PRO A 187      42.807  84.666  27.479  1.00  0.00           C
ATOM   1172  CB  PRO A 187      41.792  83.589  27.852  1.00  0.00           C
ATOM   1173  CA  PRO A 187      42.552  82.266  27.669  1.00  0.00           C
ATOM   1174  C   PRO A 187      42.127  81.579  26.363  1.00  0.00           C
ATOM   1175  O   PRO A 187      41.305  80.662  26.403  1.00  0.00           O
ATOM   1176  N   ALA A 188      42.725  81.957  25.225  1.00  0.00           N
ATOM   1177  CA  ALA A 188      42.407  81.411  23.904  1.00  0.00           C
ATOM   1178  CB  ALA A 188      43.067  82.297  22.839  1.00  0.00           C
ATOM   1179  C   ALA A 188      42.788  79.926  23.728  1.00  0.00           C
ATOM   1180  O   ALA A 188      42.364  79.304  22.758  1.00  0.00           O
ATOM   1181  N   PHE A 189      43.532  79.340  24.674  1.00  0.00           N
ATOM   1182  CA  PHE A 189      43.738  77.892  24.765  1.00  0.00           C
ATOM   1183  CB  PHE A 189      45.229  77.571  24.594  1.00  0.00           C
ATOM   1184  CG  PHE A 189      45.485  76.077  24.578  1.00  0.00           C
ATOM   1185  CD1 PHE A 189      45.308  75.350  23.386  1.00  0.00           C
ATOM   1186  CE1 PHE A 189      45.444  73.951  23.387  1.00  0.00           C
ATOM   1187  CZ  PHE A 189      45.750  73.276  24.580  1.00  0.00           C
ATOM   1188  CE2 PHE A 189      45.923  74.000  25.772  1.00  0.00           C
ATOM   1189  CD2 PHE A 189      45.798  75.399  25.771  1.00  0.00           C
ATOM   1190  C   PHE A 189      43.184  77.296  26.068  1.00  0.00           C
ATOM   1191  O   PHE A 189      42.534  76.250  26.038  1.00  0.00           O
ATOM   1192  N   VAL A 190      43.408  77.952  27.214  1.00  0.00           N
ATOM   1193  CA  VAL A 190      43.076  77.422  28.552  1.00  0.00           C
ATOM   1194  CB  VAL A 190      43.571  78.384  29.658  1.00  0.00           C
ATOM   1195  CG1 VAL A 190      43.054  78.034  31.060  1.00  0.00           C
ATOM   1196  CG2 VAL A 190      45.106  78.367  29.734  1.00  0.00           C
ATOM   1197  C   VAL A 190      41.584  77.107  28.698  1.00  0.00           C
ATOM   1198  O   VAL A 190      41.252  76.081  29.287  1.00  0.00           O
ATOM   1199  N   VAL A 191      40.682  77.916  28.129  1.00  0.00           N
ATOM   1200  CA  VAL A 191      39.230  77.658  28.203  1.00  0.00           C
ATOM   1201  CB  VAL A 191      38.424  78.897  27.755  1.00  0.00           C
ATOM   1202  CG1 VAL A 191      36.910  78.643  27.774  1.00  0.00           C
ATOM   1203  CG2 VAL A 191      38.700  80.090  28.680  1.00  0.00           C
ATOM   1204  C   VAL A 191      38.841  76.416  27.393  1.00  0.00           C
ATOM   1205  O   VAL A 191      38.251  75.482  27.935  1.00  0.00           O
ATOM   1206  N   TYR A 192      39.203  76.385  26.107  1.00  0.00           N
ATOM   1207  CA  TYR A 192      38.771  75.348  25.160  1.00  0.00           C
ATOM   1208  CB  TYR A 192      39.031  75.838  23.728  1.00  0.00           C
ATOM   1209  CG  TYR A 192      38.397  77.182  23.403  1.00  0.00           C
ATOM   1210  CD1 TYR A 192      39.176  78.355  23.442  1.00  0.00           C
ATOM   1211  CE1 TYR A 192      38.595  79.603  23.148  1.00  0.00           C
ATOM   1212  CZ  TYR A 192      37.229  79.687  22.809  1.00  0.00           C
ATOM   1213  OH  TYR A 192      36.684  80.896  22.503  1.00  0.00           O
ATOM   1214  CE2 TYR A 192      36.445  78.512  22.768  1.00  0.00           C
ATOM   1215  CD2 TYR A 192      37.031  77.264  23.066  1.00  0.00           C
ATOM   1216  C   TYR A 192      39.423  73.976  25.411  1.00  0.00           C
ATOM   1217  O   TYR A 192      38.845  72.951  25.061  1.00  0.00           O
ATOM   1218  N   SER A 193      40.587  73.938  26.065  1.00  0.00           N
ATOM   1219  CA  SER A 193      41.211  72.694  26.540  1.00  0.00           C
ATOM   1220  CB  SER A 193      42.729  72.860  26.654  1.00  0.00           C
ATOM   1221  OG  SER A 193      43.048  74.007  27.417  1.00  0.00           O
ATOM   1222  C   SER A 193      40.605  72.204  27.861  1.00  0.00           C
ATOM   1223  O   SER A 193      40.222  71.039  27.956  1.00  0.00           O
ATOM   1224  N   SER A 194      40.423  73.081  28.859  1.00  0.00           N
ATOM   1225  CA  SER A 194      39.921  72.703  30.197  1.00  0.00           C
ATOM   1226  CB  SER A 194      39.827  73.927  31.108  1.00  0.00           C
ATOM   1227  OG  SER A 194      41.111  74.452  31.363  1.00  0.00           O
ATOM   1228  C   SER A 194      38.543  72.033  30.181  1.00  0.00           C
ATOM   1229  O   SER A 194      38.274  71.151  30.999  1.00  0.00           O
ATOM   1230  N   ILE A 195      37.669  72.401  29.236  1.00  0.00           N
ATOM   1231  CA  ILE A 195      36.364  71.740  29.064  1.00  0.00           C
ATOM   1232  CB  ILE A 195      35.438  72.527  28.110  1.00  0.00           C
ATOM   1233  CG2 ILE A 195      35.042  73.861  28.770  1.00  0.00           C
ATOM   1234  CG1 ILE A 195      36.070  72.735  26.718  1.00  0.00           C
ATOM   1235  CD1 ILE A 195      35.132  73.375  25.687  1.00  0.00           C
ATOM   1236  C   ILE A 195      36.483  70.260  28.662  1.00  0.00           C
ATOM   1237  O   ILE A 195      35.569  69.489  28.948  1.00  0.00           O
ATOM   1238  N   VAL A 196      37.613  69.836  28.084  1.00  0.00           N
ATOM   1239  CA  VAL A 196      37.930  68.426  27.793  1.00  0.00           C
ATOM   1240  CB  VAL A 196      38.596  68.268  26.408  1.00  0.00           C
ATOM   1241  CG1 VAL A 196      38.616  66.795  25.976  1.00  0.00           C
ATOM   1242  CG2 VAL A 196      37.848  69.053  25.321  1.00  0.00           C
ATOM   1243  C   VAL A 196      38.800  67.816  28.898  1.00  0.00           C
ATOM   1244  O   VAL A 196      38.538  66.695  29.321  1.00  0.00           O
ATOM   1245  N   SER A 197      39.774  68.560  29.436  1.00  0.00           N
ATOM   1246  CA  SER A 197      40.667  68.105  30.520  1.00  0.00           C
ATOM   1247  CB  SER A 197      41.850  69.062  30.680  1.00  0.00           C
ATOM   1248  OG  SER A 197      42.460  69.316  29.429  1.00  0.00           O
ATOM   1249  C   SER A 197      39.979  67.907  31.880  1.00  0.00           C
ATOM   1250  O   SER A 197      40.591  67.375  32.805  1.00  0.00           O
ATOM   1251  N   PHE A 198      38.705  68.287  32.016  1.00  0.00           N
ATOM   1252  CA  PHE A 198      37.841  67.832  33.108  1.00  0.00           C
ATOM   1253  CB  PHE A 198      37.974  68.777  34.315  1.00  0.00           C
ATOM   1254  CG  PHE A 198      37.057  68.410  35.470  1.00  0.00           C
ATOM   1255  CD1 PHE A 198      37.215  67.182  36.140  1.00  0.00           C
ATOM   1256  CE1 PHE A 198      36.358  66.837  37.199  1.00  0.00           C
ATOM   1257  CZ  PHE A 198      35.305  67.693  37.560  1.00  0.00           C
ATOM   1258  CE2 PHE A 198      35.120  68.903  36.871  1.00  0.00           C
ATOM   1259  CD2 PHE A 198      36.007  69.271  35.843  1.00  0.00           C
ATOM   1260  C   PHE A 198      36.369  67.696  32.695  1.00  0.00           C
ATOM   1261  O   PHE A 198      35.797  66.609  32.783  1.00  0.00           O
ATOM   1262  N   TYR A 199      35.743  68.805  32.285  1.00  0.00           N
ATOM   1263  CA  TYR A 199      34.294  68.970  32.443  1.00  0.00           C
ATOM   1264  CB  TYR A 199      33.891  70.425  32.166  1.00  0.00           C
ATOM   1265  CG  TYR A 199      34.349  71.404  33.232  1.00  0.00           C
ATOM   1266  CD1 TYR A 199      33.528  71.647  34.351  1.00  0.00           C
ATOM   1267  CE1 TYR A 199      33.944  72.545  35.353  1.00  0.00           C
ATOM   1268  CZ  TYR A 199      35.186  73.203  35.243  1.00  0.00           C
ATOM   1269  OH  TYR A 199      35.578  74.066  36.215  1.00  0.00           O
ATOM   1270  CE2 TYR A 199      36.012  72.957  34.125  1.00  0.00           C
ATOM   1271  CD2 TYR A 199      35.592  72.061  33.122  1.00  0.00           C
ATOM   1272  C   TYR A 199      33.444  67.990  31.625  1.00  0.00           C
ATOM   1273  O   TYR A 199      32.594  67.316  32.202  1.00  0.00           O
ATOM   1274  N   VAL A 200      33.647  67.875  30.310  1.00  0.00           N
ATOM   1275  CA  VAL A 200      32.793  67.026  29.459  1.00  0.00           C
ATOM   1276  CB  VAL A 200      32.957  67.356  27.958  1.00  0.00           C
ATOM   1277  CG1 VAL A 200      32.180  66.386  27.060  1.00  0.00           C
ATOM   1278  CG2 VAL A 200      32.439  68.772  27.665  1.00  0.00           C
ATOM   1279  C   VAL A 200      32.944  65.531  29.796  1.00  0.00           C
ATOM   1280  O   VAL A 200      31.914  64.896  30.032  1.00  0.00           O
ATOM   1281  N   PRO A 201      34.157  64.948  29.925  1.00  0.00           N
ATOM   1282  CD  PRO A 201      35.456  65.468  29.512  1.00  0.00           C
ATOM   1283  CG  PRO A 201      36.287  64.230  29.193  1.00  0.00           C
ATOM   1284  CB  PRO A 201      35.798  63.244  30.247  1.00  0.00           C
ATOM   1285  CA  PRO A 201      34.299  63.550  30.344  1.00  0.00           C
ATOM   1286  C   PRO A 201      33.742  63.273  31.750  1.00  0.00           C
ATOM   1287  O   PRO A 201      33.120  62.230  31.967  1.00  0.00           O
ATOM   1288  N   PHE A 202      33.887  64.213  32.694  1.00  0.00           N
ATOM   1289  CA  PHE A 202      33.280  64.110  34.026  1.00  0.00           C
ATOM   1290  CB  PHE A 202      33.818  65.241  34.916  1.00  0.00           C
ATOM   1291  CG  PHE A 202      33.261  65.229  36.326  1.00  0.00           C
ATOM   1292  CD1 PHE A 202      33.920  64.511  37.342  1.00  0.00           C
ATOM   1293  CE1 PHE A 202      33.384  64.476  38.642  1.00  0.00           C
ATOM   1294  CZ  PHE A 202      32.174  65.135  38.918  1.00  0.00           C
ATOM   1295  CE2 PHE A 202      31.521  65.865  37.911  1.00  0.00           C
ATOM   1296  CD2 PHE A 202      32.069  65.919  36.618  1.00  0.00           C
ATOM   1297  C   PHE A 202      31.742  64.121  33.960  1.00  0.00           C
ATOM   1298  O   PHE A 202      31.094  63.257  34.551  1.00  0.00           O
ATOM   1299  N   ILE A 203      31.148  65.045  33.197  1.00  0.00           N
ATOM   1300  CA  ILE A 203      29.689  65.169  33.030  1.00  0.00           C
ATOM   1301  CB  ILE A 203      29.348  66.485  32.286  1.00  0.00           C
ATOM   1302  CG2 ILE A 203      27.890  66.513  31.785  1.00  0.00           C
ATOM   1303  CG1 ILE A 203      29.597  67.690  33.227  1.00  0.00           C
ATOM   1304  CD1 ILE A 203      29.646  69.045  32.507  1.00  0.00           C
ATOM   1305  C   ILE A 203      29.099  63.927  32.350  1.00  0.00           C
ATOM   1306  O   ILE A 203      28.068  63.432  32.800  1.00  0.00           O
ATOM   1307  N   VAL A 204      29.758  63.368  31.328  1.00  0.00           N
ATOM   1308  CA  VAL A 204      29.322  62.107  30.694  1.00  0.00           C
ATOM   1309  CB  VAL A 204      30.125  61.825  29.408  1.00  0.00           C
ATOM   1310  CG1 VAL A 204      29.815  60.447  28.806  1.00  0.00           C
ATOM   1311  CG2 VAL A 204      29.796  62.866  28.328  1.00  0.00           C
ATOM   1312  C   VAL A 204      29.401  60.938  31.683  1.00  0.00           C
ATOM   1313  O   VAL A 204      28.454  60.158  31.777  1.00  0.00           O
ATOM   1314  N   THR A 205      30.474  60.849  32.477  1.00  0.00           N
ATOM   1315  CA  THR A 205      30.625  59.819  33.525  1.00  0.00           C
ATOM   1316  CB  THR A 205      31.995  59.943  34.217  1.00  0.00           C
ATOM   1317  CG2 THR A 205      32.263  58.814  35.211  1.00  0.00           C
ATOM   1318  OG1 THR A 205      33.028  59.885  33.263  1.00  0.00           O
ATOM   1319  C   THR A 205      29.508  59.910  34.572  1.00  0.00           C
ATOM   1320  O   THR A 205      28.911  58.895  34.942  1.00  0.00           O
ATOM   1321  N   LEU A 206      29.172  61.129  35.009  1.00  0.00           N
ATOM   1322  CA  LEU A 206      28.075  61.390  35.940  1.00  0.00           C
ATOM   1323  CB  LEU A 206      28.170  62.858  36.399  1.00  0.00           C
ATOM   1324  CG  LEU A 206      27.077  63.297  37.392  1.00  0.00           C
ATOM   1325  CD1 LEU A 206      27.066  62.467  38.678  1.00  0.00           C
ATOM   1326  CD2 LEU A 206      27.302  64.761  37.772  1.00  0.00           C
ATOM   1327  C   LEU A 206      26.706  61.057  35.326  1.00  0.00           C
ATOM   1328  O   LEU A 206      25.890  60.415  35.981  1.00  0.00           O
ATOM   1329  N   LEU A 207      26.457  61.432  34.068  1.00  0.00           N
ATOM   1330  CA  LEU A 207      25.203  61.140  33.365  1.00  0.00           C
ATOM   1331  CB  LEU A 207      25.213  61.891  32.019  1.00  0.00           C
ATOM   1332  CG  LEU A 207      23.946  61.707  31.161  1.00  0.00           C
ATOM   1333  CD1 LEU A 207      22.674  62.177  31.872  1.00  0.00           C
ATOM   1334  CD2 LEU A 207      24.091  62.505  29.865  1.00  0.00           C
ATOM   1335  C   LEU A 207      24.981  59.628  33.194  1.00  0.00           C
ATOM   1336  O   LEU A 207      23.870  59.143  33.419  1.00  0.00           O
ATOM   1337  N   VAL A 208      26.037  58.870  32.877  1.00  0.00           N
ATOM   1338  CA  VAL A 208      26.001  57.398  32.850  1.00  0.00           C
ATOM   1339  CB  VAL A 208      27.327  56.826  32.306  1.00  0.00           C
ATOM   1340  CG1 VAL A 208      27.447  55.313  32.530  1.00  0.00           C
ATOM   1341  CG2 VAL A 208      27.436  57.073  30.795  1.00  0.00           C
ATOM   1342  C   VAL A 208      25.672  56.831  34.234  1.00  0.00           C
ATOM   1343  O   VAL A 208      24.794  55.975  34.341  1.00  0.00           O
ATOM   1344  N   TYR A 209      26.306  57.327  35.303  1.00  0.00           N
ATOM   1345  CA  TYR A 209      25.997  56.883  36.666  1.00  0.00           C
ATOM   1346  CB  TYR A 209      27.005  57.480  37.662  1.00  0.00           C
ATOM   1347  CG  TYR A 209      26.731  57.179  39.131  1.00  0.00           C
ATOM   1348  CD1 TYR A 209      26.280  55.906  39.542  1.00  0.00           C
ATOM   1349  CE1 TYR A 209      25.988  55.656  40.897  1.00  0.00           C
ATOM   1350  CZ  TYR A 209      26.170  56.677  41.856  1.00  0.00           C
ATOM   1351  OH  TYR A 209      25.878  56.444  43.162  1.00  0.00           O
ATOM   1352  CE2 TYR A 209      26.652  57.939  41.453  1.00  0.00           C
ATOM   1353  CD2 TYR A 209      26.928  58.188  40.095  1.00  0.00           C
ATOM   1354  C   TYR A 209      24.539  57.188  37.055  1.00  0.00           C
ATOM   1355  O   TYR A 209      23.842  56.293  37.531  1.00  0.00           O
ATOM   1356  N   ILE A 210      24.027  58.389  36.765  1.00  0.00           N
ATOM   1357  CA  ILE A 210      22.623  58.764  37.008  1.00  0.00           C
ATOM   1358  CB  ILE A 210      22.423  60.273  36.727  1.00  0.00           C
ATOM   1359  CG2 ILE A 210      20.936  60.671  36.654  1.00  0.00           C
ATOM   1360  CG1 ILE A 210      23.155  61.161  37.765  1.00  0.00           C
ATOM   1361  CD1 ILE A 210      22.643  61.084  39.213  1.00  0.00           C
ATOM   1362  C   ILE A 210      21.648  57.873  36.217  1.00  0.00           C
ATOM   1363  O   ILE A 210      20.630  57.448  36.766  1.00  0.00           O
ATOM   1364  N   LYS A 211      21.973  57.502  34.971  1.00  0.00           N
ATOM   1365  CA  LYS A 211      21.143  56.594  34.155  1.00  0.00           C
ATOM   1366  CB  LYS A 211      21.444  56.844  32.666  1.00  0.00           C
ATOM   1367  CG  LYS A 211      20.332  56.291  31.760  1.00  0.00           C
ATOM   1368  CD  LYS A 211      20.334  56.940  30.370  1.00  0.00           C
ATOM   1369  CE  LYS A 211      19.210  56.300  29.551  1.00  0.00           C
ATOM   1370  NZ  LYS A 211      19.061  56.896  28.201  1.00  0.00           N
ATOM   1371  C   LYS A 211      21.215  55.116  34.593  1.00  0.00           C
ATOM   1372  O   LYS A 211      20.375  54.311  34.195  1.00  0.00           O
ATOM   1373  N   ILE A 212      22.149  54.762  35.480  1.00  0.00           N
ATOM   1374  CA  ILE A 212      22.124  53.509  36.260  1.00  0.00           C
ATOM   1375  CB  ILE A 212      23.570  53.003  36.501  1.00  0.00           C
ATOM   1376  CG2 ILE A 212      23.580  51.776  37.434  1.00  0.00           C
ATOM   1377  CG1 ILE A 212      24.246  52.658  35.152  1.00  0.00           C
ATOM   1378  CD1 ILE A 212      25.756  52.392  35.241  1.00  0.00           C
ATOM   1379  C   ILE A 212      21.324  53.703  37.565  1.00  0.00           C
ATOM   1380  O   ILE A 212      20.545  52.829  37.959  1.00  0.00           O
ATOM   1381  N   TYR A 213      21.468  54.865  38.209  1.00  0.00           N
ATOM   1382  CA  TYR A 213      20.838  55.221  39.486  1.00  0.00           C
ATOM   1383  CB  TYR A 213      21.254  56.654  39.867  1.00  0.00           C
ATOM   1384  CG  TYR A 213      21.255  56.986  41.350  1.00  0.00           C
ATOM   1385  CD1 TYR A 213      22.470  57.314  41.985  1.00  0.00           C
ATOM   1386  CE1 TYR A 213      22.488  57.694  43.341  1.00  0.00           C
ATOM   1387  CZ  TYR A 213      21.281  57.741  44.071  1.00  0.00           C
ATOM   1388  OH  TYR A 213      21.284  58.108  45.380  1.00  0.00           O
ATOM   1389  CE2 TYR A 213      20.064  57.412  43.439  1.00  0.00           C
ATOM   1390  CD2 TYR A 213      20.050  57.043  42.080  1.00  0.00           C
ATOM   1391  C   TYR A 213      19.309  55.074  39.452  1.00  0.00           C
ATOM   1392  O   TYR A 213      18.749  54.531  40.398  1.00  0.00           O
ATOM   1393  N   ILE A 214      18.640  55.465  38.359  1.00  0.00           N
ATOM   1394  CA  ILE A 214      17.163  55.424  38.220  1.00  0.00           C
ATOM   1395  CB  ILE A 214      16.673  56.441  37.158  1.00  0.00           C
ATOM   1396  CG2 ILE A 214      16.900  57.871  37.681  1.00  0.00           C
ATOM   1397  CG1 ILE A 214      17.323  56.340  35.759  1.00  0.00           C
ATOM   1398  CD1 ILE A 214      17.175  54.985  35.065  1.00  0.00           C
ATOM   1399  C   ILE A 214      16.537  54.017  38.054  1.00  0.00           C
ATOM   1400  O   ILE A 214      15.323  53.890  37.875  1.00  0.00           O
ATOM   1401  N   VAL A 215      17.349  52.956  38.143  1.00  0.00           N
ATOM   1402  CA  VAL A 215      16.908  51.554  38.331  1.00  0.00           C
ATOM   1403  CB  VAL A 215      17.184  50.724  37.057  1.00  0.00           C
ATOM   1404  CG1 VAL A 215      16.905  49.223  37.213  1.00  0.00           C
ATOM   1405  CG2 VAL A 215      16.329  51.206  35.878  1.00  0.00           C
ATOM   1406  C   VAL A 215      17.553  50.929  39.581  1.00  0.00           C
ATOM   1407  O   VAL A 215      16.960  50.052  40.212  1.00  0.00           O
ATOM   1408  N   LEU A 216      18.741  51.394  39.990  1.00  0.00           N
ATOM   1409  CA  LEU A 216      19.408  50.966  41.228  1.00  0.00           C
ATOM   1410  CB  LEU A 216      20.893  51.356  41.105  1.00  0.00           C
ATOM   1411  CG  LEU A 216      21.822  50.751  42.172  1.00  0.00           C
ATOM   1412  CD1 LEU A 216      21.857  49.223  42.119  1.00  0.00           C
ATOM   1413  CD2 LEU A 216      23.249  51.259  41.946  1.00  0.00           C
ATOM   1414  C   LEU A 216      18.734  51.533  42.502  1.00  0.00           C
ATOM   1415  O   LEU A 216      18.817  50.930  43.572  1.00  0.00           O
ATOM   1416  N   ARG A 217      18.021  52.658  42.379  1.00  0.00           N
ATOM   1417  CA  ARG A 217      17.043  53.211  43.330  1.00  0.00           C
ATOM   1418  CB  ARG A 217      17.662  54.381  44.122  1.00  0.00           C
ATOM   1419  CG  ARG A 217      18.485  53.915  45.338  1.00  0.00           C
ATOM   1420  CD  ARG A 217      19.104  55.110  46.082  1.00  0.00           C
ATOM   1421  NE  ARG A 217      19.547  54.762  47.450  1.00  0.00           N
ATOM   1422  CZ  ARG A 217      20.297  55.512  48.243  1.00  0.00           C
ATOM   1423  NH1 ARG A 217      20.842  56.622  47.843  1.00  0.00           N
ATOM   1424  NH2 ARG A 217      20.527  55.170  49.476  1.00  0.00           N
ATOM   1425  C   ARG A 217      15.784  53.643  42.560  1.00  0.00           C
ATOM   1426  O   ARG A 217      15.844  53.926  41.366  1.00  0.00           O
ATOM   1427  N   ARG A 218      14.635  53.677  43.242  1.00  0.00           N
ATOM   1428  CA  ARG A 218      13.304  53.961  42.665  1.00  0.00           C
ATOM   1429  CB  ARG A 218      12.685  52.657  42.112  1.00  0.00           C
ATOM   1430  CG  ARG A 218      12.531  51.514  43.136  1.00  0.00           C
ATOM   1431  CD  ARG A 218      12.049  50.233  42.442  1.00  0.00           C
ATOM   1432  NE  ARG A 218      12.104  49.060  43.336  1.00  0.00           N
ATOM   1433  CZ  ARG A 218      11.871  47.803  43.001  1.00  0.00           C
ATOM   1434  NH1 ARG A 218      11.478  47.454  41.811  1.00  0.00           N
ATOM   1435  NH2 ARG A 218      12.052  46.875  43.893  1.00  0.00           N
ATOM   1436  C   ARG A 218      12.396  54.679  43.673  1.00  0.00           C
ATOM   1437  O   ARG A 218      12.659  54.622  44.873  1.00  0.00           O
ATOM   1438  N   ARG A 219      11.345  55.358  43.191  1.00  0.00           N
ATOM   1439  CA  ARG A 219      10.392  56.127  44.022  1.00  0.00           C
ATOM   1440  CB  ARG A 219       9.469  56.987  43.127  1.00  0.00           C
ATOM   1441  CG  ARG A 219       9.864  58.474  43.098  1.00  0.00           C
ATOM   1442  CD  ARG A 219       8.952  59.251  42.135  1.00  0.00           C
ATOM   1443  NE  ARG A 219       9.103  60.718  42.266  1.00  0.00           N
ATOM   1444  CZ  ARG A 219       8.185  61.589  42.658  1.00  0.00           C
ATOM   1445  NH1 ARG A 219       7.006  61.233  43.085  1.00  0.00           N
ATOM   1446  NH2 ARG A 219       8.448  62.857  42.619  1.00  0.00           N
ATOM   1447  C   ARG A 219       9.564  55.214  44.939  1.00  0.00           C
ATOM   1448  O   ARG A 219       9.274  54.074  44.571  1.00  0.00           O
ATOM   1449  N   ARG A 220       9.158  55.751  46.100  1.00  0.00           N
ATOM   1450  CA  ARG A 220       8.265  55.095  47.082  1.00  0.00           C
ATOM   1451  CB  ARG A 220       8.151  55.945  48.370  1.00  0.00           C
ATOM   1452  CG  ARG A 220       9.505  56.213  49.062  1.00  0.00           C
ATOM   1453  CD  ARG A 220       9.368  56.803  50.479  1.00  0.00           C
ATOM   1454  NE  ARG A 220       8.701  58.118  50.489  1.00  0.00           N
ATOM   1455  CZ  ARG A 220       8.236  58.775  51.537  1.00  0.00           C
ATOM   1456  NH1 ARG A 220       8.356  58.347  52.760  1.00  0.00           N
ATOM   1457  NH2 ARG A 220       7.622  59.903  51.342  1.00  0.00           N
ATOM   1458  C   ARG A 220       6.875  54.796  46.483  1.00  0.00           C
ATOM   1459  O   ARG A 220       6.467  55.446  45.522  1.00  0.00           O
ATOM   1460  N   LYS A 221       6.166  53.821  47.067  1.00  0.00           N
ATOM   1461  CA  LYS A 221       4.894  53.248  46.586  1.00  0.00           C
ATOM   1462  CB  LYS A 221       5.142  51.773  46.215  1.00  0.00           C
ATOM   1463  CG  LYS A 221       3.907  51.082  45.606  1.00  0.00           C
ATOM   1464  CD  LYS A 221       4.029  49.550  45.599  1.00  0.00           C
ATOM   1465  CE  LYS A 221       3.889  48.980  47.019  1.00  0.00           C
ATOM   1466  NZ  LYS A 221       3.909  47.500  47.029  1.00  0.00           N
ATOM   1467  C   LYS A 221       3.785  53.388  47.628  1.00  0.00           C
ATOM   1468  O   LYS A 221       2.722  53.957  47.284  1.00  0.00           O
ATOM   1469  OXT LYS A 221       3.983  52.879  48.752  1.00  0.00           O
TER    1470      LYS A 221
ATOM   1471  N   LEU A 224      17.367  46.688  33.521  1.00  0.00           N
ATOM   1472  CA  LEU A 224      17.972  45.421  33.068  1.00  0.00           C
ATOM   1473  CB  LEU A 224      18.138  45.376  31.533  1.00  0.00           C
ATOM   1474  CG  LEU A 224      18.180  43.967  30.898  1.00  0.00           C
ATOM   1475  CD1 LEU A 224      19.508  43.243  31.101  1.00  0.00           C
ATOM   1476  CD2 LEU A 224      17.070  43.046  31.412  1.00  0.00           C
ATOM   1477  C   LEU A 224      19.213  45.105  33.912  1.00  0.00           C
ATOM   1478  O   LEU A 224      19.039  44.767  35.078  1.00  0.00           O
ATOM   1479  N   SER A 225      20.452  45.240  33.417  1.00  0.00           N
ATOM   1480  CA  SER A 225      21.645  44.740  34.135  1.00  0.00           C
ATOM   1481  CB  SER A 225      22.756  44.336  33.154  1.00  0.00           C
ATOM   1482  OG  SER A 225      22.480  43.088  32.556  1.00  0.00           O
ATOM   1483  C   SER A 225      22.182  45.662  35.245  1.00  0.00           C
ATOM   1484  O   SER A 225      23.168  45.312  35.890  1.00  0.00           O
ATOM   1485  N   GLN A 226      21.533  46.798  35.539  1.00  0.00           N
ATOM   1486  CA  GLN A 226      21.957  47.759  36.574  1.00  0.00           C
ATOM   1487  CB  GLN A 226      20.866  48.832  36.782  1.00  0.00           C
ATOM   1488  CG  GLN A 226      20.736  49.870  35.648  1.00  0.00           C
ATOM   1489  CD  GLN A 226      19.793  49.496  34.504  1.00  0.00           C
ATOM   1490  OE1 GLN A 226      19.454  48.339  34.281  1.00  0.00           O
ATOM   1491  NE2 GLN A 226      19.353  50.464  33.728  1.00  0.00           N
ATOM   1492  C   GLN A 226      22.300  47.111  37.933  1.00  0.00           C
ATOM   1493  O   GLN A 226      23.260  47.531  38.576  1.00  0.00           O
ATOM   1494  N   GLN A 227      21.570  46.068  38.355  1.00  0.00           N
ATOM   1495  CA  GLN A 227      21.832  45.372  39.622  1.00  0.00           C
ATOM   1496  CB  GLN A 227      20.531  44.716  40.120  1.00  0.00           C
ATOM   1497  CG  GLN A 227      20.652  43.903  41.425  1.00  0.00           C
ATOM   1498  CD  GLN A 227      21.049  44.691  42.677  1.00  0.00           C
ATOM   1499  OE1 GLN A 227      21.405  45.857  42.662  1.00  0.00           O
ATOM   1500  NE2 GLN A 227      20.984  44.068  43.831  1.00  0.00           N
ATOM   1501  C   GLN A 227      23.007  44.378  39.550  1.00  0.00           C
ATOM   1502  O   GLN A 227      23.804  44.334  40.487  1.00  0.00           O
ATOM   1503  N   LYS A 228      23.190  43.621  38.451  1.00  0.00           N
ATOM   1504  CA  LYS A 228      24.375  42.742  38.305  1.00  0.00           C
ATOM   1505  CB  LYS A 228      24.189  41.655  37.219  1.00  0.00           C
ATOM   1506  CG  LYS A 228      24.145  42.145  35.759  1.00  0.00           C
ATOM   1507  CD  LYS A 228      24.195  41.002  34.722  1.00  0.00           C
ATOM   1508  CE  LYS A 228      22.848  40.281  34.523  1.00  0.00           C
ATOM   1509  NZ  LYS A 228      22.973  39.120  33.601  1.00  0.00           N
ATOM   1510  C   LYS A 228      25.676  43.551  38.171  1.00  0.00           C
ATOM   1511  O   LYS A 228      26.732  43.112  38.624  1.00  0.00           O
ATOM   1512  N   GLU A 229      25.567  44.789  37.686  1.00  0.00           N
ATOM   1513  CA  GLU A 229      26.658  45.766  37.630  1.00  0.00           C
ATOM   1514  CB  GLU A 229      26.501  46.643  36.370  1.00  0.00           C
ATOM   1515  CG  GLU A 229      26.563  45.842  35.057  1.00  0.00           C
ATOM   1516  CD  GLU A 229      27.834  44.994  34.962  1.00  0.00           C
ATOM   1517  OE1 GLU A 229      28.935  45.594  35.031  1.00  0.00           O
ATOM   1518  OE2 GLU A 229      27.706  43.759  34.858  1.00  0.00           O
ATOM   1519  C   GLU A 229      26.817  46.620  38.909  1.00  0.00           C
ATOM   1520  O   GLU A 229      27.731  47.451  38.960  1.00  0.00           O
ATOM   1521  N   LYS A 230      26.006  46.426  39.970  1.00  0.00           N
ATOM   1522  CA  LYS A 230      26.117  47.185  41.242  1.00  0.00           C
ATOM   1523  CB  LYS A 230      25.069  46.690  42.270  1.00  0.00           C
ATOM   1524  CG  LYS A 230      25.096  47.507  43.581  1.00  0.00           C
ATOM   1525  CD  LYS A 230      24.160  46.980  44.688  1.00  0.00           C
ATOM   1526  CE  LYS A 230      24.189  47.953  45.883  1.00  0.00           C
ATOM   1527  NZ  LYS A 230      23.602  47.402  47.133  1.00  0.00           N
ATOM   1528  C   LYS A 230      27.538  47.111  41.818  1.00  0.00           C
ATOM   1529  O   LYS A 230      28.122  48.146  42.145  1.00  0.00           O
ATOM   1530  N   LYS A 231      28.107  45.897  41.855  1.00  0.00           N
ATOM   1531  CA  LYS A 231      29.454  45.587  42.373  1.00  0.00           C
ATOM   1532  CB  LYS A 231      29.755  44.087  42.161  1.00  0.00           C
ATOM   1533  CG  LYS A 231      29.023  43.164  43.155  1.00  0.00           C
ATOM   1534  CD  LYS A 231      29.406  41.690  42.924  1.00  0.00           C
ATOM   1535  CE  LYS A 231      29.082  40.778  44.119  1.00  0.00           C
ATOM   1536  NZ  LYS A 231      27.665  40.340  44.162  1.00  0.00           N
ATOM   1537  C   LYS A 231      30.562  46.446  41.742  1.00  0.00           C
ATOM   1538  O   LYS A 231      31.457  46.893  42.453  1.00  0.00           O
ATOM   1539  N   ALA A 232      30.484  46.715  40.437  1.00  0.00           N
ATOM   1540  CA  ALA A 232      31.441  47.565  39.723  1.00  0.00           C
ATOM   1541  CB  ALA A 232      31.554  47.036  38.289  1.00  0.00           C
ATOM   1542  C   ALA A 232      31.056  49.059  39.760  1.00  0.00           C
ATOM   1543  O   ALA A 232      31.923  49.928  39.863  1.00  0.00           O
ATOM   1544  N   THR A 233      29.756  49.370  39.717  1.00  0.00           N
ATOM   1545  CA  THR A 233      29.240  50.751  39.682  1.00  0.00           C
ATOM   1546  CB  THR A 233      27.724  50.769  39.427  1.00  0.00           C
ATOM   1547  CG2 THR A 233      27.173  52.184  39.237  1.00  0.00           C
ATOM   1548  OG1 THR A 233      27.432  50.069  38.239  1.00  0.00           O
ATOM   1549  C   THR A 233      29.567  51.523  40.962  1.00  0.00           C
ATOM   1550  O   THR A 233      29.927  52.696  40.882  1.00  0.00           O
ATOM   1551  N   GLN A 234      29.513  50.880  42.136  1.00  0.00           N
ATOM   1552  CA  GLN A 234      29.889  51.525  43.403  1.00  0.00           C
ATOM   1553  CB  GLN A 234      29.649  50.566  44.583  1.00  0.00           C
ATOM   1554  CG  GLN A 234      28.155  50.440  44.919  1.00  0.00           C
ATOM   1555  CD  GLN A 234      27.903  49.551  46.134  1.00  0.00           C
ATOM   1556  OE1 GLN A 234      27.386  48.450  46.027  1.00  0.00           O
ATOM   1557  NE2 GLN A 234      28.209  50.004  47.328  1.00  0.00           N
ATOM   1558  C   GLN A 234      31.345  52.022  43.399  1.00  0.00           C
ATOM   1559  O   GLN A 234      31.613  53.118  43.886  1.00  0.00           O
ATOM   1560  N   MET A 235      32.275  51.272  42.798  1.00  0.00           N
ATOM   1561  CA  MET A 235      33.684  51.674  42.725  1.00  0.00           C
ATOM   1562  CB  MET A 235      34.526  50.486  42.235  1.00  0.00           C
ATOM   1563  CG  MET A 235      36.026  50.677  42.483  1.00  0.00           C
ATOM   1564  SD  MET A 235      36.515  50.682  44.232  1.00  0.00           S
ATOM   1565  CE  MET A 235      36.853  52.446  44.479  1.00  0.00           C
ATOM   1566  C   MET A 235      33.879  52.918  41.841  1.00  0.00           C
ATOM   1567  O   MET A 235      34.598  53.839  42.225  1.00  0.00           O
ATOM   1568  N   LEU A 236      33.180  52.989  40.701  1.00  0.00           N
ATOM   1569  CA  LEU A 236      33.190  54.167  39.826  1.00  0.00           C
ATOM   1570  CB  LEU A 236      32.463  53.816  38.513  1.00  0.00           C
ATOM   1571  CG  LEU A 236      32.376  54.968  37.490  1.00  0.00           C
ATOM   1572  CD1 LEU A 236      33.747  55.516  37.092  1.00  0.00           C
ATOM   1573  CD2 LEU A 236      31.675  54.472  36.225  1.00  0.00           C
ATOM   1574  C   LEU A 236      32.582  55.401  40.519  1.00  0.00           C
ATOM   1575  O   LEU A 236      33.154  56.485  40.443  1.00  0.00           O
ATOM   1576  N   ALA A 237      31.468  55.236  41.239  1.00  0.00           N
ATOM   1577  CA  ALA A 237      30.819  56.321  41.982  1.00  0.00           C
ATOM   1578  CB  ALA A 237      29.481  55.794  42.513  1.00  0.00           C
ATOM   1579  C   ALA A 237      31.699  56.881  43.120  1.00  0.00           C
ATOM   1580  O   ALA A 237      31.719  58.092  43.349  1.00  0.00           O
ATOM   1581  N   ILE A 238      32.469  56.018  43.795  1.00  0.00           N
ATOM   1582  CA  ILE A 238      33.472  56.417  44.796  1.00  0.00           C
ATOM   1583  CB  ILE A 238      33.983  55.162  45.548  1.00  0.00           C
ATOM   1584  CG2 ILE A 238      35.282  55.440  46.326  1.00  0.00           C
ATOM   1585  CG1 ILE A 238      32.897  54.629  46.511  1.00  0.00           C
ATOM   1586  CD1 ILE A 238      33.177  53.208  47.023  1.00  0.00           C
ATOM   1587  C   ILE A 238      34.610  57.216  44.139  1.00  0.00           C
ATOM   1588  O   ILE A 238      34.980  58.278  44.636  1.00  0.00           O
ATOM   1589  N   VAL A 239      35.148  56.745  43.008  1.00  0.00           N
ATOM   1590  CA  VAL A 239      36.275  57.397  42.312  1.00  0.00           C
ATOM   1591  CB  VAL A 239      36.889  56.431  41.284  1.00  0.00           C
ATOM   1592  CG1 VAL A 239      37.908  57.098  40.356  1.00  0.00           C
ATOM   1593  CG2 VAL A 239      37.616  55.305  42.032  1.00  0.00           C
ATOM   1594  C   VAL A 239      35.873  58.737  41.688  1.00  0.00           C
ATOM   1595  O   VAL A 239      36.635  59.700  41.765  1.00  0.00           O
ATOM   1596  N   LEU A 240      34.650  58.857  41.162  1.00  0.00           N
ATOM   1597  CA  LEU A 240      34.087  60.136  40.712  1.00  0.00           C
ATOM   1598  CB  LEU A 240      32.685  59.849  40.136  1.00  0.00           C
ATOM   1599  CG  LEU A 240      32.067  61.002  39.325  1.00  0.00           C
ATOM   1600  CD1 LEU A 240      32.846  61.261  38.034  1.00  0.00           C
ATOM   1601  CD2 LEU A 240      30.632  60.640  38.940  1.00  0.00           C
ATOM   1602  C   LEU A 240      34.053  61.174  41.855  1.00  0.00           C
ATOM   1603  O   LEU A 240      34.322  62.358  41.634  1.00  0.00           O
ATOM   1604  N   GLY A 241      33.826  60.704  43.089  1.00  0.00           N
ATOM   1605  CA  GLY A 241      33.919  61.475  44.332  1.00  0.00           C
ATOM   1606  C   GLY A 241      35.329  61.956  44.712  1.00  0.00           C
ATOM   1607  O   GLY A 241      35.448  62.833  45.563  1.00  0.00           O
ATOM   1608  N   VAL A 242      36.392  61.453  44.071  1.00  0.00           N
ATOM   1609  CA  VAL A 242      37.763  61.986  44.208  1.00  0.00           C
ATOM   1610  CB  VAL A 242      38.834  60.891  44.017  1.00  0.00           C
ATOM   1611  CG1 VAL A 242      40.244  61.417  44.315  1.00  0.00           C
ATOM   1612  CG2 VAL A 242      38.601  59.695  44.945  1.00  0.00           C
ATOM   1613  C   VAL A 242      37.982  63.134  43.223  1.00  0.00           C
ATOM   1614  O   VAL A 242      38.348  64.237  43.632  1.00  0.00           O
ATOM   1615  N   PHE A 243      37.683  62.917  41.937  1.00  0.00           N
ATOM   1616  CA  PHE A 243      37.892  63.919  40.883  1.00  0.00           C
ATOM   1617  CB  PHE A 243      37.594  63.296  39.510  1.00  0.00           C
ATOM   1618  CG  PHE A 243      38.698  62.416  38.940  1.00  0.00           C
ATOM   1619  CD1 PHE A 243      38.788  61.053  39.285  1.00  0.00           C
ATOM   1620  CE1 PHE A 243      39.761  60.229  38.688  1.00  0.00           C
ATOM   1621  CZ  PHE A 243      40.643  60.759  37.730  1.00  0.00           C
ATOM   1622  CE2 PHE A 243      40.573  62.123  37.398  1.00  0.00           C
ATOM   1623  CD2 PHE A 243      39.614  62.950  38.012  1.00  0.00           C
ATOM   1624  C   PHE A 243      37.076  65.203  41.115  1.00  0.00           C
ATOM   1625  O   PHE A 243      37.594  66.301  40.904  1.00  0.00           O
ATOM   1626  N   ILE A 244      35.842  65.094  41.627  1.00  0.00           N
ATOM   1627  CA  ILE A 244      34.979  66.256  41.920  1.00  0.00           C
ATOM   1628  CB  ILE A 244      33.574  65.768  42.352  1.00  0.00           C
ATOM   1629  CG2 ILE A 244      33.583  65.193  43.778  1.00  0.00           C
ATOM   1630  CG1 ILE A 244      32.519  66.888  42.196  1.00  0.00           C
ATOM   1631  CD1 ILE A 244      31.082  66.449  42.510  1.00  0.00           C
ATOM   1632  C   ILE A 244      35.581  67.236  42.948  1.00  0.00           C
ATOM   1633  O   ILE A 244      35.220  68.411  42.944  1.00  0.00           O
ATOM   1634  N   ILE A 245      36.498  66.780  43.814  1.00  0.00           N
ATOM   1635  CA  ILE A 245      37.084  67.589  44.898  1.00  0.00           C
ATOM   1636  CB  ILE A 245      36.628  67.034  46.269  1.00  0.00           C
ATOM   1637  CG2 ILE A 245      37.243  65.658  46.580  1.00  0.00           C
ATOM   1638  CG1 ILE A 245      36.908  68.050  47.399  1.00  0.00           C
ATOM   1639  CD1 ILE A 245      36.210  67.712  48.724  1.00  0.00           C
ATOM   1640  C   ILE A 245      38.604  67.780  44.782  1.00  0.00           C
ATOM   1641  O   ILE A 245      39.111  68.794  45.251  1.00  0.00           O
ATOM   1642  N   CYS A 246      39.334  66.873  44.122  1.00  0.00           N
ATOM   1643  CA  CYS A 246      40.792  66.977  43.962  1.00  0.00           C
ATOM   1644  CB  CYS A 246      41.431  65.588  44.109  1.00  0.00           C
ATOM   1645  SG  CYS A 246      40.990  64.825  45.696  1.00  0.00           S
ATOM   1646  C   CYS A 246      41.212  67.625  42.631  1.00  0.00           C
ATOM   1647  O   CYS A 246      42.182  68.376  42.591  1.00  0.00           O
ATOM   1648  N   TRP A 247      40.481  67.359  41.544  1.00  0.00           N
ATOM   1649  CA  TRP A 247      40.835  67.790  40.181  1.00  0.00           C
ATOM   1650  CB  TRP A 247      40.411  66.656  39.238  1.00  0.00           C
ATOM   1651  CG  TRP A 247      40.930  66.640  37.837  1.00  0.00           C
ATOM   1652  CD1 TRP A 247      40.415  67.333  36.798  1.00  0.00           C
ATOM   1653  NE1 TRP A 247      40.999  66.904  35.620  1.00  0.00           N
ATOM   1654  CE2 TRP A 247      41.921  65.911  35.850  1.00  0.00           C
ATOM   1655  CZ2 TRP A 247      42.709  65.131  35.000  1.00  0.00           C
ATOM   1656  CH2 TRP A 247      43.640  64.236  35.554  1.00  0.00           C
ATOM   1657  CZ3 TRP A 247      43.757  64.127  36.951  1.00  0.00           C
ATOM   1658  CE3 TRP A 247      42.922  64.887  37.794  1.00  0.00           C
ATOM   1659  CD2 TRP A 247      41.969  65.785  37.267  1.00  0.00           C
ATOM   1660  C   TRP A 247      40.189  69.140  39.822  1.00  0.00           C
ATOM   1661  O   TRP A 247      40.844  70.040  39.290  1.00  0.00           O
ATOM   1662  N   LEU A 248      38.914  69.320  40.188  1.00  0.00           N
ATOM   1663  CA  LEU A 248      38.147  70.551  39.955  1.00  0.00           C
ATOM   1664  CB  LEU A 248      36.716  70.337  40.491  1.00  0.00           C
ATOM   1665  CG  LEU A 248      35.773  71.554  40.381  1.00  0.00           C
ATOM   1666  CD1 LEU A 248      35.582  72.054  38.948  1.00  0.00           C
ATOM   1667  CD2 LEU A 248      34.395  71.183  40.929  1.00  0.00           C
ATOM   1668  C   LEU A 248      38.793  71.850  40.503  1.00  0.00           C
ATOM   1669  O   LEU A 248      38.709  72.857  39.799  1.00  0.00           O
ATOM   1670  N   PRO A 249      39.454  71.904  41.683  1.00  0.00           N
ATOM   1671  CD  PRO A 249      39.559  70.866  42.699  1.00  0.00           C
ATOM   1672  CG  PRO A 249      39.826  71.598  44.012  1.00  0.00           C
ATOM   1673  CB  PRO A 249      40.647  72.797  43.557  1.00  0.00           C
ATOM   1674  CA  PRO A 249      40.000  73.158  42.217  1.00  0.00           C
ATOM   1675  C   PRO A 249      40.988  73.870  41.283  1.00  0.00           C
ATOM   1676  O   PRO A 249      40.926  75.095  41.150  1.00  0.00           O
ATOM   1677  N   PHE A 250      41.845  73.128  40.571  1.00  0.00           N
ATOM   1678  CA  PHE A 250      42.698  73.713  39.531  1.00  0.00           C
ATOM   1679  CB  PHE A 250      43.777  72.712  39.094  1.00  0.00           C
ATOM   1680  CG  PHE A 250      44.722  73.326  38.079  1.00  0.00           C
ATOM   1681  CD1 PHE A 250      45.816  74.091  38.523  1.00  0.00           C
ATOM   1682  CE1 PHE A 250      46.633  74.760  37.598  1.00  0.00           C
ATOM   1683  CZ  PHE A 250      46.341  74.693  36.226  1.00  0.00           C
ATOM   1684  CE2 PHE A 250      45.248  73.928  35.776  1.00  0.00           C
ATOM   1685  CD2 PHE A 250      44.450  73.231  36.700  1.00  0.00           C
ATOM   1686  C   PHE A 250      41.861  74.183  38.331  1.00  0.00           C
ATOM   1687  O   PHE A 250      41.965  75.334  37.906  1.00  0.00           O
ATOM   1688  N   PHE A 251      40.962  73.327  37.836  1.00  0.00           N
ATOM   1689  CA  PHE A 251      40.117  73.594  36.665  1.00  0.00           C
ATOM   1690  CB  PHE A 251      39.670  72.261  36.048  1.00  0.00           C
ATOM   1691  CG  PHE A 251      40.802  71.580  35.305  1.00  0.00           C
ATOM   1692  CD1 PHE A 251      41.249  72.125  34.087  1.00  0.00           C
ATOM   1693  CE1 PHE A 251      42.321  71.538  33.398  1.00  0.00           C
ATOM   1694  CZ  PHE A 251      42.949  70.399  33.926  1.00  0.00           C
ATOM   1695  CE2 PHE A 251      42.517  69.858  35.149  1.00  0.00           C
ATOM   1696  CD2 PHE A 251      41.447  70.451  35.841  1.00  0.00           C
ATOM   1697  C   PHE A 251      38.969  74.596  36.891  1.00  0.00           C
ATOM   1698  O   PHE A 251      38.152  74.803  35.993  1.00  0.00           O
ATOM   1699  N   ILE A 252      38.939  75.282  38.037  1.00  0.00           N
ATOM   1700  CA  ILE A 252      38.208  76.544  38.226  1.00  0.00           C
ATOM   1701  CB  ILE A 252      37.042  76.356  39.224  1.00  0.00           C
ATOM   1702  CG2 ILE A 252      37.523  76.097  40.663  1.00  0.00           C
ATOM   1703  CG1 ILE A 252      36.086  77.567  39.153  1.00  0.00           C
ATOM   1704  CD1 ILE A 252      34.782  77.376  39.938  1.00  0.00           C
ATOM   1705  C   ILE A 252      39.143  77.718  38.563  1.00  0.00           C
ATOM   1706  O   ILE A 252      38.971  78.806  38.017  1.00  0.00           O
ATOM   1707  N   THR A 253      40.186  77.532  39.381  1.00  0.00           N
ATOM   1708  CA  THR A 253      41.071  78.651  39.775  1.00  0.00           C
ATOM   1709  CB  THR A 253      41.770  78.415  41.118  1.00  0.00           C
ATOM   1710  CG2 THR A 253      40.746  78.308  42.249  1.00  0.00           C
ATOM   1711  OG1 THR A 253      42.545  77.242  41.101  1.00  0.00           O
ATOM   1712  C   THR A 253      42.076  79.064  38.696  1.00  0.00           C
ATOM   1713  O   THR A 253      42.436  80.240  38.638  1.00  0.00           O
ATOM   1714  N   HIS A 254      42.447  78.177  37.763  1.00  0.00           N
ATOM   1715  CA  HIS A 254      43.165  78.565  36.536  1.00  0.00           C
ATOM   1716  CB  HIS A 254      43.977  77.384  35.979  1.00  0.00           C
ATOM   1717  CG  HIS A 254      45.107  77.814  35.065  1.00  0.00           C
ATOM   1718  ND1 HIS A 254      46.038  78.819  35.355  1.00  0.00           N
ATOM   1719  CE1 HIS A 254      46.893  78.845  34.317  1.00  0.00           C
ATOM   1720  NE2 HIS A 254      46.557  77.916  33.408  1.00  0.00           N
ATOM   1721  CD2 HIS A 254      45.432  77.255  33.861  1.00  0.00           C
ATOM   1722  C   HIS A 254      42.243  79.187  35.472  1.00  0.00           C
ATOM   1723  O   HIS A 254      42.724  79.860  34.568  1.00  0.00           O
ATOM   1724  N   ILE A 255      40.917  79.040  35.607  1.00  0.00           N
ATOM   1725  CA  ILE A 255      39.936  79.772  34.786  1.00  0.00           C
ATOM   1726  CB  ILE A 255      38.587  79.022  34.686  1.00  0.00           C
ATOM   1727  CG2 ILE A 255      37.644  79.732  33.697  1.00  0.00           C
ATOM   1728  CG1 ILE A 255      38.745  77.535  34.299  1.00  0.00           C
ATOM   1729  CD1 ILE A 255      39.473  77.261  32.976  1.00  0.00           C
ATOM   1730  C   ILE A 255      39.765  81.198  35.324  1.00  0.00           C
ATOM   1731  O   ILE A 255      39.826  82.153  34.557  1.00  0.00           O
ATOM   1732  N   LEU A 256      39.659  81.370  36.648  1.00  0.00           N
ATOM   1733  CA  LEU A 256      39.687  82.697  37.282  1.00  0.00           C
ATOM   1734  CB  LEU A 256      39.502  82.552  38.802  1.00  0.00           C
ATOM   1735  CG  LEU A 256      38.117  82.055  39.255  1.00  0.00           C
ATOM   1736  CD1 LEU A 256      38.120  81.862  40.772  1.00  0.00           C
ATOM   1737  CD2 LEU A 256      36.993  83.032  38.905  1.00  0.00           C
ATOM   1738  C   LEU A 256      40.986  83.460  36.957  1.00  0.00           C
ATOM   1739  O   LEU A 256      40.932  84.656  36.678  1.00  0.00           O
ATOM   1740  N   ASN A 257      42.125  82.756  36.897  1.00  0.00           N
ATOM   1741  CA  ASN A 257      43.436  83.299  36.508  1.00  0.00           C
ATOM   1742  CB  ASN A 257      44.466  82.154  36.608  1.00  0.00           C
ATOM   1743  CG  ASN A 257      45.912  82.614  36.536  1.00  0.00           C
ATOM   1744  OD1 ASN A 257      46.263  83.701  36.963  1.00  0.00           O
ATOM   1745  ND2 ASN A 257      46.792  81.768  36.055  1.00  0.00           N
ATOM   1746  C   ASN A 257      43.456  83.930  35.099  1.00  0.00           C
ATOM   1747  O   ASN A 257      44.271  84.809  34.838  1.00  0.00           O
ATOM   1748  N   ILE A 258      42.550  83.518  34.202  1.00  0.00           N
ATOM   1749  CA  ILE A 258      42.409  84.080  32.848  1.00  0.00           C
ATOM   1750  CB  ILE A 258      42.631  82.996  31.761  1.00  0.00           C
ATOM   1751  CG2 ILE A 258      44.052  82.418  31.893  1.00  0.00           C
ATOM   1752  CG1 ILE A 258      41.650  81.802  31.750  1.00  0.00           C
ATOM   1753  CD1 ILE A 258      40.206  82.112  31.339  1.00  0.00           C
ATOM   1754  C   ILE A 258      41.136  84.929  32.668  1.00  0.00           C
ATOM   1755  O   ILE A 258      40.818  85.321  31.544  1.00  0.00           O
ATOM   1756  N   HIS A 259      40.412  85.227  33.758  1.00  0.00           N
ATOM   1757  CA  HIS A 259      39.111  85.915  33.738  1.00  0.00           C
ATOM   1758  CB  HIS A 259      38.014  84.934  34.187  1.00  0.00           C
ATOM   1759  CG  HIS A 259      36.625  85.522  34.118  1.00  0.00           C
ATOM   1760  ND1 HIS A 259      35.998  86.234  35.143  1.00  0.00           N
ATOM   1761  CE1 HIS A 259      34.846  86.688  34.626  1.00  0.00           C
ATOM   1762  NE2 HIS A 259      34.700  86.264  33.360  1.00  0.00           N
ATOM   1763  CD2 HIS A 259      35.818  85.534  33.018  1.00  0.00           C
ATOM   1764  C   HIS A 259      39.055  87.209  34.566  1.00  0.00           C
ATOM   1765  O   HIS A 259      38.484  88.190  34.080  1.00  0.00           O
ATOM   1766  N   CYS A 260      39.620  87.254  35.780  1.00  0.00           N
ATOM   1767  CA  CYS A 260      39.397  88.372  36.710  1.00  0.00           C
ATOM   1768  CB  CYS A 260      38.203  88.039  37.620  1.00  0.00           C
ATOM   1769  SG  CYS A 260      38.540  86.791  38.894  1.00  0.00           S
ATOM   1770  C   CYS A 260      40.605  88.751  37.584  1.00  0.00           C
ATOM   1771  O   CYS A 260      41.390  87.905  38.011  1.00  0.00           O
ATOM   1772  N   ASP A 261      40.657  90.021  37.997  1.00  0.00           N
ATOM   1773  CA  ASP A 261      41.530  90.519  39.076  1.00  0.00           C
ATOM   1774  CB  ASP A 261      41.850  92.002  38.806  1.00  0.00           C
ATOM   1775  CG  ASP A 261      42.969  92.564  39.688  1.00  0.00           C
ATOM   1776  OD1 ASP A 261      42.982  93.796  39.926  1.00  0.00           O
ATOM   1777  OD2 ASP A 261      43.875  91.806  40.099  1.00  0.00           O
ATOM   1778  C   ASP A 261      40.903  90.234  40.465  1.00  0.00           C
ATOM   1779  O   ASP A 261      40.748  91.124  41.311  1.00  0.00           O
ATOM   1780  N   CYS A 262      40.396  89.005  40.640  1.00  0.00           N
ATOM   1781  CA  CYS A 262      39.527  88.567  41.746  1.00  0.00           C
ATOM   1782  CB  CYS A 262      38.054  88.687  41.303  1.00  0.00           C
ATOM   1783  SG  CYS A 262      37.285  87.288  40.419  1.00  0.00           S
ATOM   1784  C   CYS A 262      39.850  87.153  42.283  1.00  0.00           C
ATOM   1785  O   CYS A 262      39.100  86.608  43.098  1.00  0.00           O
ATOM   1786  N   ASN A 263      40.943  86.551  41.799  1.00  0.00           N
ATOM   1787  CA  ASN A 263      41.331  85.164  42.066  1.00  0.00           C
ATOM   1788  CB  ASN A 263      42.256  84.705  40.916  1.00  0.00           C
ATOM   1789  CG  ASN A 263      42.354  83.195  40.762  1.00  0.00           C
ATOM   1790  OD1 ASN A 263      41.607  82.425  41.347  1.00  0.00           O
ATOM   1791  ND2 ASN A 263      43.254  82.723  39.938  1.00  0.00           N
ATOM   1792  C   ASN A 263      41.970  84.962  43.461  1.00  0.00           C
ATOM   1793  O   ASN A 263      42.299  85.915  44.169  1.00  0.00           O
ATOM   1794  N   ILE A 264      42.162  83.697  43.845  1.00  0.00           N
ATOM   1795  CA  ILE A 264      42.832  83.287  45.087  1.00  0.00           C
ATOM   1796  CB  ILE A 264      42.617  81.779  45.348  1.00  0.00           C
ATOM   1797  CG2 ILE A 264      41.144  81.515  45.709  1.00  0.00           C
ATOM   1798  CG1 ILE A 264      43.065  80.898  44.158  1.00  0.00           C
ATOM   1799  CD1 ILE A 264      43.326  79.449  44.565  1.00  0.00           C
ATOM   1800  C   ILE A 264      44.342  83.619  45.106  1.00  0.00           C
ATOM   1801  O   ILE A 264      44.967  83.684  44.045  1.00  0.00           O
ATOM   1802  N   PRO A 265      44.971  83.764  46.293  1.00  0.00           N
ATOM   1803  CD  PRO A 265      44.347  83.900  47.603  1.00  0.00           C
ATOM   1804  CG  PRO A 265      45.355  84.672  48.452  1.00  0.00           C
ATOM   1805  CB  PRO A 265      46.691  84.179  47.902  1.00  0.00           C
ATOM   1806  CA  PRO A 265      46.414  83.989  46.406  1.00  0.00           C
ATOM   1807  C   PRO A 265      47.269  82.841  45.820  1.00  0.00           C
ATOM   1808  O   PRO A 265      46.891  81.670  45.965  1.00  0.00           O
ATOM   1809  N   PRO A 266      48.465  83.122  45.253  1.00  0.00           N
ATOM   1810  CD  PRO A 266      48.999  84.456  44.991  1.00  0.00           C
ATOM   1811  CG  PRO A 266      50.038  84.287  43.884  1.00  0.00           C
ATOM   1812  CB  PRO A 266      50.563  82.877  44.133  1.00  0.00           C
ATOM   1813  CA  PRO A 266      49.311  82.120  44.587  1.00  0.00           C
ATOM   1814  C   PRO A 266      49.696  80.893  45.429  1.00  0.00           C
ATOM   1815  O   PRO A 266      49.885  79.809  44.878  1.00  0.00           O
ATOM   1816  N   VAL A 267      49.774  81.021  46.759  1.00  0.00           N
ATOM   1817  CA  VAL A 267      50.021  79.890  47.676  1.00  0.00           C
ATOM   1818  CB  VAL A 267      50.296  80.404  49.109  1.00  0.00           C
ATOM   1819  CG1 VAL A 267      49.161  81.252  49.702  1.00  0.00           C
ATOM   1820  CG2 VAL A 267      50.607  79.267  50.086  1.00  0.00           C
ATOM   1821  C   VAL A 267      48.894  78.848  47.627  1.00  0.00           C
ATOM   1822  O   VAL A 267      49.160  77.649  47.553  1.00  0.00           O
ATOM   1823  N   LEU A 268      47.629  79.281  47.566  1.00  0.00           N
ATOM   1824  CA  LEU A 268      46.482  78.374  47.477  1.00  0.00           C
ATOM   1825  CB  LEU A 268      45.228  79.100  47.997  1.00  0.00           C
ATOM   1826  CG  LEU A 268      43.961  78.221  48.060  1.00  0.00           C
ATOM   1827  CD1 LEU A 268      44.121  77.023  48.999  1.00  0.00           C
ATOM   1828  CD2 LEU A 268      42.785  79.058  48.565  1.00  0.00           C
ATOM   1829  C   LEU A 268      46.325  77.808  46.056  1.00  0.00           C
ATOM   1830  O   LEU A 268      45.991  76.637  45.901  1.00  0.00           O
ATOM   1831  N   TYR A 269      46.657  78.591  45.023  1.00  0.00           N
ATOM   1832  CA  TYR A 269      46.752  78.095  43.644  1.00  0.00           C
ATOM   1833  CB  TYR A 269      47.021  79.280  42.706  1.00  0.00           C
ATOM   1834  CG  TYR A 269      47.263  78.900  41.257  1.00  0.00           C
ATOM   1835  CD1 TYR A 269      48.572  78.618  40.817  1.00  0.00           C
ATOM   1836  CE1 TYR A 269      48.808  78.277  39.472  1.00  0.00           C
ATOM   1837  CZ  TYR A 269      47.739  78.239  38.555  1.00  0.00           C
ATOM   1838  OH  TYR A 269      47.985  77.947  37.252  1.00  0.00           O
ATOM   1839  CE2 TYR A 269      46.425  78.518  38.995  1.00  0.00           C
ATOM   1840  CD2 TYR A 269      46.187  78.837  40.347  1.00  0.00           C
ATOM   1841  C   TYR A 269      47.835  77.009  43.511  1.00  0.00           C
ATOM   1842  O   TYR A 269      47.609  75.983  42.869  1.00  0.00           O
ATOM   1843  N   SER A 270      48.979  77.175  44.183  1.00  0.00           N
ATOM   1844  CA  SER A 270      50.051  76.168  44.237  1.00  0.00           C
ATOM   1845  CB  SER A 270      51.294  76.734  44.938  1.00  0.00           C
ATOM   1846  OG  SER A 270      51.741  77.912  44.293  1.00  0.00           O
ATOM   1847  C   SER A 270      49.588  74.889  44.944  1.00  0.00           C
ATOM   1848  O   SER A 270      49.816  73.786  44.444  1.00  0.00           O
ATOM   1849  N   ALA A 271      48.858  75.021  46.058  1.00  0.00           N
ATOM   1850  CA  ALA A 271      48.260  73.889  46.764  1.00  0.00           C
ATOM   1851  CB  ALA A 271      47.682  74.391  48.093  1.00  0.00           C
ATOM   1852  C   ALA A 271      47.204  73.149  45.917  1.00  0.00           C
ATOM   1853  O   ALA A 271      47.209  71.921  45.885  1.00  0.00           O
ATOM   1854  N   PHE A 272      46.343  73.862  45.182  1.00  0.00           N
ATOM   1855  CA  PHE A 272      45.363  73.259  44.264  1.00  0.00           C
ATOM   1856  CB  PHE A 272      44.309  74.304  43.869  1.00  0.00           C
ATOM   1857  CG  PHE A 272      43.322  74.753  44.940  1.00  0.00           C
ATOM   1858  CD1 PHE A 272      42.511  75.870  44.667  1.00  0.00           C
ATOM   1859  CE1 PHE A 272      41.537  76.291  45.591  1.00  0.00           C
ATOM   1860  CZ  PHE A 272      41.370  75.599  46.801  1.00  0.00           C
ATOM   1861  CE2 PHE A 272      42.177  74.484  47.085  1.00  0.00           C
ATOM   1862  CD2 PHE A 272      43.148  74.061  46.159  1.00  0.00           C
ATOM   1863  C   PHE A 272      46.007  72.635  43.017  1.00  0.00           C
ATOM   1864  O   PHE A 272      45.549  71.594  42.551  1.00  0.00           O
ATOM   1865  N   THR A 273      47.099  73.213  42.511  1.00  0.00           N
ATOM   1866  CA  THR A 273      47.906  72.629  41.425  1.00  0.00           C
ATOM   1867  CB  THR A 273      49.014  73.602  40.993  1.00  0.00           C
ATOM   1868  CG2 THR A 273      49.849  73.071  39.832  1.00  0.00           C
ATOM   1869  OG1 THR A 273      48.449  74.810  40.546  1.00  0.00           O
ATOM   1870  C   THR A 273      48.513  71.294  41.857  1.00  0.00           C
ATOM   1871  O   THR A 273      48.422  70.306  41.131  1.00  0.00           O
ATOM   1872  N   TRP A 274      49.069  71.230  43.073  1.00  0.00           N
ATOM   1873  CA  TRP A 274      49.551  69.979  43.659  1.00  0.00           C
ATOM   1874  CB  TRP A 274      50.348  70.297  44.930  1.00  0.00           C
ATOM   1875  CG  TRP A 274      50.848  69.108  45.692  1.00  0.00           C
ATOM   1876  CD1 TRP A 274      51.867  68.297  45.324  1.00  0.00           C
ATOM   1877  NE1 TRP A 274      52.025  67.296  46.264  1.00  0.00           N
ATOM   1878  CE2 TRP A 274      51.097  67.401  47.278  1.00  0.00           C
ATOM   1879  CZ2 TRP A 274      50.841  66.634  48.425  1.00  0.00           C
ATOM   1880  CH2 TRP A 274      49.797  67.016  49.284  1.00  0.00           C
ATOM   1881  CZ3 TRP A 274      49.022  68.151  48.983  1.00  0.00           C
ATOM   1882  CE3 TRP A 274      49.283  68.909  47.824  1.00  0.00           C
ATOM   1883  CD2 TRP A 274      50.331  68.557  46.944  1.00  0.00           C
ATOM   1884  C   TRP A 274      48.407  68.984  43.914  1.00  0.00           C
ATOM   1885  O   TRP A 274      48.532  67.822  43.538  1.00  0.00           O
ATOM   1886  N   LEU A 275      47.269  69.428  44.462  1.00  0.00           N
ATOM   1887  CA  LEU A 275      46.089  68.589  44.724  1.00  0.00           C
ATOM   1888  CB  LEU A 275      45.022  69.455  45.418  1.00  0.00           C
ATOM   1889  CG  LEU A 275      43.751  68.704  45.852  1.00  0.00           C
ATOM   1890  CD1 LEU A 275      44.018  67.655  46.933  1.00  0.00           C
ATOM   1891  CD2 LEU A 275      42.737  69.709  46.402  1.00  0.00           C
ATOM   1892  C   LEU A 275      45.532  67.921  43.450  1.00  0.00           C
ATOM   1893  O   LEU A 275      45.142  66.752  43.490  1.00  0.00           O
ATOM   1894  N   GLY A 276      45.576  68.616  42.309  1.00  0.00           N
ATOM   1895  CA  GLY A 276      45.223  68.045  41.008  1.00  0.00           C
ATOM   1896  C   GLY A 276      46.105  66.855  40.607  1.00  0.00           C
ATOM   1897  O   GLY A 276      45.601  65.887  40.044  1.00  0.00           O
ATOM   1898  N   TYR A 277      47.391  66.865  40.977  1.00  0.00           N
ATOM   1899  CA  TYR A 277      48.289  65.711  40.835  1.00  0.00           C
ATOM   1900  CB  TYR A 277      49.741  66.206  40.685  1.00  0.00           C
ATOM   1901  CG  TYR A 277      50.097  67.047  39.455  1.00  0.00           C
ATOM   1902  CD1 TYR A 277      49.623  66.727  38.161  1.00  0.00           C
ATOM   1903  CE1 TYR A 277      50.031  67.483  37.036  1.00  0.00           C
ATOM   1904  CZ  TYR A 277      50.924  68.565  37.197  1.00  0.00           C
ATOM   1905  OH  TYR A 277      51.341  69.328  36.147  1.00  0.00           O
ATOM   1906  CE2 TYR A 277      51.397  68.882  38.487  1.00  0.00           C
ATOM   1907  CD2 TYR A 277      50.987  68.130  39.606  1.00  0.00           C
ATOM   1908  C   TYR A 277      48.143  64.683  41.986  1.00  0.00           C
ATOM   1909  O   TYR A 277      48.371  63.493  41.765  1.00  0.00           O
ATOM   1910  N   VAL A 278      47.712  65.085  43.195  1.00  0.00           N
ATOM   1911  CA  VAL A 278      47.374  64.155  44.304  1.00  0.00           C
ATOM   1912  CB  VAL A 278      47.047  64.889  45.627  1.00  0.00           C
ATOM   1913  CG1 VAL A 278      46.572  63.956  46.753  1.00  0.00           C
ATOM   1914  CG2 VAL A 278      48.258  65.631  46.197  1.00  0.00           C
ATOM   1915  C   VAL A 278      46.203  63.243  43.932  1.00  0.00           C
ATOM   1916  O   VAL A 278      46.190  62.088  44.349  1.00  0.00           O
ATOM   1917  N   ASN A 279      45.257  63.710  43.109  1.00  0.00           N
ATOM   1918  CA  ASN A 279      44.151  62.900  42.583  1.00  0.00           C
ATOM   1919  CB  ASN A 279      43.463  63.730  41.490  1.00  0.00           C
ATOM   1920  CG  ASN A 279      42.215  63.063  40.948  1.00  0.00           C
ATOM   1921  OD1 ASN A 279      41.116  63.324  41.399  1.00  0.00           O
ATOM   1922  ND2 ASN A 279      42.341  62.200  39.971  1.00  0.00           N
ATOM   1923  C   ASN A 279      44.634  61.544  42.026  1.00  0.00           C
ATOM   1924  O   ASN A 279      44.107  60.490  42.384  1.00  0.00           O
ATOM   1925  N   SER A 280      45.691  61.566  41.212  1.00  0.00           N
ATOM   1926  CA  SER A 280      46.319  60.380  40.617  1.00  0.00           C
ATOM   1927  CB  SER A 280      47.333  60.858  39.574  1.00  0.00           C
ATOM   1928  OG  SER A 280      46.681  61.613  38.565  1.00  0.00           O
ATOM   1929  C   SER A 280      46.995  59.465  41.653  1.00  0.00           C
ATOM   1930  O   SER A 280      47.058  58.254  41.464  1.00  0.00           O
ATOM   1931  N   ALA A 281      47.432  60.004  42.797  1.00  0.00           N
ATOM   1932  CA  ALA A 281      47.948  59.240  43.942  1.00  0.00           C
ATOM   1933  CB  ALA A 281      48.953  60.123  44.696  1.00  0.00           C
ATOM   1934  C   ALA A 281      46.838  58.658  44.858  1.00  0.00           C
ATOM   1935  O   ALA A 281      47.129  58.051  45.893  1.00  0.00           O
ATOM   1936  N   VAL A 282      45.563  58.820  44.480  1.00  0.00           N
ATOM   1937  CA  VAL A 282      44.388  58.232  45.151  1.00  0.00           C
ATOM   1938  CB  VAL A 282      43.492  59.342  45.743  1.00  0.00           C
ATOM   1939  CG1 VAL A 282      42.250  58.772  46.442  1.00  0.00           C
ATOM   1940  CG2 VAL A 282      44.243  60.189  46.779  1.00  0.00           C
ATOM   1941  C   VAL A 282      43.594  57.329  44.199  1.00  0.00           C
ATOM   1942  O   VAL A 282      43.184  56.242  44.599  1.00  0.00           O
ATOM   1943  N   ASN A 283      43.414  57.743  42.940  1.00  0.00           N
ATOM   1944  CA  ASN A 283      42.547  57.116  41.936  1.00  0.00           C
ATOM   1945  CB  ASN A 283      42.665  57.954  40.645  1.00  0.00           C
ATOM   1946  CG  ASN A 283      41.999  57.330  39.434  1.00  0.00           C
ATOM   1947  OD1 ASN A 283      40.975  56.675  39.528  1.00  0.00           O
ATOM   1948  ND2 ASN A 283      42.556  57.515  38.266  1.00  0.00           N
ATOM   1949  C   ASN A 283      42.749  55.582  41.781  1.00  0.00           C
ATOM   1950  O   ASN A 283      41.915  54.830  42.298  1.00  0.00           O
ATOM   1951  N   PRO A 284      43.841  55.061  41.176  1.00  0.00           N
ATOM   1952  CD  PRO A 284      44.941  55.781  40.551  1.00  0.00           C
ATOM   1953  CG  PRO A 284      46.029  54.749  40.270  1.00  0.00           C
ATOM   1954  CB  PRO A 284      45.224  53.468  40.064  1.00  0.00           C
ATOM   1955  CA  PRO A 284      44.050  53.616  41.039  1.00  0.00           C
ATOM   1956  C   PRO A 284      44.318  52.914  42.381  1.00  0.00           C
ATOM   1957  O   PRO A 284      44.108  51.705  42.493  1.00  0.00           O
ATOM   1958  N   ILE A 285      44.729  53.650  43.423  1.00  0.00           N
ATOM   1959  CA  ILE A 285      44.937  53.104  44.771  1.00  0.00           C
ATOM   1960  CB  ILE A 285      45.664  54.125  45.690  1.00  0.00           C
ATOM   1961  CG2 ILE A 285      45.548  53.732  47.175  1.00  0.00           C
ATOM   1962  CG1 ILE A 285      47.176  54.279  45.387  1.00  0.00           C
ATOM   1963  CD1 ILE A 285      47.533  54.789  43.987  1.00  0.00           C
ATOM   1964  C   ILE A 285      43.593  52.628  45.343  1.00  0.00           C
ATOM   1965  O   ILE A 285      43.499  51.495  45.816  1.00  0.00           O
ATOM   1966  N   ILE A 286      42.522  53.426  45.252  1.00  0.00           N
ATOM   1967  CA  ILE A 286      41.198  52.997  45.735  1.00  0.00           C
ATOM   1968  CB  ILE A 286      40.343  54.166  46.264  1.00  0.00           C
ATOM   1969  CG2 ILE A 286      41.113  54.912  47.371  1.00  0.00           C
ATOM   1970  CG1 ILE A 286      39.842  55.107  45.151  1.00  0.00           C
ATOM   1971  CD1 ILE A 286      38.950  56.232  45.682  1.00  0.00           C
ATOM   1972  C   ILE A 286      40.464  52.100  44.729  1.00  0.00           C
ATOM   1973  O   ILE A 286      39.817  51.144  45.156  1.00  0.00           O
ATOM   1974  N   TYR A 287      40.649  52.306  43.414  1.00  0.00           N
ATOM   1975  CA  TYR A 287      40.108  51.425  42.357  1.00  0.00           C
ATOM   1976  CB  TYR A 287      40.331  52.049  40.958  1.00  0.00           C
ATOM   1977  CG  TYR A 287      39.114  52.121  40.040  1.00  0.00           C
ATOM   1978  CD1 TYR A 287      38.219  51.038  39.914  1.00  0.00           C
ATOM   1979  CE1 TYR A 287      37.080  51.140  39.093  1.00  0.00           C
ATOM   1980  CZ  TYR A 287      36.829  52.333  38.385  1.00  0.00           C
ATOM   1981  OH  TYR A 287      35.718  52.439  37.610  1.00  0.00           O
ATOM   1982  CE2 TYR A 287      37.734  53.408  38.481  1.00  0.00           C
ATOM   1983  CD2 TYR A 287      38.877  53.296  39.297  1.00  0.00           C
ATOM   1984  C   TYR A 287      40.671  49.986  42.412  1.00  0.00           C
ATOM   1985  O   TYR A 287      40.159  49.092  41.735  1.00  0.00           O
ATOM   1986  N   THR A 288      41.696  49.737  43.235  1.00  0.00           N
ATOM   1987  CA  THR A 288      42.235  48.400  43.519  1.00  0.00           C
ATOM   1988  CB  THR A 288      43.734  48.328  43.214  1.00  0.00           C
ATOM   1989  CG2 THR A 288      44.023  48.474  41.726  1.00  0.00           C
ATOM   1990  OG1 THR A 288      44.441  49.347  43.875  1.00  0.00           O
ATOM   1991  C   THR A 288      41.967  47.932  44.952  1.00  0.00           C
ATOM   1992  O   THR A 288      41.505  46.809  45.138  1.00  0.00           O
ATOM   1993  N   THR A 289      42.200  48.770  45.969  1.00  0.00           N
ATOM   1994  CA  THR A 289      42.094  48.354  47.385  1.00  0.00           C
ATOM   1995  CB  THR A 289      42.925  49.250  48.315  1.00  0.00           C
ATOM   1996  CG2 THR A 289      44.426  49.124  48.051  1.00  0.00           C
ATOM   1997  OG1 THR A 289      42.571  50.603  48.157  1.00  0.00           O
ATOM   1998  C   THR A 289      40.661  48.264  47.919  1.00  0.00           C
ATOM   1999  O   THR A 289      40.374  47.374  48.713  1.00  0.00           O
ATOM   2000  N   PHE A 290      39.734  49.119  47.469  1.00  0.00           N
ATOM   2001  CA  PHE A 290      38.315  49.047  47.868  1.00  0.00           C
ATOM   2002  CB  PHE A 290      37.735  50.468  47.977  1.00  0.00           C
ATOM   2003  CG  PHE A 290      38.137  51.219  49.236  1.00  0.00           C
ATOM   2004  CD1 PHE A 290      39.430  51.761  49.365  1.00  0.00           C
ATOM   2005  CE1 PHE A 290      39.793  52.465  50.528  1.00  0.00           C
ATOM   2006  CZ  PHE A 290      38.860  52.640  51.565  1.00  0.00           C
ATOM   2007  CE2 PHE A 290      37.567  52.102  51.442  1.00  0.00           C
ATOM   2008  CD2 PHE A 290      37.208  51.391  50.282  1.00  0.00           C
ATOM   2009  C   PHE A 290      37.475  48.159  46.932  1.00  0.00           C
ATOM   2010  O   PHE A 290      36.355  47.772  47.282  1.00  0.00           O
ATOM   2011  N   ASN A 291      38.021  47.823  45.760  1.00  0.00           N
ATOM   2012  CA  ASN A 291      37.382  47.067  44.685  1.00  0.00           C
ATOM   2013  CB  ASN A 291      38.211  47.334  43.418  1.00  0.00           C
ATOM   2014  CG  ASN A 291      37.797  46.569  42.172  1.00  0.00           C
ATOM   2015  OD1 ASN A 291      37.014  45.634  42.193  1.00  0.00           O
ATOM   2016  ND2 ASN A 291      38.357  46.929  41.046  1.00  0.00           N
ATOM   2017  C   ASN A 291      37.266  45.571  45.025  1.00  0.00           C
ATOM   2018  O   ASN A 291      38.263  44.904  45.299  1.00  0.00           O
ATOM   2019  N   ILE A 292      36.048  45.026  44.946  1.00  0.00           N
ATOM   2020  CA  ILE A 292      35.734  43.642  45.336  1.00  0.00           C
ATOM   2021  CB  ILE A 292      34.204  43.416  45.412  1.00  0.00           C
ATOM   2022  CG2 ILE A 292      33.567  44.431  46.381  1.00  0.00           C
ATOM   2023  CG1 ILE A 292      33.484  43.471  44.043  1.00  0.00           C
ATOM   2024  CD1 ILE A 292      33.286  42.080  43.427  1.00  0.00           C
ATOM   2025  C   ILE A 292      36.444  42.562  44.501  1.00  0.00           C
ATOM   2026  O   ILE A 292      36.566  41.436  44.978  1.00  0.00           O
ATOM   2027  N   GLU A 293      36.944  42.882  43.302  1.00  0.00           N
ATOM   2028  CA  GLU A 293      37.706  41.939  42.465  1.00  0.00           C
ATOM   2029  CB  GLU A 293      37.274  42.051  40.983  1.00  0.00           C
ATOM   2030  CG  GLU A 293      35.755  41.820  40.829  1.00  0.00           C
ATOM   2031  CD  GLU A 293      35.238  41.533  39.408  1.00  0.00           C
ATOM   2032  OE1 GLU A 293      34.029  41.191  39.300  1.00  0.00           O
ATOM   2033  OE2 GLU A 293      36.008  41.530  38.424  1.00  0.00           O
ATOM   2034  C   GLU A 293      39.230  42.069  42.669  1.00  0.00           C
ATOM   2035  O   GLU A 293      39.927  41.057  42.727  1.00  0.00           O
ATOM   2036  N   PHE A 294      39.759  43.284  42.867  1.00  0.00           N
ATOM   2037  CA  PHE A 294      41.205  43.518  43.040  1.00  0.00           C
ATOM   2038  CB  PHE A 294      41.588  44.905  42.499  1.00  0.00           C
ATOM   2039  CG  PHE A 294      42.058  44.951  41.055  1.00  0.00           C
ATOM   2040  CD1 PHE A 294      41.129  45.073  40.005  1.00  0.00           C
ATOM   2041  CE1 PHE A 294      41.576  45.225  38.681  1.00  0.00           C
ATOM   2042  CZ  PHE A 294      42.950  45.226  38.390  1.00  0.00           C
ATOM   2043  CE2 PHE A 294      43.881  45.073  39.431  1.00  0.00           C
ATOM   2044  CD2 PHE A 294      43.437  44.941  40.761  1.00  0.00           C
ATOM   2045  C   PHE A 294      41.723  43.347  44.482  1.00  0.00           C
ATOM   2046  O   PHE A 294      42.886  42.975  44.652  1.00  0.00           O
ATOM   2047  N   ARG A 295      40.903  43.571  45.524  1.00  0.00           N
ATOM   2048  CA  ARG A 295      41.341  43.717  46.938  1.00  0.00           C
ATOM   2049  CB  ARG A 295      40.149  44.173  47.804  1.00  0.00           C
ATOM   2050  CG  ARG A 295      39.013  43.140  47.906  1.00  0.00           C
ATOM   2051  CD  ARG A 295      37.731  43.744  48.497  1.00  0.00           C
ATOM   2052  NE  ARG A 295      37.852  44.040  49.933  1.00  0.00           N
ATOM   2053  CZ  ARG A 295      36.899  44.413  50.763  1.00  0.00           C
ATOM   2054  NH1 ARG A 295      35.678  44.615  50.359  1.00  0.00           N
ATOM   2055  NH2 ARG A 295      37.165  44.589  52.019  1.00  0.00           N
ATOM   2056  C   ARG A 295      42.089  42.532  47.579  1.00  0.00           C
ATOM   2057  O   ARG A 295      42.677  42.697  48.646  1.00  0.00           O
ATOM   2058  N   LYS A 296      42.101  41.357  46.931  1.00  0.00           N
ATOM   2059  CA  LYS A 296      42.895  40.169  47.324  1.00  0.00           C
ATOM   2060  CB  LYS A 296      41.949  38.984  47.613  1.00  0.00           C
ATOM   2061  CG  LYS A 296      41.355  38.316  46.354  1.00  0.00           C
ATOM   2062  CD  LYS A 296      40.366  37.206  46.744  1.00  0.00           C
ATOM   2063  CE  LYS A 296      39.818  36.425  45.540  1.00  0.00           C
ATOM   2064  NZ  LYS A 296      40.809  35.476  44.979  1.00  0.00           N
ATOM   2065  C   LYS A 296      43.995  39.769  46.328  1.00  0.00           C
ATOM   2066  O   LYS A 296      44.841  38.939  46.648  1.00  0.00           O
ATOM   2067  N   ALA A 297      43.967  40.308  45.112  1.00  0.00           N
ATOM   2068  CA  ALA A 297      44.629  39.721  43.948  1.00  0.00           C
ATOM   2069  CB  ALA A 297      44.090  40.460  42.726  1.00  0.00           C
ATOM   2070  C   ALA A 297      46.162  39.787  44.010  1.00  0.00           C
ATOM   2071  O   ALA A 297      46.847  38.795  43.771  1.00  0.00           O
ATOM   2072  N   PHE A 298      46.699  40.943  44.403  1.00  0.00           N
ATOM   2073  CA  PHE A 298      48.138  41.208  44.524  1.00  0.00           C
ATOM   2074  CB  PHE A 298      48.329  42.706  44.814  1.00  0.00           C
ATOM   2075  CG  PHE A 298      47.470  43.232  45.954  1.00  0.00           C
ATOM   2076  CD1 PHE A 298      46.200  43.781  45.683  1.00  0.00           C
ATOM   2077  CE1 PHE A 298      45.376  44.214  46.734  1.00  0.00           C
ATOM   2078  CZ  PHE A 298      45.816  44.104  48.065  1.00  0.00           C
ATOM   2079  CE2 PHE A 298      47.086  43.567  48.340  1.00  0.00           C
ATOM   2080  CD2 PHE A 298      47.912  43.129  47.287  1.00  0.00           C
ATOM   2081  C   PHE A 298      48.847  40.329  45.573  1.00  0.00           C
ATOM   2082  O   PHE A 298      50.070  40.237  45.573  1.00  0.00           O
ATOM   2083  N   LEU A 299      48.105  39.631  46.442  1.00  0.00           N
ATOM   2084  CA  LEU A 299      48.665  38.663  47.390  1.00  0.00           C
ATOM   2085  CB  LEU A 299      47.619  38.365  48.486  1.00  0.00           C
ATOM   2086  CG  LEU A 299      47.016  39.597  49.199  1.00  0.00           C
ATOM   2087  CD1 LEU A 299      45.899  39.158  50.145  1.00  0.00           C
ATOM   2088  CD2 LEU A 299      48.045  40.372  50.025  1.00  0.00           C
ATOM   2089  C   LEU A 299      49.129  37.366  46.689  1.00  0.00           C
ATOM   2090  O   LEU A 299      49.981  36.651  47.220  1.00  0.00           O
ATOM   2091  N   LYS A 300      48.609  37.059  45.489  1.00  0.00           N
ATOM   2092  CA  LYS A 300      48.856  35.790  44.769  1.00  0.00           C
ATOM   2093  CB  LYS A 300      47.713  35.502  43.778  1.00  0.00           C
ATOM   2094  CG  LYS A 300      46.383  35.257  44.511  1.00  0.00           C
ATOM   2095  CD  LYS A 300      45.233  34.875  43.573  1.00  0.00           C
ATOM   2096  CE  LYS A 300      45.465  33.549  42.837  1.00  0.00           C
ATOM   2097  NZ  LYS A 300      44.228  33.080  42.169  1.00  0.00           N
ATOM   2098  C   LYS A 300      50.227  35.685  44.092  1.00  0.00           C
ATOM   2099  O   LYS A 300      50.572  34.611  43.615  1.00  0.00           O
ATOM   2100  N   ILE A 301      51.024  36.756  44.089  1.00  0.00           N
ATOM   2101  CA  ILE A 301      52.458  36.711  43.738  1.00  0.00           C
ATOM   2102  CB  ILE A 301      52.776  37.839  42.726  1.00  0.00           C
ATOM   2103  CG2 ILE A 301      52.834  39.214  43.408  1.00  0.00           C
ATOM   2104  CG1 ILE A 301      54.063  37.544  41.924  1.00  0.00           C
ATOM   2105  CD1 ILE A 301      54.234  38.434  40.686  1.00  0.00           C
ATOM   2106  C   ILE A 301      53.372  36.687  44.983  1.00  0.00           C
ATOM   2107  O   ILE A 301      54.587  36.565  44.857  1.00  0.00           O
ATOM   2108  N   LEU A 302      52.798  36.790  46.191  1.00  0.00           N
ATOM   2109  CA  LEU A 302      53.531  36.883  47.462  1.00  0.00           C
ATOM   2110  CB  LEU A 302      53.056  38.136  48.222  1.00  0.00           C
ATOM   2111  CG  LEU A 302      53.130  39.467  47.446  1.00  0.00           C
ATOM   2112  CD1 LEU A 302      52.601  40.601  48.326  1.00  0.00           C
ATOM   2113  CD2 LEU A 302      54.551  39.821  47.008  1.00  0.00           C
ATOM   2114  C   LEU A 302      53.394  35.624  48.338  1.00  0.00           C
ATOM   2115  O   LEU A 302      54.285  35.336  49.142  1.00  0.00           O
ATOM   2116  N   HIS A 303      52.299  34.867  48.204  1.00  0.00           N
ATOM   2117  CA  HIS A 303      52.116  33.571  48.875  1.00  0.00           C
ATOM   2118  CB  HIS A 303      50.654  33.095  48.740  1.00  0.00           C
ATOM   2119  CG  HIS A 303      50.424  31.769  49.423  1.00  0.00           C
ATOM   2120  ND1 HIS A 303      50.218  31.598  50.794  1.00  0.00           N
ATOM   2121  CE1 HIS A 303      50.503  30.309  51.051  1.00  0.00           C
ATOM   2122  NE2 HIS A 303      50.816  29.662  49.917  1.00  0.00           N
ATOM   2123  CD2 HIS A 303      50.748  30.560  48.878  1.00  0.00           C
ATOM   2124  C   HIS A 303      53.091  32.512  48.331  1.00  0.00           C
ATOM   2125  O   HIS A 303      53.292  32.414  47.121  1.00  0.00           O
ATOM   2126  N   CYS A 304      53.654  31.696  49.227  1.00  0.00           N
ATOM   2127  CA  CYS A 304      54.350  30.434  48.939  1.00  0.00           C
ATOM   2128  CB  CYS A 304      55.865  30.673  48.834  1.00  0.00           C
ATOM   2129  SG  CYS A 304      56.289  31.481  47.253  1.00  0.00           S
ATOM   2130  C   CYS A 304      54.015  29.422  50.044  1.00  0.00           C
ATOM   2131  O   CYS A 304      53.383  28.391  49.732  1.00  0.00           O
ATOM   2132  OXT CYS A 304      54.347  29.702  51.214  1.00  0.00           O
TER    2133      CYS A 304
ATOM   2134  N   ALA B  48      86.928  75.371  38.323  1.00  0.00           N
ATOM   2135  CA  ALA B  48      86.952  74.599  39.583  1.00  0.00           C
ATOM   2136  CB  ALA B  48      88.313  74.746  40.279  1.00  0.00           C
ATOM   2137  C   ALA B  48      85.786  75.016  40.488  1.00  0.00           C
ATOM   2138  O   ALA B  48      85.047  75.931  40.139  1.00  0.00           O
ATOM   2139  N   ALA B  49      85.610  74.336  41.624  1.00  0.00           N
ATOM   2140  CA  ALA B  49      84.570  74.551  42.642  1.00  0.00           C
ATOM   2141  CB  ALA B  49      83.336  73.744  42.204  1.00  0.00           C
ATOM   2142  C   ALA B  49      85.108  74.079  44.020  1.00  0.00           C
ATOM   2143  O   ALA B  49      86.137  73.390  44.025  1.00  0.00           O
ATOM   2144  N   PRO B  50      84.473  74.388  45.172  1.00  0.00           N
ATOM   2145  CD  PRO B  50      84.873  73.768  46.431  1.00  0.00           C
ATOM   2146  CG  PRO B  50      83.967  74.342  47.513  1.00  0.00           C
ATOM   2147  CB  PRO B  50      82.726  74.755  46.728  1.00  0.00           C
ATOM   2148  CA  PRO B  50      83.301  75.254  45.394  1.00  0.00           C
ATOM   2149  C   PRO B  50      83.649  76.755  45.483  1.00  0.00           C
ATOM   2150  O   PRO B  50      84.789  77.106  45.780  1.00  0.00           O
ATOM   2151  N   SER B  51      82.664  77.641  45.278  1.00  0.00           N
ATOM   2152  CA  SER B  51      82.797  79.108  45.433  1.00  0.00           C
ATOM   2153  CB  SER B  51      82.159  79.842  44.245  1.00  0.00           C
ATOM   2154  OG  SER B  51      80.748  79.749  44.236  1.00  0.00           O
ATOM   2155  C   SER B  51      82.262  79.683  46.758  1.00  0.00           C
ATOM   2156  O   SER B  51      82.372  80.886  46.992  1.00  0.00           O
ATOM   2157  N   SER B  52      81.665  78.856  47.624  1.00  0.00           N
ATOM   2158  CA  SER B  52      81.088  79.284  48.908  1.00  0.00           C
ATOM   2159  CB  SER B  52      79.730  79.962  48.671  1.00  0.00           C
ATOM   2160  OG  SER B  52      78.791  79.032  48.162  1.00  0.00           O
ATOM   2161  C   SER B  52      80.878  78.122  49.884  1.00  0.00           C
ATOM   2162  O   SER B  52      81.010  76.951  49.525  1.00  0.00           O
ATOM   2163  N   GLU B  53      80.476  78.449  51.113  1.00  0.00           N
ATOM   2164  CA  GLU B  53      79.902  77.528  52.107  1.00  0.00           C
ATOM   2165  CB  GLU B  53      79.632  78.313  53.402  1.00  0.00           C
ATOM   2166  CG  GLU B  53      80.894  78.755  54.150  1.00  0.00           C
ATOM   2167  CD  GLU B  53      80.504  79.615  55.351  1.00  0.00           C
ATOM   2168  OE1 GLU B  53      79.942  79.069  56.327  1.00  0.00           O
ATOM   2169  OE2 GLU B  53      80.657  80.858  55.311  1.00  0.00           O
ATOM   2170  C   GLU B  53      78.582  76.856  51.664  1.00  0.00           C
ATOM   2171  O   GLU B  53      78.061  76.013  52.394  1.00  0.00           O
ATOM   2172  N   LEU B  54      78.020  77.223  50.503  1.00  0.00           N
ATOM   2173  CA  LEU B  54      76.761  76.690  49.971  1.00  0.00           C
ATOM   2174  CB  LEU B  54      75.769  77.840  49.697  1.00  0.00           C
ATOM   2175  CG  LEU B  54      75.360  78.651  50.950  1.00  0.00           C
ATOM   2176  CD1 LEU B  54      76.286  79.838  51.242  1.00  0.00           C
ATOM   2177  CD2 LEU B  54      73.962  79.245  50.768  1.00  0.00           C
ATOM   2178  C   LEU B  54      76.979  75.796  48.733  1.00  0.00           C
ATOM   2179  O   LEU B  54      76.256  74.818  48.563  1.00  0.00           O
ATOM   2180  N   ASP B  55      78.022  76.054  47.935  1.00  0.00           N
ATOM   2181  CA  ASP B  55      78.461  75.222  46.791  1.00  0.00           C
ATOM   2182  CB  ASP B  55      79.582  75.959  46.040  1.00  0.00           C
ATOM   2183  CG  ASP B  55      79.157  76.931  44.945  1.00  0.00           C
ATOM   2184  OD1 ASP B  55      80.071  77.310  44.181  1.00  0.00           O
ATOM   2185  OD2 ASP B  55      78.008  77.427  44.905  1.00  0.00           O
ATOM   2186  C   ASP B  55      78.980  73.818  47.191  1.00  0.00           C
ATOM   2187  O   ASP B  55      79.294  72.993  46.332  1.00  0.00           O
ATOM   2188  N   VAL B  56      79.091  73.541  48.493  1.00  0.00           N
ATOM   2189  CA  VAL B  56      79.382  72.207  49.055  1.00  0.00           C
ATOM   2190  CB  VAL B  56      80.115  72.317  50.408  1.00  0.00           C
ATOM   2191  CG1 VAL B  56      81.460  73.040  50.248  1.00  0.00           C
ATOM   2192  CG2 VAL B  56      79.279  73.057  51.458  1.00  0.00           C
ATOM   2193  C   VAL B  56      78.130  71.322  49.171  1.00  0.00           C
ATOM   2194  O   VAL B  56      78.235  70.164  49.567  1.00  0.00           O
ATOM   2195  N   ASN B  57      76.945  71.845  48.832  1.00  0.00           N
ATOM   2196  CA  ASN B  57      75.720  71.061  48.690  1.00  0.00           C
ATOM   2197  CB  ASN B  57      74.519  72.028  48.695  1.00  0.00           C
ATOM   2198  CG  ASN B  57      73.164  71.339  48.724  1.00  0.00           C
ATOM   2199  OD1 ASN B  57      73.035  70.132  48.830  1.00  0.00           O
ATOM   2200  ND2 ASN B  57      72.085  72.079  48.632  1.00  0.00           N
ATOM   2201  C   ASN B  57      75.780  70.203  47.410  1.00  0.00           C
ATOM   2202  O   ASN B  57      76.098  70.700  46.332  1.00  0.00           O
ATOM   2203  N   THR B  58      75.441  68.919  47.520  1.00  0.00           N
ATOM   2204  CA  THR B  58      75.523  67.935  46.426  1.00  0.00           C
ATOM   2205  CB  THR B  58      75.123  66.527  46.900  1.00  0.00           C
ATOM   2206  CG2 THR B  58      76.295  65.824  47.567  1.00  0.00           C
ATOM   2207  OG1 THR B  58      74.050  66.546  47.816  1.00  0.00           O
ATOM   2208  C   THR B  58      74.695  68.264  45.180  1.00  0.00           C
ATOM   2209  O   THR B  58      73.681  68.961  45.235  1.00  0.00           O
ATOM   2210  N   ASP B  59      75.097  67.655  44.061  1.00  0.00           N
ATOM   2211  CA  ASP B  59      74.390  67.649  42.776  1.00  0.00           C
ATOM   2212  CB  ASP B  59      75.133  66.684  41.836  1.00  0.00           C
ATOM   2213  CG  ASP B  59      74.358  66.361  40.557  1.00  0.00           C
ATOM   2214  OD1 ASP B  59      73.671  67.253  40.022  1.00  0.00           O
ATOM   2215  OD2 ASP B  59      74.402  65.184  40.129  1.00  0.00           O
ATOM   2216  C   ASP B  59      72.900  67.265  42.895  1.00  0.00           C
ATOM   2217  O   ASP B  59      72.535  66.257  43.511  1.00  0.00           O
ATOM   2218  N   ILE B  60      72.042  68.052  42.237  1.00  0.00           N
ATOM   2219  CA  ILE B  60      70.597  67.827  42.154  1.00  0.00           C
ATOM   2220  CB  ILE B  60      69.890  69.060  41.540  1.00  0.00           C
ATOM   2221  CG2 ILE B  60      70.319  69.341  40.088  1.00  0.00           C
ATOM   2222  CG1 ILE B  60      68.347  68.966  41.586  1.00  0.00           C
ATOM   2223  CD1 ILE B  60      67.763  68.822  42.999  1.00  0.00           C
ATOM   2224  C   ILE B  60      70.248  66.521  41.426  1.00  0.00           C
ATOM   2225  O   ILE B  60      69.352  65.805  41.868  1.00  0.00           O
ATOM   2226  N   TYR B  61      70.957  66.158  40.353  1.00  0.00           N
ATOM   2227  CA  TYR B  61      70.608  64.978  39.555  1.00  0.00           C
ATOM   2228  CB  TYR B  61      71.272  65.068  38.171  1.00  0.00           C
ATOM   2229  CG  TYR B  61      71.030  66.391  37.459  1.00  0.00           C
ATOM   2230  CD1 TYR B  61      69.737  66.744  37.021  1.00  0.00           C
ATOM   2231  CE1 TYR B  61      69.507  68.009  36.442  1.00  0.00           C
ATOM   2232  CZ  TYR B  61      70.572  68.927  36.302  1.00  0.00           C
ATOM   2233  OH  TYR B  61      70.351  70.168  35.790  1.00  0.00           O
ATOM   2234  CE2 TYR B  61      71.871  68.561  36.712  1.00  0.00           C
ATOM   2235  CD2 TYR B  61      72.094  67.297  37.287  1.00  0.00           C
ATOM   2236  C   TYR B  61      70.954  63.684  40.305  1.00  0.00           C
ATOM   2237  O   TYR B  61      70.118  62.784  40.418  1.00  0.00           O
ATOM   2238  N   SER B  62      72.143  63.631  40.914  1.00  0.00           N
ATOM   2239  CA  SER B  62      72.579  62.524  41.774  1.00  0.00           C
ATOM   2240  CB  SER B  62      74.040  62.707  42.199  1.00  0.00           C
ATOM   2241  OG  SER B  62      74.881  62.788  41.065  1.00  0.00           O
ATOM   2242  C   SER B  62      71.695  62.372  43.015  1.00  0.00           C
ATOM   2243  O   SER B  62      71.275  61.254  43.325  1.00  0.00           O
ATOM   2244  N   LYS B  63      71.331  63.470  43.701  1.00  0.00           N
ATOM   2245  CA  LYS B  63      70.454  63.367  44.881  1.00  0.00           C
ATOM   2246  CB  LYS B  63      70.564  64.591  45.797  1.00  0.00           C
ATOM   2247  CG  LYS B  63      69.662  65.764  45.387  1.00  0.00           C
ATOM   2248  CD  LYS B  63      69.871  66.975  46.296  1.00  0.00           C
ATOM   2249  CE  LYS B  63      71.249  67.602  46.078  1.00  0.00           C
ATOM   2250  NZ  LYS B  63      71.554  68.659  47.064  1.00  0.00           N
ATOM   2251  C   LYS B  63      69.014  62.992  44.526  1.00  0.00           C
ATOM   2252  O   LYS B  63      68.377  62.284  45.301  1.00  0.00           O
ATOM   2253  N   VAL B  64      68.499  63.392  43.359  1.00  0.00           N
ATOM   2254  CA  VAL B  64      67.189  62.931  42.858  1.00  0.00           C
ATOM   2255  CB  VAL B  64      66.724  63.778  41.654  1.00  0.00           C
ATOM   2256  CG1 VAL B  64      65.565  63.149  40.869  1.00  0.00           C
ATOM   2257  CG2 VAL B  64      66.231  65.147  42.147  1.00  0.00           C
ATOM   2258  C   VAL B  64      67.218  61.429  42.549  1.00  0.00           C
ATOM   2259  O   VAL B  64      66.279  60.726  42.922  1.00  0.00           O
ATOM   2260  N   LEU B  65      68.311  60.908  41.976  1.00  0.00           N
ATOM   2261  CA  LEU B  65      68.472  59.470  41.727  1.00  0.00           C
ATOM   2262  CB  LEU B  65      69.784  59.234  40.952  1.00  0.00           C
ATOM   2263  CG  LEU B  65      70.069  57.762  40.594  1.00  0.00           C
ATOM   2264  CD1 LEU B  65      69.004  57.167  39.670  1.00  0.00           C
ATOM   2265  CD2 LEU B  65      71.421  57.660  39.889  1.00  0.00           C
ATOM   2266  C   LEU B  65      68.395  58.643  43.024  1.00  0.00           C
ATOM   2267  O   LEU B  65      67.660  57.658  43.069  1.00  0.00           O
ATOM   2268  N   VAL B  66      69.072  59.059  44.103  1.00  0.00           N
ATOM   2269  CA  VAL B  66      68.925  58.381  45.409  1.00  0.00           C
ATOM   2270  CB  VAL B  66      70.145  58.538  46.336  1.00  0.00           C
ATOM   2271  CG1 VAL B  66      71.384  57.868  45.730  1.00  0.00           C
ATOM   2272  CG2 VAL B  66      70.482  59.994  46.649  1.00  0.00           C
ATOM   2273  C   VAL B  66      67.623  58.735  46.137  1.00  0.00           C
ATOM   2274  O   VAL B  66      67.144  57.917  46.915  1.00  0.00           O
ATOM   2275  N   THR B  67      66.981  59.878  45.860  1.00  0.00           N
ATOM   2276  CA  THR B  67      65.653  60.227  46.420  1.00  0.00           C
ATOM   2277  CB  THR B  67      65.185  61.631  45.988  1.00  0.00           C
ATOM   2278  CG2 THR B  67      63.794  62.007  46.501  1.00  0.00           C
ATOM   2279  OG1 THR B  67      66.055  62.610  46.512  1.00  0.00           O
ATOM   2280  C   THR B  67      64.602  59.172  46.064  1.00  0.00           C
ATOM   2281  O   THR B  67      63.778  58.833  46.911  1.00  0.00           O
ATOM   2282  N   ALA B  68      64.678  58.565  44.874  1.00  0.00           N
ATOM   2283  CA  ALA B  68      63.840  57.417  44.518  1.00  0.00           C
ATOM   2284  CB  ALA B  68      64.103  57.068  43.049  1.00  0.00           C
ATOM   2285  C   ALA B  68      64.068  56.198  45.441  1.00  0.00           C
ATOM   2286  O   ALA B  68      63.112  55.513  45.799  1.00  0.00           O
ATOM   2287  N   VAL B  69      65.308  55.959  45.887  1.00  0.00           N
ATOM   2288  CA  VAL B  69      65.656  54.881  46.833  1.00  0.00           C
ATOM   2289  CB  VAL B  69      67.172  54.583  46.834  1.00  0.00           C
ATOM   2290  CG1 VAL B  69      67.500  53.357  47.696  1.00  0.00           C
ATOM   2291  CG2 VAL B  69      67.702  54.312  45.418  1.00  0.00           C
ATOM   2292  C   VAL B  69      65.165  55.208  48.247  1.00  0.00           C
ATOM   2293  O   VAL B  69      64.540  54.359  48.879  1.00  0.00           O
ATOM   2294  N   TYR B  70      65.362  56.444  48.726  1.00  0.00           N
ATOM   2295  CA  TYR B  70      64.803  56.896  50.009  1.00  0.00           C
ATOM   2296  CB  TYR B  70      65.220  58.348  50.307  1.00  0.00           C
ATOM   2297  CG  TYR B  70      66.680  58.560  50.684  1.00  0.00           C
ATOM   2298  CD1 TYR B  70      67.583  59.135  49.768  1.00  0.00           C
ATOM   2299  CE1 TYR B  70      68.935  59.323  50.106  1.00  0.00           C
ATOM   2300  CZ  TYR B  70      69.391  58.960  51.387  1.00  0.00           C
ATOM   2301  OH  TYR B  70      70.708  59.079  51.696  1.00  0.00           O
ATOM   2302  CE2 TYR B  70      68.476  58.445  52.334  1.00  0.00           C
ATOM   2303  CD2 TYR B  70      67.130  58.232  51.978  1.00  0.00           C
ATOM   2304  C   TYR B  70      63.269  56.759  50.037  1.00  0.00           C
ATOM   2305  O   TYR B  70      62.718  56.275  51.024  1.00  0.00           O
ATOM   2306  N   LEU B  71      62.578  57.107  48.942  1.00  0.00           N
ATOM   2307  CA  LEU B  71      61.125  56.946  48.800  1.00  0.00           C
ATOM   2308  CB  LEU B  71      60.645  57.732  47.567  1.00  0.00           C
ATOM   2309  CG  LEU B  71      60.577  59.254  47.794  1.00  0.00           C
ATOM   2310  CD1 LEU B  71      60.401  59.973  46.459  1.00  0.00           C
ATOM   2311  CD2 LEU B  71      59.392  59.631  48.688  1.00  0.00           C
ATOM   2312  C   LEU B  71      60.683  55.476  48.719  1.00  0.00           C
ATOM   2313  O   LEU B  71      59.667  55.117  49.314  1.00  0.00           O
ATOM   2314  N   ALA B  72      61.441  54.611  48.038  1.00  0.00           N
ATOM   2315  CA  ALA B  72      61.159  53.175  47.994  1.00  0.00           C
ATOM   2316  CB  ALA B  72      62.100  52.515  46.979  1.00  0.00           C
ATOM   2317  C   ALA B  72      61.269  52.532  49.389  1.00  0.00           C
ATOM   2318  O   ALA B  72      60.359  51.820  49.816  1.00  0.00           O
ATOM   2319  N   LEU B  73      62.338  52.838  50.133  1.00  0.00           N
ATOM   2320  CA  LEU B  73      62.518  52.378  51.514  1.00  0.00           C
ATOM   2321  CB  LEU B  73      63.927  52.763  52.004  1.00  0.00           C
ATOM   2322  CG  LEU B  73      65.077  52.047  51.265  1.00  0.00           C
ATOM   2323  CD1 LEU B  73      66.413  52.654  51.686  1.00  0.00           C
ATOM   2324  CD2 LEU B  73      65.123  50.548  51.564  1.00  0.00           C
ATOM   2325  C   LEU B  73      61.425  52.938  52.440  1.00  0.00           C
ATOM   2326  O   LEU B  73      60.874  52.194  53.251  1.00  0.00           O
ATOM   2327  N   PHE B  74      61.051  54.212  52.266  1.00  0.00           N
ATOM   2328  CA  PHE B  74      59.960  54.863  52.995  1.00  0.00           C
ATOM   2329  CB  PHE B  74      59.855  56.326  52.545  1.00  0.00           C
ATOM   2330  CG  PHE B  74      58.766  57.145  53.206  1.00  0.00           C
ATOM   2331  CD1 PHE B  74      58.999  57.755  54.453  1.00  0.00           C
ATOM   2332  CE1 PHE B  74      58.014  58.575  55.030  1.00  0.00           C
ATOM   2333  CZ  PHE B  74      56.785  58.770  54.376  1.00  0.00           C
ATOM   2334  CE2 PHE B  74      56.545  58.153  53.135  1.00  0.00           C
ATOM   2335  CD2 PHE B  74      57.536  57.346  52.548  1.00  0.00           C
ATOM   2336  C   PHE B  74      58.628  54.120  52.839  1.00  0.00           C
ATOM   2337  O   PHE B  74      58.026  53.758  53.851  1.00  0.00           O
ATOM   2338  N   VAL B  75      58.169  53.834  51.612  1.00  0.00           N
ATOM   2339  CA  VAL B  75      56.875  53.148  51.422  1.00  0.00           C
ATOM   2340  CB  VAL B  75      56.282  53.322  50.007  1.00  0.00           C
ATOM   2341  CG1 VAL B  75      56.060  54.805  49.684  1.00  0.00           C
ATOM   2342  CG2 VAL B  75      57.108  52.689  48.881  1.00  0.00           C
ATOM   2343  C   VAL B  75      56.927  51.675  51.841  1.00  0.00           C
ATOM   2344  O   VAL B  75      56.011  51.208  52.520  1.00  0.00           O
ATOM   2345  N   VAL B  76      58.006  50.950  51.520  1.00  0.00           N
ATOM   2346  CA  VAL B  76      58.129  49.519  51.856  1.00  0.00           C
ATOM   2347  CB  VAL B  76      59.291  48.855  51.085  1.00  0.00           C
ATOM   2348  CG1 VAL B  76      59.518  47.390  51.490  1.00  0.00           C
ATOM   2349  CG2 VAL B  76      59.000  48.842  49.576  1.00  0.00           C
ATOM   2350  C   VAL B  76      58.247  49.306  53.367  1.00  0.00           C
ATOM   2351  O   VAL B  76      57.613  48.392  53.891  1.00  0.00           O
ATOM   2352  N   GLY B  77      58.986  50.153  54.091  1.00  0.00           N
ATOM   2353  CA  GLY B  77      59.111  50.053  55.549  1.00  0.00           C
ATOM   2354  C   GLY B  77      57.856  50.529  56.287  1.00  0.00           C
ATOM   2355  O   GLY B  77      57.381  49.842  57.194  1.00  0.00           O
ATOM   2356  N   THR B  78      57.251  51.641  55.843  1.00  0.00           N
ATOM   2357  CA  THR B  78      56.028  52.200  56.455  1.00  0.00           C
ATOM   2358  CB  THR B  78      55.668  53.575  55.864  1.00  0.00           C
ATOM   2359  CG2 THR B  78      54.450  54.234  56.511  1.00  0.00           C
ATOM   2360  OG1 THR B  78      56.730  54.470  56.072  1.00  0.00           O
ATOM   2361  C   THR B  78      54.841  51.245  56.326  1.00  0.00           C
ATOM   2362  O   THR B  78      54.027  51.166  57.245  1.00  0.00           O
ATOM   2363  N   VAL B  79      54.752  50.461  55.245  1.00  0.00           N
ATOM   2364  CA  VAL B  79      53.810  49.331  55.166  1.00  0.00           C
ATOM   2365  CB  VAL B  79      53.501  48.959  53.701  1.00  0.00           C
ATOM   2366  CG1 VAL B  79      52.577  47.736  53.597  1.00  0.00           C
ATOM   2367  CG2 VAL B  79      52.797  50.118  52.980  1.00  0.00           C
ATOM   2368  C   VAL B  79      54.339  48.129  55.958  1.00  0.00           C
ATOM   2369  O   VAL B  79      53.635  47.600  56.816  1.00  0.00           O
ATOM   2370  N   GLY B  80      55.576  47.699  55.702  1.00  0.00           N
ATOM   2371  CA  GLY B  80      56.133  46.433  56.177  1.00  0.00           C
ATOM   2372  C   GLY B  80      56.177  46.283  57.698  1.00  0.00           C
ATOM   2373  O   GLY B  80      55.646  45.303  58.225  1.00  0.00           O
ATOM   2374  N   ASN B  81      56.772  47.237  58.420  1.00  0.00           N
ATOM   2375  CA  ASN B  81      56.870  47.158  59.883  1.00  0.00           C
ATOM   2376  CB  ASN B  81      58.041  48.035  60.384  1.00  0.00           C
ATOM   2377  CG  ASN B  81      59.354  47.268  60.543  1.00  0.00           C
ATOM   2378  OD1 ASN B  81      59.401  46.065  60.771  1.00  0.00           O
ATOM   2379  ND2 ASN B  81      60.479  47.927  60.467  1.00  0.00           N
ATOM   2380  C   ASN B  81      55.516  47.451  60.561  1.00  0.00           C
ATOM   2381  O   ASN B  81      55.147  46.754  61.508  1.00  0.00           O
ATOM   2382  N   THR B  82      54.708  48.371  60.022  1.00  0.00           N
ATOM   2383  CA  THR B  82      53.352  48.651  60.537  1.00  0.00           C
ATOM   2384  CB  THR B  82      52.710  49.836  59.805  1.00  0.00           C
ATOM   2385  CG2 THR B  82      51.400  50.296  60.444  1.00  0.00           C
ATOM   2386  OG1 THR B  82      53.580  50.935  59.844  1.00  0.00           O
ATOM   2387  C   THR B  82      52.433  47.432  60.429  1.00  0.00           C
ATOM   2388  O   THR B  82      51.822  47.030  61.419  1.00  0.00           O
ATOM   2389  N   VAL B  83      52.368  46.786  59.257  1.00  0.00           N
ATOM   2390  CA  VAL B  83      51.565  45.566  59.056  1.00  0.00           C
ATOM   2391  CB  VAL B  83      51.356  45.258  57.557  1.00  0.00           C
ATOM   2392  CG1 VAL B  83      50.546  43.973  57.321  1.00  0.00           C
ATOM   2393  CG2 VAL B  83      50.567  46.392  56.883  1.00  0.00           C
ATOM   2394  C   VAL B  83      52.164  44.382  59.822  1.00  0.00           C
ATOM   2395  O   VAL B  83      51.414  43.522  60.282  1.00  0.00           O
ATOM   2396  N   THR B  84      53.480  44.358  60.066  1.00  0.00           N
ATOM   2397  CA  THR B  84      54.107  43.365  60.957  1.00  0.00           C
ATOM   2398  CB  THR B  84      55.644  43.429  60.899  1.00  0.00           C
ATOM   2399  CG2 THR B  84      56.354  42.508  61.891  1.00  0.00           C
ATOM   2400  OG1 THR B  84      56.059  43.040  59.612  1.00  0.00           O
ATOM   2401  C   THR B  84      53.587  43.496  62.388  1.00  0.00           C
ATOM   2402  O   THR B  84      53.054  42.524  62.923  1.00  0.00           O
ATOM   2403  N   ALA B  85      53.637  44.689  62.988  1.00  0.00           N
ATOM   2404  CA  ALA B  85      53.091  44.923  64.327  1.00  0.00           C
ATOM   2405  CB  ALA B  85      53.451  46.352  64.750  1.00  0.00           C
ATOM   2406  C   ALA B  85      51.570  44.660  64.392  1.00  0.00           C
ATOM   2407  O   ALA B  85      51.094  43.978  65.300  1.00  0.00           O
ATOM   2408  N   PHE B  86      50.813  45.123  63.390  1.00  0.00           N
ATOM   2409  CA  PHE B  86      49.362  44.917  63.291  1.00  0.00           C
ATOM   2410  CB  PHE B  86      48.835  45.807  62.155  1.00  0.00           C
ATOM   2411  CG  PHE B  86      47.325  45.923  62.045  1.00  0.00           C
ATOM   2412  CD1 PHE B  86      46.647  45.323  60.968  1.00  0.00           C
ATOM   2413  CE1 PHE B  86      45.256  45.474  60.827  1.00  0.00           C
ATOM   2414  CZ  PHE B  86      44.537  46.247  61.755  1.00  0.00           C
ATOM   2415  CE2 PHE B  86      45.211  46.860  62.827  1.00  0.00           C
ATOM   2416  CD2 PHE B  86      46.601  46.694  62.975  1.00  0.00           C
ATOM   2417  C   PHE B  86      48.973  43.436  63.103  1.00  0.00           C
ATOM   2418  O   PHE B  86      47.919  43.021  63.577  1.00  0.00           O
ATOM   2419  N   THR B  87      49.834  42.618  62.484  1.00  0.00           N
ATOM   2420  CA  THR B  87      49.667  41.154  62.400  1.00  0.00           C
ATOM   2421  CB  THR B  87      50.552  40.542  61.299  1.00  0.00           C
ATOM   2422  CG2 THR B  87      50.348  39.035  61.136  1.00  0.00           C
ATOM   2423  OG1 THR B  87      50.246  41.116  60.052  1.00  0.00           O
ATOM   2424  C   THR B  87      49.978  40.485  63.738  1.00  0.00           C
ATOM   2425  O   THR B  87      49.155  39.724  64.245  1.00  0.00           O
ATOM   2426  N   LEU B  88      51.133  40.789  64.344  1.00  0.00           N
ATOM   2427  CA  LEU B  88      51.595  40.162  65.593  1.00  0.00           C
ATOM   2428  CB  LEU B  88      53.040  40.615  65.881  1.00  0.00           C
ATOM   2429  CG  LEU B  88      54.092  40.087  64.885  1.00  0.00           C
ATOM   2430  CD1 LEU B  88      55.431  40.771  65.149  1.00  0.00           C
ATOM   2431  CD2 LEU B  88      54.306  38.575  64.979  1.00  0.00           C
ATOM   2432  C   LEU B  88      50.682  40.451  66.798  1.00  0.00           C
ATOM   2433  O   LEU B  88      50.677  39.679  67.754  1.00  0.00           O
ATOM   2434  N   ALA B  89      49.887  41.524  66.740  1.00  0.00           N
ATOM   2435  CA  ALA B  89      48.867  41.851  67.737  1.00  0.00           C
ATOM   2436  CB  ALA B  89      48.828  43.379  67.863  1.00  0.00           C
ATOM   2437  C   ALA B  89      47.464  41.268  67.441  1.00  0.00           C
ATOM   2438  O   ALA B  89      46.586  41.366  68.297  1.00  0.00           O
ATOM   2439  N   ARG B  90      47.207  40.714  66.240  1.00  0.00           N
ATOM   2440  CA  ARG B  90      45.840  40.380  65.762  1.00  0.00           C
ATOM   2441  CB  ARG B  90      45.275  41.529  64.893  1.00  0.00           C
ATOM   2442  CG  ARG B  90      45.314  42.915  65.572  1.00  0.00           C
ATOM   2443  CD  ARG B  90      44.792  44.061  64.691  1.00  0.00           C
ATOM   2444  NE  ARG B  90      43.317  44.111  64.604  1.00  0.00           N
ATOM   2445  CZ  ARG B  90      42.556  43.581  63.664  1.00  0.00           C
ATOM   2446  NH1 ARG B  90      43.039  42.884  62.680  1.00  0.00           N
ATOM   2447  NH2 ARG B  90      41.268  43.734  63.673  1.00  0.00           N
ATOM   2448  C   ARG B  90      45.702  39.015  65.057  1.00  0.00           C
ATOM   2449  O   ARG B  90      44.655  38.745  64.469  1.00  0.00           O
ATOM   2450  N   LYS B  91      46.724  38.150  65.102  1.00  0.00           N
ATOM   2451  CA  LYS B  91      46.713  36.780  64.545  1.00  0.00           C
ATOM   2452  CB  LYS B  91      47.354  36.784  63.144  1.00  0.00           C
ATOM   2453  CG  LYS B  91      46.499  37.395  62.021  1.00  0.00           C
ATOM   2454  CD  LYS B  91      45.233  36.572  61.730  1.00  0.00           C
ATOM   2455  CE  LYS B  91      44.740  36.765  60.291  1.00  0.00           C
ATOM   2456  NZ  LYS B  91      44.317  38.156  60.011  1.00  0.00           N
ATOM   2457  C   LYS B  91      47.482  35.796  65.436  1.00  0.00           C
ATOM   2458  O   LYS B  91      48.595  36.097  65.864  1.00  0.00           O
ATOM   2459  N   LYS B  92      46.939  34.593  65.663  1.00  0.00           N
ATOM   2460  CA  LYS B  92      47.641  33.514  66.384  1.00  0.00           C
ATOM   2461  CB  LYS B  92      46.620  32.600  67.093  1.00  0.00           C
ATOM   2462  CG  LYS B  92      47.301  31.536  67.974  1.00  0.00           C
ATOM   2463  CD  LYS B  92      46.383  30.928  69.051  1.00  0.00           C
ATOM   2464  CE  LYS B  92      46.201  31.879  70.247  1.00  0.00           C
ATOM   2465  NZ  LYS B  92      45.598  31.190  71.413  1.00  0.00           N
ATOM   2466  C   LYS B  92      48.653  32.785  65.477  1.00  0.00           C
ATOM   2467  O   LYS B  92      48.380  32.483  64.314  1.00  0.00           O
ATOM   2468  N   SER B  93      49.850  32.538  66.015  1.00  0.00           N
ATOM   2469  CA  SER B  93      51.010  32.017  65.271  1.00  0.00           C
ATOM   2470  CB  SER B  93      52.310  32.346  66.012  1.00  0.00           C
ATOM   2471  OG  SER B  93      52.590  33.726  65.882  1.00  0.00           O
ATOM   2472  C   SER B  93      50.937  30.515  64.963  1.00  0.00           C
ATOM   2473  O   SER B  93      50.235  29.758  65.631  1.00  0.00           O
ATOM   2474  N   LEU B  94      51.685  30.099  63.937  1.00  0.00           N
ATOM   2475  CA  LEU B  94      51.638  28.756  63.355  1.00  0.00           C
ATOM   2476  CB  LEU B  94      52.326  28.817  61.978  1.00  0.00           C
ATOM   2477  CG  LEU B  94      52.185  27.568  61.087  1.00  0.00           C
ATOM   2478  CD1 LEU B  94      50.731  27.216  60.769  1.00  0.00           C
ATOM   2479  CD2 LEU B  94      52.914  27.814  59.766  1.00  0.00           C
ATOM   2480  C   LEU B  94      52.237  27.666  64.264  1.00  0.00           C
ATOM   2481  O   LEU B  94      53.242  27.887  64.938  1.00  0.00           O
ATOM   2482  N   GLN B  95      51.638  26.470  64.215  1.00  0.00           N
ATOM   2483  CA  GLN B  95      52.133  25.217  64.812  1.00  0.00           C
ATOM   2484  CB  GLN B  95      53.291  24.654  63.962  1.00  0.00           C
ATOM   2485  CG  GLN B  95      53.417  23.122  64.052  1.00  0.00           C
ATOM   2486  CD  GLN B  95      54.862  22.672  63.893  1.00  0.00           C
ATOM   2487  OE1 GLN B  95      55.589  22.512  64.865  1.00  0.00           O
ATOM   2488  NE2 GLN B  95      55.335  22.474  62.683  1.00  0.00           N
ATOM   2489  C   GLN B  95      52.459  25.265  66.324  1.00  0.00           C
ATOM   2490  O   GLN B  95      53.282  24.486  66.804  1.00  0.00           O
ATOM   2491  N   SER B  96      51.805  26.148  67.086  1.00  0.00           N
ATOM   2492  CA  SER B  96      51.849  26.185  68.560  1.00  0.00           C
ATOM   2493  CB  SER B  96      50.968  25.071  69.146  1.00  0.00           C
ATOM   2494  OG  SER B  96      49.638  25.236  68.690  1.00  0.00           O
ATOM   2495  C   SER B  96      53.269  26.190  69.155  1.00  0.00           C
ATOM   2496  O   SER B  96      53.635  25.313  69.939  1.00  0.00           O
ATOM   2497  N   LEU B  97      54.073  27.188  68.769  1.00  0.00           N
ATOM   2498  CA  LEU B  97      55.434  27.440  69.264  1.00  0.00           C
ATOM   2499  CB  LEU B  97      56.459  26.948  68.214  1.00  0.00           C
ATOM   2500  CG  LEU B  97      56.573  25.420  68.042  1.00  0.00           C
ATOM   2501  CD1 LEU B  97      57.502  25.099  66.869  1.00  0.00           C
ATOM   2502  CD2 LEU B  97      57.142  24.735  69.287  1.00  0.00           C
ATOM   2503  C   LEU B  97      55.655  28.939  69.557  1.00  0.00           C
ATOM   2504  O   LEU B  97      54.928  29.793  69.055  1.00  0.00           O
ATOM   2505  N   GLN B  98      56.724  29.250  70.304  1.00  0.00           N
ATOM   2506  CA  GLN B  98      57.362  30.580  70.418  1.00  0.00           C
ATOM   2507  CB  GLN B  98      58.303  30.831  69.217  1.00  0.00           C
ATOM   2508  CG  GLN B  98      57.591  30.977  67.857  1.00  0.00           C
ATOM   2509  CD  GLN B  98      58.517  31.392  66.719  1.00  0.00           C
ATOM   2510  OE1 GLN B  98      59.647  31.823  66.911  1.00  0.00           O
ATOM   2511  NE2 GLN B  98      58.071  31.273  65.489  1.00  0.00           N
ATOM   2512  C   GLN B  98      56.449  31.784  70.763  1.00  0.00           C
ATOM   2513  O   GLN B  98      56.695  32.904  70.318  1.00  0.00           O
ATOM   2514  N   SER B  99      55.422  31.583  71.590  1.00  0.00           N
ATOM   2515  CA  SER B  99      54.389  32.570  71.961  1.00  0.00           C
ATOM   2516  CB  SER B  99      53.129  31.808  72.405  1.00  0.00           C
ATOM   2517  OG  SER B  99      53.460  30.763  73.302  1.00  0.00           O
ATOM   2518  C   SER B  99      54.837  33.657  72.966  1.00  0.00           C
ATOM   2519  O   SER B  99      54.082  34.044  73.861  1.00  0.00           O
ATOM   2520  N   THR B 100      56.059  34.178  72.809  1.00  0.00           N
ATOM   2521  CA  THR B 100      56.654  35.262  73.625  1.00  0.00           C
ATOM   2522  CB  THR B 100      57.672  34.706  74.637  1.00  0.00           C
ATOM   2523  CG2 THR B 100      57.026  33.809  75.691  1.00  0.00           C
ATOM   2524  OG1 THR B 100      58.662  33.944  73.981  1.00  0.00           O
ATOM   2525  C   THR B 100      57.353  36.334  72.779  1.00  0.00           C
ATOM   2526  O   THR B 100      57.145  37.531  72.986  1.00  0.00           O
ATOM   2527  N   VAL B 101      58.152  35.916  71.790  1.00  0.00           N
ATOM   2528  CA  VAL B 101      58.991  36.797  70.951  1.00  0.00           C
ATOM   2529  CB  VAL B 101      59.957  35.977  70.071  1.00  0.00           C
ATOM   2530  CG1 VAL B 101      61.057  35.317  70.909  1.00  0.00           C
ATOM   2531  CG2 VAL B 101      59.264  34.898  69.230  1.00  0.00           C
ATOM   2532  C   VAL B 101      58.206  37.768  70.062  1.00  0.00           C
ATOM   2533  O   VAL B 101      58.762  38.766  69.603  1.00  0.00           O
ATOM   2534  N   HIS B 102      56.912  37.525  69.835  1.00  0.00           N
ATOM   2535  CA  HIS B 102      56.028  38.425  69.084  1.00  0.00           C
ATOM   2536  CB  HIS B 102      54.649  37.763  68.914  1.00  0.00           C
ATOM   2537  CG  HIS B 102      53.918  37.532  70.214  1.00  0.00           C
ATOM   2538  ND1 HIS B 102      54.417  36.797  71.290  1.00  0.00           N
ATOM   2539  CE1 HIS B 102      53.505  36.914  72.266  1.00  0.00           C
ATOM   2540  NE2 HIS B 102      52.467  37.660  71.854  1.00  0.00           N
ATOM   2541  CD2 HIS B 102      52.710  38.065  70.560  1.00  0.00           C
ATOM   2542  C   HIS B 102      55.898  39.801  69.750  1.00  0.00           C
ATOM   2543  O   HIS B 102      55.806  40.802  69.041  1.00  0.00           O
ATOM   2544  N   TYR B 103      55.964  39.874  71.086  1.00  0.00           N
ATOM   2545  CA  TYR B 103      55.901  41.141  71.824  1.00  0.00           C
ATOM   2546  CB  TYR B 103      55.689  40.854  73.327  1.00  0.00           C
ATOM   2547  CG  TYR B 103      54.886  41.866  74.146  1.00  0.00           C
ATOM   2548  CD1 TYR B 103      54.289  41.432  75.349  1.00  0.00           C
ATOM   2549  CE1 TYR B 103      53.493  42.308  76.115  1.00  0.00           C
ATOM   2550  CZ  TYR B 103      53.278  43.632  75.683  1.00  0.00           C
ATOM   2551  OH  TYR B 103      52.468  44.456  76.403  1.00  0.00           O
ATOM   2552  CE2 TYR B 103      53.892  44.081  74.493  1.00  0.00           C
ATOM   2553  CD2 TYR B 103      54.695  43.205  73.734  1.00  0.00           C
ATOM   2554  C   TYR B 103      57.157  41.992  71.558  1.00  0.00           C
ATOM   2555  O   TYR B 103      57.047  43.182  71.251  1.00  0.00           O
ATOM   2556  N   HIS B 104      58.352  41.385  71.582  1.00  0.00           N
ATOM   2557  CA  HIS B 104      59.609  42.075  71.255  1.00  0.00           C
ATOM   2558  CB  HIS B 104      60.817  41.231  71.686  1.00  0.00           C
ATOM   2559  CG  HIS B 104      60.861  40.887  73.152  1.00  0.00           C
ATOM   2560  ND1 HIS B 104      60.881  39.591  73.662  1.00  0.00           N
ATOM   2561  CE1 HIS B 104      60.969  39.718  74.994  1.00  0.00           C
ATOM   2562  NE2 HIS B 104      60.992  41.018  75.342  1.00  0.00           N
ATOM   2563  CD2 HIS B 104      60.929  41.773  74.189  1.00  0.00           C
ATOM   2564  C   HIS B 104      59.714  42.424  69.766  1.00  0.00           C
ATOM   2565  O   HIS B 104      60.147  43.523  69.438  1.00  0.00           O
ATOM   2566  N   LEU B 105      59.277  41.543  68.859  1.00  0.00           N
ATOM   2567  CA  LEU B 105      59.316  41.799  67.412  1.00  0.00           C
ATOM   2568  CB  LEU B 105      59.107  40.468  66.668  1.00  0.00           C
ATOM   2569  CG  LEU B 105      59.167  40.575  65.130  1.00  0.00           C
ATOM   2570  CD1 LEU B 105      60.495  41.136  64.621  1.00  0.00           C
ATOM   2571  CD2 LEU B 105      58.965  39.188  64.519  1.00  0.00           C
ATOM   2572  C   LEU B 105      58.317  42.889  66.976  1.00  0.00           C
ATOM   2573  O   LEU B 105      58.657  43.738  66.153  1.00  0.00           O
ATOM   2574  N   GLY B 106      57.118  42.928  67.566  1.00  0.00           N
ATOM   2575  CA  GLY B 106      56.173  44.033  67.371  1.00  0.00           C
ATOM   2576  C   GLY B 106      56.707  45.359  67.924  1.00  0.00           C
ATOM   2577  O   GLY B 106      56.585  46.395  67.274  1.00  0.00           O
ATOM   2578  N   SER B 107      57.375  45.319  69.081  1.00  0.00           N
ATOM   2579  CA  SER B 107      58.006  46.496  69.702  1.00  0.00           C
ATOM   2580  CB  SER B 107      58.368  46.189  71.159  1.00  0.00           C
ATOM   2581  OG  SER B 107      57.211  45.796  71.875  1.00  0.00           O
ATOM   2582  C   SER B 107      59.237  46.988  68.923  1.00  0.00           C
ATOM   2583  O   SER B 107      59.468  48.195  68.837  1.00  0.00           O
ATOM   2584  N   LEU B 108      59.985  46.086  68.276  1.00  0.00           N
ATOM   2585  CA  LEU B 108      61.047  46.410  67.316  1.00  0.00           C
ATOM   2586  CB  LEU B 108      61.785  45.110  66.925  1.00  0.00           C
ATOM   2587  CG  LEU B 108      62.845  45.264  65.817  1.00  0.00           C
ATOM   2588  CD1 LEU B 108      63.910  46.290  66.194  1.00  0.00           C
ATOM   2589  CD2 LEU B 108      63.524  43.917  65.569  1.00  0.00           C
ATOM   2590  C   LEU B 108      60.486  47.136  66.086  1.00  0.00           C
ATOM   2591  O   LEU B 108      60.964  48.217  65.747  1.00  0.00           O
ATOM   2592  N   ALA B 109      59.449  46.577  65.458  1.00  0.00           N
ATOM   2593  CA  ALA B 109      58.808  47.166  64.283  1.00  0.00           C
ATOM   2594  CB  ALA B 109      57.763  46.165  63.779  1.00  0.00           C
ATOM   2595  C   ALA B 109      58.197  48.553  64.578  1.00  0.00           C
ATOM   2596  O   ALA B 109      58.317  49.469  63.766  1.00  0.00           O
ATOM   2597  N   LEU B 110      57.611  48.736  65.767  1.00  0.00           N
ATOM   2598  CA  LEU B 110      57.127  50.034  66.249  1.00  0.00           C
ATOM   2599  CB  LEU B 110      56.285  49.781  67.514  1.00  0.00           C
ATOM   2600  CG  LEU B 110      55.669  51.040  68.157  1.00  0.00           C
ATOM   2601  CD1 LEU B 110      54.723  51.782  67.209  1.00  0.00           C
ATOM   2602  CD2 LEU B 110      54.875  50.635  69.400  1.00  0.00           C
ATOM   2603  C   LEU B 110      58.269  51.036  66.511  1.00  0.00           C
ATOM   2604  O   LEU B 110      58.097  52.229  66.274  1.00  0.00           O
ATOM   2605  N   SER B 111      59.429  50.564  66.978  1.00  0.00           N
ATOM   2606  CA  SER B 111      60.596  51.415  67.264  1.00  0.00           C
ATOM   2607  CB  SER B 111      61.637  50.652  68.087  1.00  0.00           C
ATOM   2608  OG  SER B 111      61.104  50.244  69.333  1.00  0.00           O
ATOM   2609  C   SER B 111      61.274  51.945  65.998  1.00  0.00           C
ATOM   2610  O   SER B 111      61.760  53.071  65.994  1.00  0.00           O
ATOM   2611  N   ASP B 112      61.302  51.150  64.925  1.00  0.00           N
ATOM   2612  CA  ASP B 112      61.857  51.553  63.626  1.00  0.00           C
ATOM   2613  CB  ASP B 112      61.922  50.318  62.720  1.00  0.00           C
ATOM   2614  CG  ASP B 112      62.131  50.713  61.258  1.00  0.00           C
ATOM   2615  OD1 ASP B 112      61.167  50.566  60.474  1.00  0.00           O
ATOM   2616  OD2 ASP B 112      63.248  51.153  60.917  1.00  0.00           O
ATOM   2617  C   ASP B 112      61.030  52.659  62.957  1.00  0.00           C
ATOM   2618  O   ASP B 112      61.587  53.655  62.485  1.00  0.00           O
ATOM   2619  N   LEU B 113      59.703  52.490  62.956  1.00  0.00           N
ATOM   2620  CA  LEU B 113      58.762  53.274  62.156  1.00  0.00           C
ATOM   2621  CB  LEU B 113      57.346  52.794  62.523  1.00  0.00           C
ATOM   2622  CG  LEU B 113      56.203  53.480  61.753  1.00  0.00           C
ATOM   2623  CD1 LEU B 113      56.272  53.215  60.248  1.00  0.00           C
ATOM   2624  CD2 LEU B 113      54.865  52.961  62.279  1.00  0.00           C
ATOM   2625  C   LEU B 113      58.913  54.791  62.347  1.00  0.00           C
ATOM   2626  O   LEU B 113      58.805  55.543  61.382  1.00  0.00           O
ATOM   2627  N   LEU B 114      59.199  55.252  63.568  1.00  0.00           N
ATOM   2628  CA  LEU B 114      59.373  56.678  63.867  1.00  0.00           C
ATOM   2629  CB  LEU B 114      59.376  56.890  65.392  1.00  0.00           C
ATOM   2630  CG  LEU B 114      57.980  56.982  66.039  1.00  0.00           C
ATOM   2631  CD1 LEU B 114      57.141  55.709  65.903  1.00  0.00           C
ATOM   2632  CD2 LEU B 114      58.132  57.283  67.531  1.00  0.00           C
ATOM   2633  C   LEU B 114      60.639  57.258  63.209  1.00  0.00           C
ATOM   2634  O   LEU B 114      60.614  58.400  62.751  1.00  0.00           O
ATOM   2635  N   THR B 115      61.717  56.477  63.079  1.00  0.00           N
ATOM   2636  CA  THR B 115      62.921  56.883  62.332  1.00  0.00           C
ATOM   2637  CB  THR B 115      64.077  55.858  62.415  1.00  0.00           C
ATOM   2638  CG2 THR B 115      65.411  56.559  62.676  1.00  0.00           C
ATOM   2639  OG1 THR B 115      63.894  54.899  63.424  1.00  0.00           O
ATOM   2640  C   THR B 115      62.591  57.101  60.859  1.00  0.00           C
ATOM   2641  O   THR B 115      62.901  58.153  60.300  1.00  0.00           O
ATOM   2642  N   LEU B 116      61.920  56.127  60.237  1.00  0.00           N
ATOM   2643  CA  LEU B 116      61.582  56.154  58.815  1.00  0.00           C
ATOM   2644  CB  LEU B 116      61.046  54.761  58.443  1.00  0.00           C
ATOM   2645  CG  LEU B 116      60.846  54.554  56.932  1.00  0.00           C
ATOM   2646  CD1 LEU B 116      62.183  54.418  56.201  1.00  0.00           C
ATOM   2647  CD2 LEU B 116      60.042  53.278  56.716  1.00  0.00           C
ATOM   2648  C   LEU B 116      60.561  57.254  58.478  1.00  0.00           C
ATOM   2649  O   LEU B 116      60.707  57.951  57.476  1.00  0.00           O
ATOM   2650  N   LEU B 117      59.540  57.420  59.325  1.00  0.00           N
ATOM   2651  CA  LEU B 117      58.407  58.310  59.078  1.00  0.00           C
ATOM   2652  CB  LEU B 117      57.186  57.725  59.815  1.00  0.00           C
ATOM   2653  CG  LEU B 117      55.848  58.446  59.574  1.00  0.00           C
ATOM   2654  CD1 LEU B 117      55.434  58.445  58.100  1.00  0.00           C
ATOM   2655  CD2 LEU B 117      54.751  57.747  60.379  1.00  0.00           C
ATOM   2656  C   LEU B 117      58.678  59.772  59.467  1.00  0.00           C
ATOM   2657  O   LEU B 117      58.124  60.671  58.837  1.00  0.00           O
ATOM   2658  N   LEU B 118      59.498  60.022  60.499  1.00  0.00           N
ATOM   2659  CA  LEU B 118      59.647  61.352  61.114  1.00  0.00           C
ATOM   2660  CB  LEU B 118      59.058  61.329  62.539  1.00  0.00           C
ATOM   2661  CG  LEU B 118      57.598  60.857  62.672  1.00  0.00           C
ATOM   2662  CD1 LEU B 118      57.218  60.796  64.152  1.00  0.00           C
ATOM   2663  CD2 LEU B 118      56.616  61.792  61.965  1.00  0.00           C
ATOM   2664  C   LEU B 118      61.088  61.889  61.151  1.00  0.00           C
ATOM   2665  O   LEU B 118      61.257  63.100  61.278  1.00  0.00           O
ATOM   2666  N   ALA B 119      62.118  61.040  61.035  1.00  0.00           N
ATOM   2667  CA  ALA B 119      63.518  61.482  61.036  1.00  0.00           C
ATOM   2668  CB  ALA B 119      64.315  60.638  62.040  1.00  0.00           C
ATOM   2669  C   ALA B 119      64.133  61.500  59.622  1.00  0.00           C
ATOM   2670  O   ALA B 119      64.695  62.517  59.211  1.00  0.00           O
ATOM   2671  N   MET B 120      63.956  60.427  58.841  1.00  0.00           N
ATOM   2672  CA  MET B 120      64.455  60.322  57.461  1.00  0.00           C
ATOM   2673  CB  MET B 120      64.019  58.974  56.855  1.00  0.00           C
ATOM   2674  CG  MET B 120      64.787  58.599  55.580  1.00  0.00           C
ATOM   2675  SD  MET B 120      64.259  59.403  54.039  1.00  0.00           S
ATOM   2676  CE  MET B 120      62.661  58.595  53.773  1.00  0.00           C
ATOM   2677  C   MET B 120      64.054  61.513  56.563  1.00  0.00           C
ATOM   2678  O   MET B 120      64.928  62.026  55.861  1.00  0.00           O
ATOM   2679  N   PRO B 121      62.812  62.051  56.610  1.00  0.00           N
ATOM   2680  CD  PRO B 121      61.626  61.536  57.287  1.00  0.00           C
ATOM   2681  CG  PRO B 121      60.446  62.031  56.460  1.00  0.00           C
ATOM   2682  CB  PRO B 121      60.934  63.408  56.017  1.00  0.00           C
ATOM   2683  CA  PRO B 121      62.434  63.195  55.777  1.00  0.00           C
ATOM   2684  C   PRO B 121      63.231  64.482  56.048  1.00  0.00           C
ATOM   2685  O   PRO B 121      63.316  65.324  55.157  1.00  0.00           O
ATOM   2686  N   VAL B 122      63.831  64.643  57.236  1.00  0.00           N
ATOM   2687  CA  VAL B 122      64.697  65.793  57.570  1.00  0.00           C
ATOM   2688  CB  VAL B 122      64.789  66.004  59.096  1.00  0.00           C
ATOM   2689  CG1 VAL B 122      65.599  67.260  59.447  1.00  0.00           C
ATOM   2690  CG2 VAL B 122      63.399  66.155  59.732  1.00  0.00           C
ATOM   2691  C   VAL B 122      66.092  65.608  56.970  1.00  0.00           C
ATOM   2692  O   VAL B 122      66.620  66.528  56.339  1.00  0.00           O
ATOM   2693  N   GLU B 123      66.653  64.400  57.097  1.00  0.00           N
ATOM   2694  CA  GLU B 123      67.913  64.026  56.443  1.00  0.00           C
ATOM   2695  CB  GLU B 123      68.323  62.583  56.802  1.00  0.00           C
ATOM   2696  CG  GLU B 123      68.599  62.379  58.300  1.00  0.00           C
ATOM   2697  CD  GLU B 123      69.043  60.944  58.629  1.00  0.00           C
ATOM   2698  OE1 GLU B 123      70.085  60.738  59.295  1.00  0.00           O
ATOM   2699  OE2 GLU B 123      68.344  59.975  58.254  1.00  0.00           O
ATOM   2700  C   GLU B 123      67.802  64.183  54.921  1.00  0.00           C
ATOM   2701  O   GLU B 123      68.684  64.762  54.295  1.00  0.00           O
ATOM   2702  N   LEU B 124      66.689  63.740  54.331  1.00  0.00           N
ATOM   2703  CA  LEU B 124      66.417  63.861  52.903  1.00  0.00           C
ATOM   2704  CB  LEU B 124      65.266  62.899  52.554  1.00  0.00           C
ATOM   2705  CG  LEU B 124      64.852  62.889  51.072  1.00  0.00           C
ATOM   2706  CD1 LEU B 124      65.998  62.457  50.157  1.00  0.00           C
ATOM   2707  CD2 LEU B 124      63.684  61.921  50.890  1.00  0.00           C
ATOM   2708  C   LEU B 124      66.146  65.315  52.479  1.00  0.00           C
ATOM   2709  O   LEU B 124      66.949  65.916  51.764  1.00  0.00           O
ATOM   2710  N   TYR B 125      65.016  65.892  52.894  1.00  0.00           N
ATOM   2711  CA  TYR B 125      64.481  67.113  52.284  1.00  0.00           C
ATOM   2712  CB  TYR B 125      62.947  67.061  52.234  1.00  0.00           C
ATOM   2713  CG  TYR B 125      62.344  65.955  51.379  1.00  0.00           C
ATOM   2714  CD1 TYR B 125      61.395  65.079  51.940  1.00  0.00           C
ATOM   2715  CE1 TYR B 125      60.746  64.126  51.131  1.00  0.00           C
ATOM   2716  CZ  TYR B 125      61.036  64.048  49.753  1.00  0.00           C
ATOM   2717  OH  TYR B 125      60.363  63.154  48.983  1.00  0.00           O
ATOM   2718  CE2 TYR B 125      62.008  64.905  49.191  1.00  0.00           C
ATOM   2719  CD2 TYR B 125      62.666  65.849  50.008  1.00  0.00           C
ATOM   2720  C   TYR B 125      65.000  68.426  52.893  1.00  0.00           C
ATOM   2721  O   TYR B 125      64.673  69.486  52.362  1.00  0.00           O
ATOM   2722  N   ASN B 126      65.842  68.394  53.936  1.00  0.00           N
ATOM   2723  CA  ASN B 126      66.647  69.558  54.326  1.00  0.00           C
ATOM   2724  CB  ASN B 126      66.240  70.090  55.710  1.00  0.00           C
ATOM   2725  CG  ASN B 126      67.002  71.365  56.044  1.00  0.00           C
ATOM   2726  OD1 ASN B 126      67.935  71.358  56.824  1.00  0.00           O
ATOM   2727  ND2 ASN B 126      66.651  72.484  55.448  1.00  0.00           N
ATOM   2728  C   ASN B 126      68.154  69.298  54.196  1.00  0.00           C
ATOM   2729  O   ASN B 126      68.800  70.002  53.423  1.00  0.00           O
ATOM   2730  N   PHE B 127      68.722  68.300  54.880  1.00  0.00           N
ATOM   2731  CA  PHE B 127      70.185  68.142  54.902  1.00  0.00           C
ATOM   2732  CB  PHE B 127      70.617  67.129  55.972  1.00  0.00           C
ATOM   2733  CG  PHE B 127      70.210  67.406  57.412  1.00  0.00           C
ATOM   2734  CD1 PHE B 127      70.184  66.332  58.321  1.00  0.00           C
ATOM   2735  CE1 PHE B 127      69.821  66.540  59.661  1.00  0.00           C
ATOM   2736  CZ  PHE B 127      69.489  67.828  60.111  1.00  0.00           C
ATOM   2737  CE2 PHE B 127      69.548  68.912  59.219  1.00  0.00           C
ATOM   2738  CD2 PHE B 127      69.904  68.704  57.875  1.00  0.00           C
ATOM   2739  C   PHE B 127      70.759  67.769  53.527  1.00  0.00           C
ATOM   2740  O   PHE B 127      71.666  68.447  53.045  1.00  0.00           O
ATOM   2741  N   ILE B 128      70.212  66.739  52.874  1.00  0.00           N
ATOM   2742  CA  ILE B 128      70.680  66.251  51.568  1.00  0.00           C
ATOM   2743  CB  ILE B 128      70.271  64.768  51.383  1.00  0.00           C
ATOM   2744  CG2 ILE B 128      70.491  64.298  49.933  1.00  0.00           C
ATOM   2745  CG1 ILE B 128      71.062  63.877  52.371  1.00  0.00           C
ATOM   2746  CD1 ILE B 128      70.519  62.446  52.495  1.00  0.00           C
ATOM   2747  C   ILE B 128      70.202  67.154  50.421  1.00  0.00           C
ATOM   2748  O   ILE B 128      70.962  67.402  49.486  1.00  0.00           O
ATOM   2749  N   TRP B 129      68.971  67.671  50.459  1.00  0.00           N
ATOM   2750  CA  TRP B 129      68.461  68.558  49.402  1.00  0.00           C
ATOM   2751  CB  TRP B 129      66.929  68.484  49.316  1.00  0.00           C
ATOM   2752  CG  TRP B 129      66.385  67.407  48.416  1.00  0.00           C
ATOM   2753  CD1 TRP B 129      66.570  66.073  48.562  1.00  0.00           C
ATOM   2754  NE1 TRP B 129      65.930  65.393  47.543  1.00  0.00           N
ATOM   2755  CE2 TRP B 129      65.296  66.258  46.680  1.00  0.00           C
ATOM   2756  CZ2 TRP B 129      64.530  66.060  45.522  1.00  0.00           C
ATOM   2757  CH2 TRP B 129      64.020  67.176  44.838  1.00  0.00           C
ATOM   2758  CZ3 TRP B 129      64.288  68.471  45.317  1.00  0.00           C
ATOM   2759  CE3 TRP B 129      65.061  68.658  46.482  1.00  0.00           C
ATOM   2760  CD2 TRP B 129      65.579  67.557  47.201  1.00  0.00           C
ATOM   2761  C   TRP B 129      68.984  70.000  49.495  1.00  0.00           C
ATOM   2762  O   TRP B 129      69.525  70.506  48.509  1.00  0.00           O
ATOM   2763  N   VAL B 130      68.826  70.657  50.648  1.00  0.00           N
ATOM   2764  CA  VAL B 130      68.857  72.129  50.783  1.00  0.00           C
ATOM   2765  CB  VAL B 130      67.634  72.619  51.594  1.00  0.00           C
ATOM   2766  CG1 VAL B 130      67.550  74.145  51.689  1.00  0.00           C
ATOM   2767  CG2 VAL B 130      66.316  72.143  50.964  1.00  0.00           C
ATOM   2768  C   VAL B 130      70.163  72.656  51.388  1.00  0.00           C
ATOM   2769  O   VAL B 130      70.663  73.669  50.905  1.00  0.00           O
ATOM   2770  N   HIS B 131      70.733  71.965  52.388  1.00  0.00           N
ATOM   2771  CA  HIS B 131      71.953  72.325  53.149  1.00  0.00           C
ATOM   2772  CB  HIS B 131      73.172  72.257  52.209  1.00  0.00           C
ATOM   2773  CG  HIS B 131      74.460  72.747  52.809  1.00  0.00           C
ATOM   2774  ND1 HIS B 131      75.006  72.329  54.022  1.00  0.00           N
ATOM   2775  CE1 HIS B 131      76.095  73.094  54.204  1.00  0.00           C
ATOM   2776  NE2 HIS B 131      76.268  73.935  53.169  1.00  0.00           N
ATOM   2777  CD2 HIS B 131      75.241  73.730  52.279  1.00  0.00           C
ATOM   2778  C   HIS B 131      71.871  73.633  53.971  1.00  0.00           C
ATOM   2779  O   HIS B 131      72.130  73.615  55.176  1.00  0.00           O
ATOM   2780  N   HIS B 132      71.458  74.749  53.367  1.00  0.00           N
ATOM   2781  CA  HIS B 132      71.156  76.029  54.028  1.00  0.00           C
ATOM   2782  CB  HIS B 132      72.384  76.956  53.961  1.00  0.00           C
ATOM   2783  CG  HIS B 132      72.144  78.289  54.627  1.00  0.00           C
ATOM   2784  ND1 HIS B 132      72.205  78.510  56.000  1.00  0.00           N
ATOM   2785  CE1 HIS B 132      71.797  79.768  56.203  1.00  0.00           C
ATOM   2786  NE2 HIS B 132      71.514  80.359  55.030  1.00  0.00           N
ATOM   2787  CD2 HIS B 132      71.716  79.437  54.022  1.00  0.00           C
ATOM   2788  C   HIS B 132      69.965  76.704  53.327  1.00  0.00           C
ATOM   2789  O   HIS B 132      69.996  76.768  52.098  1.00  0.00           O
ATOM   2790  N   PRO B 133      68.957  77.257  54.035  1.00  0.00           N
ATOM   2791  CD  PRO B 133      67.941  78.092  53.410  1.00  0.00           C
ATOM   2792  CG  PRO B 133      67.741  79.249  54.379  1.00  0.00           C
ATOM   2793  CB  PRO B 133      67.853  78.546  55.730  1.00  0.00           C
ATOM   2794  CA  PRO B 133      68.852  77.400  55.494  1.00  0.00           C
ATOM   2795  C   PRO B 133      68.406  76.139  56.251  1.00  0.00           C
ATOM   2796  O   PRO B 133      67.914  75.165  55.674  1.00  0.00           O
ATOM   2797  N   TRP B 134      68.510  76.199  57.581  1.00  0.00           N
ATOM   2798  CA  TRP B 134      67.781  75.303  58.486  1.00  0.00           C
ATOM   2799  CB  TRP B 134      68.538  75.200  59.812  1.00  0.00           C
ATOM   2800  CG  TRP B 134      67.821  74.473  60.904  1.00  0.00           C
ATOM   2801  CD1 TRP B 134      67.388  75.049  62.044  1.00  0.00           C
ATOM   2802  NE1 TRP B 134      66.657  74.140  62.775  1.00  0.00           N
ATOM   2803  CE2 TRP B 134      66.563  72.925  62.137  1.00  0.00           C
ATOM   2804  CZ2 TRP B 134      65.886  71.734  62.435  1.00  0.00           C
ATOM   2805  CH2 TRP B 134      65.987  70.650  61.546  1.00  0.00           C
ATOM   2806  CZ3 TRP B 134      66.751  70.781  60.373  1.00  0.00           C
ATOM   2807  CE3 TRP B 134      67.416  71.988  60.079  1.00  0.00           C
ATOM   2808  CD2 TRP B 134      67.337  73.094  60.949  1.00  0.00           C
ATOM   2809  C   TRP B 134      66.322  75.768  58.677  1.00  0.00           C
ATOM   2810  O   TRP B 134      66.014  76.958  58.577  1.00  0.00           O
ATOM   2811  N   ALA B 135      65.411  74.828  58.942  1.00  0.00           N
ATOM   2812  CA  ALA B 135      63.965  75.049  58.846  1.00  0.00           C
ATOM   2813  CB  ALA B 135      63.338  73.721  58.399  1.00  0.00           C
ATOM   2814  C   ALA B 135      63.265  75.588  60.114  1.00  0.00           C
ATOM   2815  O   ALA B 135      62.181  76.155  59.996  1.00  0.00           O
ATOM   2816  N   PHE B 136      63.828  75.399  61.315  1.00  0.00           N
ATOM   2817  CA  PHE B 136      63.092  75.578  62.582  1.00  0.00           C
ATOM   2818  CB  PHE B 136      62.610  74.203  63.086  1.00  0.00           C
ATOM   2819  CG  PHE B 136      61.787  73.387  62.101  1.00  0.00           C
ATOM   2820  CD1 PHE B 136      60.596  73.912  61.561  1.00  0.00           C
ATOM   2821  CE1 PHE B 136      59.843  73.162  60.641  1.00  0.00           C
ATOM   2822  CZ  PHE B 136      60.269  71.877  60.264  1.00  0.00           C
ATOM   2823  CE2 PHE B 136      61.451  71.343  60.806  1.00  0.00           C
ATOM   2824  CD2 PHE B 136      62.208  72.096  61.722  1.00  0.00           C
ATOM   2825  C   PHE B 136      63.911  76.273  63.682  1.00  0.00           C
ATOM   2826  O   PHE B 136      65.138  76.283  63.645  1.00  0.00           O
ATOM   2827  N   GLY B 137      63.240  76.787  64.717  1.00  0.00           N
ATOM   2828  CA  GLY B 137      63.913  77.272  65.928  1.00  0.00           C
ATOM   2829  C   GLY B 137      64.607  76.161  66.737  1.00  0.00           C
ATOM   2830  O   GLY B 137      64.354  74.969  66.533  1.00  0.00           O
ATOM   2831  N   ASP B 138      65.458  76.569  67.681  1.00  0.00           N
ATOM   2832  CA  ASP B 138      66.330  75.743  68.538  1.00  0.00           C
ATOM   2833  CB  ASP B 138      66.710  76.605  69.759  1.00  0.00           C
ATOM   2834  CG  ASP B 138      67.728  75.932  70.674  1.00  0.00           C
ATOM   2835  OD1 ASP B 138      67.355  75.601  71.821  1.00  0.00           O
ATOM   2836  OD2 ASP B 138      68.887  75.699  70.262  1.00  0.00           O
ATOM   2837  C   ASP B 138      65.719  74.399  68.978  1.00  0.00           C
ATOM   2838  O   ASP B 138      66.218  73.328  68.618  1.00  0.00           O
ATOM   2839  N   ALA B 139      64.589  74.442  69.691  1.00  0.00           N
ATOM   2840  CA  ALA B 139      63.921  73.255  70.225  1.00  0.00           C
ATOM   2841  CB  ALA B 139      62.759  73.722  71.111  1.00  0.00           C
ATOM   2842  C   ALA B 139      63.444  72.268  69.136  1.00  0.00           C
ATOM   2843  O   ALA B 139      63.380  71.065  69.388  1.00  0.00           O
ATOM   2844  N   GLY B 140      63.158  72.743  67.918  1.00  0.00           N
ATOM   2845  CA  GLY B 140      62.802  71.893  66.778  1.00  0.00           C
ATOM   2846  C   GLY B 140      63.990  71.078  66.259  1.00  0.00           C
ATOM   2847  O   GLY B 140      63.842  69.893  65.958  1.00  0.00           O
ATOM   2848  N   CYS B 141      65.191  71.669  66.230  1.00  0.00           N
ATOM   2849  CA  CYS B 141      66.408  70.925  65.893  1.00  0.00           C
ATOM   2850  CB  CYS B 141      67.572  71.890  65.662  1.00  0.00           C
ATOM   2851  SG  CYS B 141      69.017  71.034  64.993  1.00  0.00           S
ATOM   2852  C   CYS B 141      66.756  69.894  66.976  1.00  0.00           C
ATOM   2853  O   CYS B 141      67.047  68.738  66.660  1.00  0.00           O
ATOM   2854  N   ARG B 142      66.647  70.287  68.254  1.00  0.00           N
ATOM   2855  CA  ARG B 142      66.843  69.387  69.404  1.00  0.00           C
ATOM   2856  CB  ARG B 142      66.688  70.163  70.720  1.00  0.00           C
ATOM   2857  CG  ARG B 142      67.783  71.222  70.867  1.00  0.00           C
ATOM   2858  CD  ARG B 142      67.667  71.994  72.183  1.00  0.00           C
ATOM   2859  NE  ARG B 142      68.572  73.148  72.172  1.00  0.00           N
ATOM   2860  CZ  ARG B 142      69.879  73.170  72.317  1.00  0.00           C
ATOM   2861  NH1 ARG B 142      70.557  72.131  72.713  1.00  0.00           N
ATOM   2862  NH2 ARG B 142      70.512  74.272  72.051  1.00  0.00           N
ATOM   2863  C   ARG B 142      65.884  68.200  69.358  1.00  0.00           C
ATOM   2864  O   ARG B 142      66.325  67.069  69.531  1.00  0.00           O
ATOM   2865  N   GLY B 143      64.606  68.446  69.055  1.00  0.00           N
ATOM   2866  CA  GLY B 143      63.584  67.412  68.889  1.00  0.00           C
ATOM   2867  C   GLY B 143      63.899  66.417  67.768  1.00  0.00           C
ATOM   2868  O   GLY B 143      63.798  65.211  67.990  1.00  0.00           O
ATOM   2869  N   TYR B 144      64.348  66.888  66.597  1.00  0.00           N
ATOM   2870  CA  TYR B 144      64.786  66.000  65.512  1.00  0.00           C
ATOM   2871  CB  TYR B 144      65.067  66.797  64.223  1.00  0.00           C
ATOM   2872  CG  TYR B 144      65.947  66.017  63.261  1.00  0.00           C
ATOM   2873  CD1 TYR B 144      65.436  64.901  62.571  1.00  0.00           C
ATOM   2874  CE1 TYR B 144      66.316  64.037  61.890  1.00  0.00           C
ATOM   2875  CZ  TYR B 144      67.705  64.271  61.915  1.00  0.00           C
ATOM   2876  OH  TYR B 144      68.549  63.378  61.337  1.00  0.00           O
ATOM   2877  CE2 TYR B 144      68.210  65.410  62.575  1.00  0.00           C
ATOM   2878  CD2 TYR B 144      67.328  66.290  63.226  1.00  0.00           C
ATOM   2879  C   TYR B 144      66.002  65.144  65.917  1.00  0.00           C
ATOM   2880  O   TYR B 144      65.951  63.919  65.794  1.00  0.00           O
ATOM   2881  N   TYR B 145      67.081  65.756  66.422  1.00  0.00           N
ATOM   2882  CA  TYR B 145      68.311  65.019  66.745  1.00  0.00           C
ATOM   2883  CB  TYR B 145      69.472  65.994  66.985  1.00  0.00           C
ATOM   2884  CG  TYR B 145      70.213  66.350  65.711  1.00  0.00           C
ATOM   2885  CD1 TYR B 145      69.965  67.569  65.053  1.00  0.00           C
ATOM   2886  CE1 TYR B 145      70.636  67.879  63.853  1.00  0.00           C
ATOM   2887  CZ  TYR B 145      71.581  66.973  63.322  1.00  0.00           C
ATOM   2888  OH  TYR B 145      72.234  67.256  62.165  1.00  0.00           O
ATOM   2889  CE2 TYR B 145      71.835  65.758  63.987  1.00  0.00           C
ATOM   2890  CD2 TYR B 145      71.152  65.446  65.177  1.00  0.00           C
ATOM   2891  C   TYR B 145      68.123  64.047  67.917  1.00  0.00           C
ATOM   2892  O   TYR B 145      68.675  62.948  67.892  1.00  0.00           O
ATOM   2893  N   PHE B 146      67.282  64.402  68.891  1.00  0.00           N
ATOM   2894  CA  PHE B 146      66.793  63.485  69.919  1.00  0.00           C
ATOM   2895  CB  PHE B 146      65.902  64.277  70.883  1.00  0.00           C
ATOM   2896  CG  PHE B 146      65.144  63.447  71.897  1.00  0.00           C
ATOM   2897  CD1 PHE B 146      65.799  62.945  73.036  1.00  0.00           C
ATOM   2898  CE1 PHE B 146      65.071  62.236  74.007  1.00  0.00           C
ATOM   2899  CZ  PHE B 146      63.694  62.013  73.834  1.00  0.00           C
ATOM   2900  CE2 PHE B 146      63.043  62.494  72.686  1.00  0.00           C
ATOM   2901  CD2 PHE B 146      63.767  63.212  71.719  1.00  0.00           C
ATOM   2902  C   PHE B 146      66.033  62.299  69.306  1.00  0.00           C
ATOM   2903  O   PHE B 146      66.357  61.153  69.602  1.00  0.00           O
ATOM   2904  N   LEU B 147      65.063  62.541  68.416  1.00  0.00           N
ATOM   2905  CA  LEU B 147      64.240  61.481  67.825  1.00  0.00           C
ATOM   2906  CB  LEU B 147      63.082  62.135  67.048  1.00  0.00           C
ATOM   2907  CG  LEU B 147      62.036  61.146  66.501  1.00  0.00           C
ATOM   2908  CD1 LEU B 147      61.293  60.412  67.621  1.00  0.00           C
ATOM   2909  CD2 LEU B 147      60.999  61.910  65.678  1.00  0.00           C
ATOM   2910  C   LEU B 147      65.058  60.516  66.946  1.00  0.00           C
ATOM   2911  O   LEU B 147      64.870  59.301  67.041  1.00  0.00           O
ATOM   2912  N   ARG B 148      65.988  61.040  66.135  1.00  0.00           N
ATOM   2913  CA  ARG B 148      66.886  60.254  65.267  1.00  0.00           C
ATOM   2914  CB  ARG B 148      67.779  61.230  64.473  1.00  0.00           C
ATOM   2915  CG  ARG B 148      68.790  60.560  63.523  1.00  0.00           C
ATOM   2916  CD  ARG B 148      68.105  59.675  62.475  1.00  0.00           C
ATOM   2917  NE  ARG B 148      69.033  59.260  61.412  1.00  0.00           N
ATOM   2918  CZ  ARG B 148      69.397  58.041  61.076  1.00  0.00           C
ATOM   2919  NH1 ARG B 148      69.238  57.017  61.865  1.00  0.00           N
ATOM   2920  NH2 ARG B 148      69.936  57.854  59.909  1.00  0.00           N
ATOM   2921  C   ARG B 148      67.728  59.255  66.063  1.00  0.00           C
ATOM   2922  O   ARG B 148      67.864  58.101  65.654  1.00  0.00           O
ATOM   2923  N   ASP B 149      68.265  59.685  67.201  1.00  0.00           N
ATOM   2924  CA  ASP B 149      69.039  58.827  68.097  1.00  0.00           C
ATOM   2925  CB  ASP B 149      69.948  59.705  68.977  1.00  0.00           C
ATOM   2926  CG  ASP B 149      71.417  59.591  68.563  1.00  0.00           C
ATOM   2927  OD1 ASP B 149      72.268  59.307  69.435  1.00  0.00           O
ATOM   2928  OD2 ASP B 149      71.721  59.776  67.357  1.00  0.00           O
ATOM   2929  C   ASP B 149      68.135  57.891  68.917  1.00  0.00           C
ATOM   2930  O   ASP B 149      68.381  56.686  68.955  1.00  0.00           O
ATOM   2931  N   ALA B 150      67.043  58.399  69.499  1.00  0.00           N
ATOM   2932  CA  ALA B 150      66.141  57.628  70.359  1.00  0.00           C
ATOM   2933  CB  ALA B 150      65.033  58.551  70.880  1.00  0.00           C
ATOM   2934  C   ALA B 150      65.549  56.399  69.652  1.00  0.00           C
ATOM   2935  O   ALA B 150      65.499  55.321  70.244  1.00  0.00           O
ATOM   2936  N   CYS B 151      65.158  56.522  68.378  1.00  0.00           N
ATOM   2937  CA  CYS B 151      64.647  55.385  67.603  1.00  0.00           C
ATOM   2938  CB  CYS B 151      63.908  55.893  66.362  1.00  0.00           C
ATOM   2939  SG  CYS B 151      62.618  57.096  66.802  1.00  0.00           S
ATOM   2940  C   CYS B 151      65.761  54.380  67.239  1.00  0.00           C
ATOM   2941  O   CYS B 151      65.524  53.170  67.192  1.00  0.00           O
ATOM   2942  N   THR B 152      67.001  54.855  67.074  1.00  0.00           N
ATOM   2943  CA  THR B 152      68.185  54.011  66.826  1.00  0.00           C
ATOM   2944  CB  THR B 152      69.364  54.857  66.306  1.00  0.00           C
ATOM   2945  CG2 THR B 152      70.527  53.981  65.841  1.00  0.00           C
ATOM   2946  OG1 THR B 152      68.973  55.632  65.186  1.00  0.00           O
ATOM   2947  C   THR B 152      68.577  53.204  68.076  1.00  0.00           C
ATOM   2948  O   THR B 152      68.926  52.029  67.968  1.00  0.00           O
ATOM   2949  N   TYR B 153      68.437  53.767  69.285  1.00  0.00           N
ATOM   2950  CA  TYR B 153      68.560  52.990  70.529  1.00  0.00           C
ATOM   2951  CB  TYR B 153      68.765  53.910  71.742  1.00  0.00           C
ATOM   2952  CG  TYR B 153      69.974  54.825  71.653  1.00  0.00           C
ATOM   2953  CD1 TYR B 153      71.280  54.295  71.570  1.00  0.00           C
ATOM   2954  CE1 TYR B 153      72.383  55.160  71.415  1.00  0.00           C
ATOM   2955  CZ  TYR B 153      72.175  56.553  71.330  1.00  0.00           C
ATOM   2956  OH  TYR B 153      73.205  57.395  71.065  1.00  0.00           O
ATOM   2957  CE2 TYR B 153      70.880  57.078  71.474  1.00  0.00           C
ATOM   2958  CD2 TYR B 153      69.783  56.218  71.643  1.00  0.00           C
ATOM   2959  C   TYR B 153      67.357  52.059  70.750  1.00  0.00           C
ATOM   2960  O   TYR B 153      67.546  50.905  71.128  1.00  0.00           O
ATOM   2961  N   ALA B 154      66.130  52.511  70.468  1.00  0.00           N
ATOM   2962  CA  ALA B 154      64.914  51.722  70.679  1.00  0.00           C
ATOM   2963  CB  ALA B 154      63.695  52.622  70.453  1.00  0.00           C
ATOM   2964  C   ALA B 154      64.856  50.465  69.801  1.00  0.00           C
ATOM   2965  O   ALA B 154      64.494  49.391  70.285  1.00  0.00           O
ATOM   2966  N   THR B 155      65.259  50.567  68.534  1.00  0.00           N
ATOM   2967  CA  THR B 155      65.424  49.405  67.648  1.00  0.00           C
ATOM   2968  CB  THR B 155      65.732  49.823  66.203  1.00  0.00           C
ATOM   2969  CG2 THR B 155      64.504  50.360  65.483  1.00  0.00           C
ATOM   2970  OG1 THR B 155      66.697  50.842  66.182  1.00  0.00           O
ATOM   2971  C   THR B 155      66.520  48.471  68.157  1.00  0.00           C
ATOM   2972  O   THR B 155      66.261  47.280  68.337  1.00  0.00           O
ATOM   2973  N   ALA B 156      67.707  48.997  68.481  1.00  0.00           N
ATOM   2974  CA  ALA B 156      68.828  48.203  68.988  1.00  0.00           C
ATOM   2975  CB  ALA B 156      70.038  49.128  69.159  1.00  0.00           C
ATOM   2976  C   ALA B 156      68.495  47.440  70.289  1.00  0.00           C
ATOM   2977  O   ALA B 156      68.812  46.256  70.409  1.00  0.00           O
ATOM   2978  N   LEU B 157      67.801  48.071  71.242  1.00  0.00           N
ATOM   2979  CA  LEU B 157      67.404  47.440  72.506  1.00  0.00           C
ATOM   2980  CB  LEU B 157      67.111  48.525  73.562  1.00  0.00           C
ATOM   2981  CG  LEU B 157      68.347  49.336  74.012  1.00  0.00           C
ATOM   2982  CD1 LEU B 157      67.925  50.401  75.025  1.00  0.00           C
ATOM   2983  CD2 LEU B 157      69.421  48.470  74.678  1.00  0.00           C
ATOM   2984  C   LEU B 157      66.232  46.454  72.347  1.00  0.00           C
ATOM   2985  O   LEU B 157      66.188  45.450  73.062  1.00  0.00           O
ATOM   2986  N   ASN B 158      65.320  46.661  71.390  1.00  0.00           N
ATOM   2987  CA  ASN B 158      64.258  45.688  71.106  1.00  0.00           C
ATOM   2988  CB  ASN B 158      63.081  46.359  70.386  1.00  0.00           C
ATOM   2989  CG  ASN B 158      62.134  47.009  71.374  1.00  0.00           C
ATOM   2990  OD1 ASN B 158      61.304  46.347  71.969  1.00  0.00           O
ATOM   2991  ND2 ASN B 158      62.236  48.293  71.604  1.00  0.00           N
ATOM   2992  C   ASN B 158      64.775  44.448  70.357  1.00  0.00           C
ATOM   2993  O   ASN B 158      64.414  43.333  70.733  1.00  0.00           O
ATOM   2994  N   VAL B 159      65.667  44.593  69.366  1.00  0.00           N
ATOM   2995  CA  VAL B 159      66.287  43.430  68.694  1.00  0.00           C
ATOM   2996  CB  VAL B 159      66.914  43.818  67.339  1.00  0.00           C
ATOM   2997  CG1 VAL B 159      68.228  44.586  67.465  1.00  0.00           C
ATOM   2998  CG2 VAL B 159      67.139  42.588  66.455  1.00  0.00           C
ATOM   2999  C   VAL B 159      67.260  42.683  69.621  1.00  0.00           C
ATOM   3000  O   VAL B 159      67.378  41.455  69.541  1.00  0.00           O
ATOM   3001  N   ALA B 160      67.881  43.385  70.578  1.00  0.00           N
ATOM   3002  CA  ALA B 160      68.614  42.752  71.669  1.00  0.00           C
ATOM   3003  CB  ALA B 160      69.454  43.799  72.408  1.00  0.00           C
ATOM   3004  C   ALA B 160      67.682  41.972  72.613  1.00  0.00           C
ATOM   3005  O   ALA B 160      67.939  40.801  72.875  1.00  0.00           O
ATOM   3006  N   SER B 161      66.562  42.559  73.050  1.00  0.00           N
ATOM   3007  CA  SER B 161      65.563  41.876  73.896  1.00  0.00           C
ATOM   3008  CB  SER B 161      64.403  42.818  74.235  1.00  0.00           C
ATOM   3009  OG  SER B 161      64.862  43.963  74.927  1.00  0.00           O
ATOM   3010  C   SER B 161      65.008  40.611  73.226  1.00  0.00           C
ATOM   3011  O   SER B 161      64.963  39.547  73.842  1.00  0.00           O
ATOM   3012  N   LEU B 162      64.691  40.701  71.931  1.00  0.00           N
ATOM   3013  CA  LEU B 162      64.288  39.583  71.073  1.00  0.00           C
ATOM   3014  CB  LEU B 162      64.002  40.198  69.687  1.00  0.00           C
ATOM   3015  CG  LEU B 162      63.593  39.233  68.565  1.00  0.00           C
ATOM   3016  CD1 LEU B 162      62.336  38.443  68.905  1.00  0.00           C
ATOM   3017  CD2 LEU B 162      63.317  40.035  67.292  1.00  0.00           C
ATOM   3018  C   LEU B 162      65.357  38.470  71.017  1.00  0.00           C
ATOM   3019  O   LEU B 162      65.027  37.286  71.084  1.00  0.00           O
ATOM   3020  N   SER B 163      66.639  38.844  70.955  1.00  0.00           N
ATOM   3021  CA  SER B 163      67.773  37.904  70.980  1.00  0.00           C
ATOM   3022  CB  SER B 163      69.054  38.593  70.500  1.00  0.00           C
ATOM   3023  OG  SER B 163      68.906  39.108  69.188  1.00  0.00           O
ATOM   3024  C   SER B 163      68.025  37.288  72.363  1.00  0.00           C
ATOM   3025  O   SER B 163      68.528  36.170  72.448  1.00  0.00           O
ATOM   3026  N   VAL B 164      67.664  37.981  73.447  1.00  0.00           N
ATOM   3027  CA  VAL B 164      67.845  37.492  74.823  1.00  0.00           C
ATOM   3028  CB  VAL B 164      68.161  38.653  75.787  1.00  0.00           C
ATOM   3029  CG1 VAL B 164      68.240  38.194  77.247  1.00  0.00           C
ATOM   3030  CG2 VAL B 164      69.527  39.273  75.455  1.00  0.00           C
ATOM   3031  C   VAL B 164      66.676  36.608  75.278  1.00  0.00           C
ATOM   3032  O   VAL B 164      66.926  35.616  75.953  1.00  0.00           O
ATOM   3033  N   GLU B 165      65.434  36.839  74.837  1.00  0.00           N
ATOM   3034  CA  GLU B 165      64.345  35.846  74.976  1.00  0.00           C
ATOM   3035  CB  GLU B 165      63.025  36.454  74.464  1.00  0.00           C
ATOM   3036  CG  GLU B 165      61.810  35.501  74.426  1.00  0.00           C
ATOM   3037  CD  GLU B 165      61.321  34.975  75.788  1.00  0.00           C
ATOM   3038  OE1 GLU B 165      60.600  33.944  75.788  1.00  0.00           O
ATOM   3039  OE2 GLU B 165      61.603  35.619  76.825  1.00  0.00           O
ATOM   3040  C   GLU B 165      64.704  34.538  74.240  1.00  0.00           C
ATOM   3041  O   GLU B 165      64.551  33.449  74.796  1.00  0.00           O
ATOM   3042  N   ARG B 166      65.300  34.637  73.039  1.00  0.00           N
ATOM   3043  CA  ARG B 166      65.869  33.495  72.291  1.00  0.00           C
ATOM   3044  CB  ARG B 166      66.336  33.966  70.899  1.00  0.00           C
ATOM   3045  CG  ARG B 166      65.217  34.152  69.865  1.00  0.00           C
ATOM   3046  CD  ARG B 166      64.583  32.816  69.457  1.00  0.00           C
ATOM   3047  NE  ARG B 166      63.911  32.924  68.147  1.00  0.00           N
ATOM   3048  CZ  ARG B 166      62.648  32.686  67.856  1.00  0.00           C
ATOM   3049  NH1 ARG B 166      61.765  32.298  68.728  1.00  0.00           N
ATOM   3050  NH2 ARG B 166      62.228  32.827  66.639  1.00  0.00           N
ATOM   3051  C   ARG B 166      67.017  32.764  73.009  1.00  0.00           C
ATOM   3052  O   ARG B 166      67.340  31.651  72.605  1.00  0.00           O
ATOM   3053  N   TYR B 167      67.606  33.343  74.058  1.00  0.00           N
ATOM   3054  CA  TYR B 167      68.613  32.703  74.914  1.00  0.00           C
ATOM   3055  CB  TYR B 167      69.773  33.683  75.145  1.00  0.00           C
ATOM   3056  CG  TYR B 167      70.738  33.301  76.257  1.00  0.00           C
ATOM   3057  CD1 TYR B 167      71.592  32.191  76.113  1.00  0.00           C
ATOM   3058  CE1 TYR B 167      72.486  31.848  77.149  1.00  0.00           C
ATOM   3059  CZ  TYR B 167      72.526  32.610  78.337  1.00  0.00           C
ATOM   3060  OH  TYR B 167      73.369  32.254  79.344  1.00  0.00           O
ATOM   3061  CE2 TYR B 167      71.664  33.718  78.484  1.00  0.00           C
ATOM   3062  CD2 TYR B 167      70.777  34.062  77.444  1.00  0.00           C
ATOM   3063  C   TYR B 167      68.014  32.191  76.233  1.00  0.00           C
ATOM   3064  O   TYR B 167      68.197  31.025  76.573  1.00  0.00           O
ATOM   3065  N   LEU B 168      67.261  33.014  76.968  1.00  0.00           N
ATOM   3066  CA  LEU B 168      66.731  32.674  78.296  1.00  0.00           C
ATOM   3067  CB  LEU B 168      66.260  33.954  79.010  1.00  0.00           C
ATOM   3068  CG  LEU B 168      67.396  34.928  79.381  1.00  0.00           C
ATOM   3069  CD1 LEU B 168      66.799  36.181  80.015  1.00  0.00           C
ATOM   3070  CD2 LEU B 168      68.398  34.332  80.373  1.00  0.00           C
ATOM   3071  C   LEU B 168      65.634  31.598  78.274  1.00  0.00           C
ATOM   3072  O   LEU B 168      65.372  30.990  79.309  1.00  0.00           O
ATOM   3073  N   ALA B 169      65.054  31.300  77.109  1.00  0.00           N
ATOM   3074  CA  ALA B 169      64.210  30.123  76.902  1.00  0.00           C
ATOM   3075  CB  ALA B 169      63.361  30.374  75.649  1.00  0.00           C
ATOM   3076  C   ALA B 169      64.988  28.787  76.813  1.00  0.00           C
ATOM   3077  O   ALA B 169      64.363  27.729  76.856  1.00  0.00           O
ATOM   3078  N   ILE B 170      66.323  28.817  76.670  1.00  0.00           N
ATOM   3079  CA  ILE B 170      67.183  27.632  76.446  1.00  0.00           C
ATOM   3080  CB  ILE B 170      67.429  27.413  74.927  1.00  0.00           C
ATOM   3081  CG2 ILE B 170      66.118  27.075  74.193  1.00  0.00           C
ATOM   3082  CG1 ILE B 170      68.144  28.620  74.274  1.00  0.00           C
ATOM   3083  CD1 ILE B 170      68.565  28.388  72.817  1.00  0.00           C
ATOM   3084  C   ILE B 170      68.521  27.647  77.223  1.00  0.00           C
ATOM   3085  O   ILE B 170      69.358  26.768  77.017  1.00  0.00           O
ATOM   3086  N   CYS B 171      68.767  28.633  78.096  1.00  0.00           N
ATOM   3087  CA  CYS B 171      70.098  28.891  78.677  1.00  0.00           C
ATOM   3088  CB  CYS B 171      70.142  30.319  79.239  1.00  0.00           C
ATOM   3089  SG  CYS B 171      69.151  30.481  80.752  1.00  0.00           S
ATOM   3090  C   CYS B 171      70.591  27.864  79.719  1.00  0.00           C
ATOM   3091  O   CYS B 171      71.766  27.885  80.095  1.00  0.00           O
ATOM   3092  N   HIS B 172      69.712  26.975  80.188  1.00  0.00           N
ATOM   3093  CA  HIS B 172      70.011  25.805  81.017  1.00  0.00           C
ATOM   3094  CB  HIS B 172      70.163  26.255  82.480  1.00  0.00           C
ATOM   3095  CG  HIS B 172      70.506  25.137  83.428  1.00  0.00           C
ATOM   3096  ND1 HIS B 172      69.578  24.362  84.124  1.00  0.00           N
ATOM   3097  CE1 HIS B 172      70.293  23.443  84.792  1.00  0.00           C
ATOM   3098  NE2 HIS B 172      71.602  23.589  84.534  1.00  0.00           N
ATOM   3099  CD2 HIS B 172      71.759  24.662  83.685  1.00  0.00           C
ATOM   3100  C   HIS B 172      68.857  24.794  80.865  1.00  0.00           C
ATOM   3101  O   HIS B 172      67.708  25.228  80.792  1.00  0.00           O
ATOM   3102  N   PRO B 173      69.093  23.466  80.821  1.00  0.00           N
ATOM   3103  CD  PRO B 173      70.382  22.792  80.874  1.00  0.00           C
ATOM   3104  CG  PRO B 173      70.062  21.330  81.170  1.00  0.00           C
ATOM   3105  CB  PRO B 173      68.738  21.129  80.435  1.00  0.00           C
ATOM   3106  CA  PRO B 173      68.027  22.483  80.580  1.00  0.00           C
ATOM   3107  C   PRO B 173      66.923  22.434  81.653  1.00  0.00           C
ATOM   3108  O   PRO B 173      65.877  21.835  81.399  1.00  0.00           O
ATOM   3109  N   PHE B 174      67.122  23.042  82.830  1.00  0.00           N
ATOM   3110  CA  PHE B 174      66.161  23.025  83.942  1.00  0.00           C
ATOM   3111  CB  PHE B 174      66.618  21.981  84.980  1.00  0.00           C
ATOM   3112  CG  PHE B 174      66.881  20.587  84.427  1.00  0.00           C
ATOM   3113  CD1 PHE B 174      68.188  20.060  84.407  1.00  0.00           C
ATOM   3114  CE1 PHE B 174      68.429  18.777  83.881  1.00  0.00           C
ATOM   3115  CZ  PHE B 174      67.364  18.013  83.375  1.00  0.00           C
ATOM   3116  CE2 PHE B 174      66.057  18.533  83.397  1.00  0.00           C
ATOM   3117  CD2 PHE B 174      65.817  19.815  83.922  1.00  0.00           C
ATOM   3118  C   PHE B 174      65.916  24.401  84.602  1.00  0.00           C
ATOM   3119  O   PHE B 174      65.182  24.469  85.591  1.00  0.00           O
ATOM   3120  N   LYS B 175      66.516  25.498  84.109  1.00  0.00           N
ATOM   3121  CA  LYS B 175      66.474  26.825  84.762  1.00  0.00           C
ATOM   3122  CB  LYS B 175      67.720  27.040  85.642  1.00  0.00           C
ATOM   3123  CG  LYS B 175      67.832  26.024  86.796  1.00  0.00           C
ATOM   3124  CD  LYS B 175      68.947  26.385  87.783  1.00  0.00           C
ATOM   3125  CE  LYS B 175      70.345  26.247  87.171  1.00  0.00           C
ATOM   3126  NZ  LYS B 175      71.369  26.865  88.043  1.00  0.00           N
ATOM   3127  C   LYS B 175      66.300  27.980  83.770  1.00  0.00           C
ATOM   3128  O   LYS B 175      66.817  27.930  82.657  1.00  0.00           O
ATOM   3129  N   ALA B 176      65.623  29.035  84.236  1.00  0.00           N
ATOM   3130  CA  ALA B 176      65.034  30.113  83.430  1.00  0.00           C
ATOM   3131  CB  ALA B 176      66.136  30.993  82.820  1.00  0.00           C
ATOM   3132  C   ALA B 176      63.982  29.618  82.409  1.00  0.00           C
ATOM   3133  O   ALA B 176      63.689  28.426  82.321  1.00  0.00           O
ATOM   3134  N   LYS B 177      63.334  30.561  81.706  1.00  0.00           N
ATOM   3135  CA  LYS B 177      62.335  30.278  80.650  1.00  0.00           C
ATOM   3136  CB  LYS B 177      61.038  29.718  81.287  1.00  0.00           C
ATOM   3137  CG  LYS B 177      60.550  28.411  80.629  1.00  0.00           C
ATOM   3138  CD  LYS B 177      59.993  28.536  79.201  1.00  0.00           C
ATOM   3139  CE  LYS B 177      58.732  29.407  79.177  1.00  0.00           C
ATOM   3140  NZ  LYS B 177      58.139  29.502  77.826  1.00  0.00           N
ATOM   3141  C   LYS B 177      62.003  31.492  79.772  1.00  0.00           C
ATOM   3142  O   LYS B 177      61.588  31.316  78.629  1.00  0.00           O
ATOM   3143  N   THR B 178      62.139  32.711  80.295  1.00  0.00           N
ATOM   3144  CA  THR B 178      61.842  33.972  79.591  1.00  0.00           C
ATOM   3145  CB  THR B 178      60.391  34.448  79.820  1.00  0.00           C
ATOM   3146  CG2 THR B 178      59.305  33.507  79.314  1.00  0.00           C
ATOM   3147  OG1 THR B 178      60.133  34.655  81.190  1.00  0.00           O
ATOM   3148  C   THR B 178      62.762  35.106  80.054  1.00  0.00           C
ATOM   3149  O   THR B 178      63.372  35.036  81.124  1.00  0.00           O
ATOM   3150  N   LEU B 179      62.800  36.188  79.273  1.00  0.00           N
ATOM   3151  CA  LEU B 179      63.325  37.503  79.661  1.00  0.00           C
ATOM   3152  CB  LEU B 179      63.656  38.250  78.352  1.00  0.00           C
ATOM   3153  CG  LEU B 179      64.168  39.698  78.488  1.00  0.00           C
ATOM   3154  CD1 LEU B 179      65.412  39.829  79.369  1.00  0.00           C
ATOM   3155  CD2 LEU B 179      64.519  40.221  77.096  1.00  0.00           C
ATOM   3156  C   LEU B 179      62.355  38.290  80.569  1.00  0.00           C
ATOM   3157  O   LEU B 179      62.771  39.208  81.270  1.00  0.00           O
ATOM   3158  N   MET B 180      61.062  37.949  80.575  1.00  0.00           N
ATOM   3159  CA  MET B 180      60.044  38.641  81.375  1.00  0.00           C
ATOM   3160  CB  MET B 180      59.528  39.878  80.611  1.00  0.00           C
ATOM   3161  CG  MET B 180      58.913  39.573  79.237  1.00  0.00           C
ATOM   3162  SD  MET B 180      58.471  41.064  78.301  1.00  0.00           S
ATOM   3163  CE  MET B 180      57.751  40.305  76.819  1.00  0.00           C
ATOM   3164  C   MET B 180      58.893  37.720  81.807  1.00  0.00           C
ATOM   3165  O   MET B 180      58.468  36.840  81.058  1.00  0.00           O
ATOM   3166  N   SER B 181      58.370  37.948  83.013  1.00  0.00           N
ATOM   3167  CA  SER B 181      57.116  37.363  83.523  1.00  0.00           C
ATOM   3168  CB  SER B 181      57.265  37.040  85.016  1.00  0.00           C
ATOM   3169  OG  SER B 181      57.699  38.172  85.752  1.00  0.00           O
ATOM   3170  C   SER B 181      55.918  38.293  83.257  1.00  0.00           C
ATOM   3171  O   SER B 181      56.108  39.477  82.959  1.00  0.00           O
ATOM   3172  N   ARG B 182      54.671  37.800  83.361  1.00  0.00           N
ATOM   3173  CA  ARG B 182      53.444  38.540  82.980  1.00  0.00           C
ATOM   3174  CB  ARG B 182      52.190  37.697  83.301  1.00  0.00           C
ATOM   3175  CG  ARG B 182      50.868  38.314  82.796  1.00  0.00           C
ATOM   3176  CD  ARG B 182      50.679  38.198  81.274  1.00  0.00           C
ATOM   3177  NE  ARG B 182      49.535  38.999  80.791  1.00  0.00           N
ATOM   3178  CZ  ARG B 182      48.883  38.840  79.651  1.00  0.00           C
ATOM   3179  NH1 ARG B 182      49.059  37.830  78.852  1.00  0.00           N
ATOM   3180  NH2 ARG B 182      48.004  39.703  79.253  1.00  0.00           N
ATOM   3181  C   ARG B 182      53.370  39.929  83.623  1.00  0.00           C
ATOM   3182  O   ARG B 182      53.267  40.918  82.898  1.00  0.00           O
ATOM   3183  N   SER B 183      53.529  40.025  84.945  1.00  0.00           N
ATOM   3184  CA  SER B 183      53.514  41.299  85.693  1.00  0.00           C
ATOM   3185  CB  SER B 183      53.373  41.030  87.198  1.00  0.00           C
ATOM   3186  OG  SER B 183      52.272  40.173  87.435  1.00  0.00           O
ATOM   3187  C   SER B 183      54.737  42.199  85.430  1.00  0.00           C
ATOM   3188  O   SER B 183      54.745  43.373  85.813  1.00  0.00           O
ATOM   3189  N   ARG B 184      55.768  41.682  84.747  1.00  0.00           N
ATOM   3190  CA  ARG B 184      56.954  42.429  84.297  1.00  0.00           C
ATOM   3191  CB  ARG B 184      58.191  41.509  84.372  1.00  0.00           C
ATOM   3192  CG  ARG B 184      59.490  42.225  84.794  1.00  0.00           C
ATOM   3193  CD  ARG B 184      59.652  42.344  86.321  1.00  0.00           C
ATOM   3194  NE  ARG B 184      59.914  41.032  86.952  1.00  0.00           N
ATOM   3195  CZ  ARG B 184      60.128  40.774  88.231  1.00  0.00           C
ATOM   3196  NH1 ARG B 184      60.095  41.690  89.155  1.00  0.00           N
ATOM   3197  NH2 ARG B 184      60.383  39.559  88.611  1.00  0.00           N
ATOM   3198  C   ARG B 184      56.778  43.030  82.892  1.00  0.00           C
ATOM   3199  O   ARG B 184      57.395  44.046  82.609  1.00  0.00           O
ATOM   3200  N   THR B 185      55.921  42.468  82.032  1.00  0.00           N
ATOM   3201  CA  THR B 185      55.783  42.843  80.603  1.00  0.00           C
ATOM   3202  CB  THR B 185      54.614  42.107  79.918  1.00  0.00           C
ATOM   3203  CG2 THR B 185      54.822  40.600  79.809  1.00  0.00           C
ATOM   3204  OG1 THR B 185      53.404  42.329  80.613  1.00  0.00           O
ATOM   3205  C   THR B 185      55.626  44.350  80.338  1.00  0.00           C
ATOM   3206  O   THR B 185      56.511  44.975  79.752  1.00  0.00           O
ATOM   3207  N   LYS B 186      54.521  44.964  80.782  1.00  0.00           N
ATOM   3208  CA  LYS B 186      54.184  46.370  80.479  1.00  0.00           C
ATOM   3209  CB  LYS B 186      52.706  46.632  80.839  1.00  0.00           C
ATOM   3210  CG  LYS B 186      51.752  45.929  79.851  1.00  0.00           C
ATOM   3211  CD  LYS B 186      50.259  46.136  80.166  1.00  0.00           C
ATOM   3212  CE  LYS B 186      49.418  45.470  79.064  1.00  0.00           C
ATOM   3213  NZ  LYS B 186      47.954  45.532  79.312  1.00  0.00           N
ATOM   3214  C   LYS B 186      55.158  47.381  81.117  1.00  0.00           C
ATOM   3215  O   LYS B 186      55.417  48.434  80.531  1.00  0.00           O
ATOM   3216  N   LYS B 187      55.781  47.037  82.255  1.00  0.00           N
ATOM   3217  CA  LYS B 187      56.872  47.829  82.860  1.00  0.00           C
ATOM   3218  CB  LYS B 187      56.950  47.631  84.392  1.00  0.00           C
ATOM   3219  CG  LYS B 187      57.162  46.179  84.850  1.00  0.00           C
ATOM   3220  CD  LYS B 187      57.355  45.995  86.366  1.00  0.00           C
ATOM   3221  CE  LYS B 187      56.227  46.505  87.275  1.00  0.00           C
ATOM   3222  NZ  LYS B 187      54.883  46.018  86.885  1.00  0.00           N
ATOM   3223  C   LYS B 187      58.217  47.647  82.138  1.00  0.00           C
ATOM   3224  O   LYS B 187      58.923  48.630  81.950  1.00  0.00           O
ATOM   3225  N   PHE B 188      58.534  46.448  81.641  1.00  0.00           N
ATOM   3226  CA  PHE B 188      59.743  46.171  80.850  1.00  0.00           C
ATOM   3227  CB  PHE B 188      59.849  44.658  80.577  1.00  0.00           C
ATOM   3228  CG  PHE B 188      61.015  44.257  79.691  1.00  0.00           C
ATOM   3229  CD1 PHE B 188      60.860  44.221  78.290  1.00  0.00           C
ATOM   3230  CE1 PHE B 188      61.954  43.902  77.467  1.00  0.00           C
ATOM   3231  CZ  PHE B 188      63.201  43.603  78.041  1.00  0.00           C
ATOM   3232  CE2 PHE B 188      63.351  43.606  79.438  1.00  0.00           C
ATOM   3233  CD2 PHE B 188      62.261  43.936  80.263  1.00  0.00           C
ATOM   3234  C   PHE B 188      59.773  46.987  79.550  1.00  0.00           C
ATOM   3235  O   PHE B 188      60.750  47.693  79.299  1.00  0.00           O
ATOM   3236  N   ILE B 189      58.689  46.970  78.761  1.00  0.00           N
ATOM   3237  CA  ILE B 189      58.622  47.754  77.513  1.00  0.00           C
ATOM   3238  CB  ILE B 189      57.436  47.337  76.613  1.00  0.00           C
ATOM   3239  CG2 ILE B 189      57.581  45.853  76.226  1.00  0.00           C
ATOM   3240  CG1 ILE B 189      56.066  47.649  77.253  1.00  0.00           C
ATOM   3241  CD1 ILE B 189      54.855  47.209  76.423  1.00  0.00           C
ATOM   3242  C   ILE B 189      58.672  49.269  77.785  1.00  0.00           C
ATOM   3243  O   ILE B 189      59.376  49.998  77.089  1.00  0.00           O
ATOM   3244  N   SER B 190      58.023  49.735  78.863  1.00  0.00           N
ATOM   3245  CA  SER B 190      58.118  51.133  79.314  1.00  0.00           C
ATOM   3246  CB  SER B 190      57.221  51.386  80.539  1.00  0.00           C
ATOM   3247  OG  SER B 190      55.849  51.121  80.279  1.00  0.00           O
ATOM   3248  C   SER B 190      59.569  51.521  79.649  1.00  0.00           C
ATOM   3249  O   SER B 190      60.036  52.584  79.239  1.00  0.00           O
ATOM   3250  N   ALA B 191      60.306  50.646  80.343  1.00  0.00           N
ATOM   3251  CA  ALA B 191      61.681  50.894  80.771  1.00  0.00           C
ATOM   3252  CB  ALA B 191      62.061  49.846  81.825  1.00  0.00           C
ATOM   3253  C   ALA B 191      62.692  50.927  79.610  1.00  0.00           C
ATOM   3254  O   ALA B 191      63.535  51.824  79.577  1.00  0.00           O
ATOM   3255  N   ILE B 192      62.613  50.011  78.632  1.00  0.00           N
ATOM   3256  CA  ILE B 192      63.566  50.015  77.503  1.00  0.00           C
ATOM   3257  CB  ILE B 192      63.591  48.683  76.717  1.00  0.00           C
ATOM   3258  CG2 ILE B 192      64.037  47.540  77.647  1.00  0.00           C
ATOM   3259  CG1 ILE B 192      62.252  48.376  76.016  1.00  0.00           C
ATOM   3260  CD1 ILE B 192      62.265  47.108  75.153  1.00  0.00           C
ATOM   3261  C   ILE B 192      63.371  51.228  76.582  1.00  0.00           C
ATOM   3262  O   ILE B 192      64.357  51.783  76.093  1.00  0.00           O
ATOM   3263  N   TRP B 193      62.137  51.711  76.397  1.00  0.00           N
ATOM   3264  CA  TRP B 193      61.891  52.955  75.658  1.00  0.00           C
ATOM   3265  CB  TRP B 193      60.435  53.006  75.173  1.00  0.00           C
ATOM   3266  CG  TRP B 193      60.119  52.117  74.000  1.00  0.00           C
ATOM   3267  CD1 TRP B 193      60.871  52.009  72.879  1.00  0.00           C
ATOM   3268  NE1 TRP B 193      60.273  51.137  71.991  1.00  0.00           N
ATOM   3269  CE2 TRP B 193      59.087  50.647  72.488  1.00  0.00           C
ATOM   3270  CZ2 TRP B 193      58.127  49.771  71.964  1.00  0.00           C
ATOM   3271  CH2 TRP B 193      56.994  49.457  72.733  1.00  0.00           C
ATOM   3272  CZ3 TRP B 193      56.827  50.044  74.001  1.00  0.00           C
ATOM   3273  CE3 TRP B 193      57.797  50.930  74.514  1.00  0.00           C
ATOM   3274  CD2 TRP B 193      58.958  51.251  73.777  1.00  0.00           C
ATOM   3275  C   TRP B 193      62.310  54.203  76.450  1.00  0.00           C
ATOM   3276  O   TRP B 193      62.893  55.114  75.862  1.00  0.00           O
ATOM   3277  N   LEU B 194      62.139  54.221  77.778  1.00  0.00           N
ATOM   3278  CA  LEU B 194      62.680  55.284  78.638  1.00  0.00           C
ATOM   3279  CB  LEU B 194      62.147  55.079  80.069  1.00  0.00           C
ATOM   3280  CG  LEU B 194      62.628  56.120  81.098  1.00  0.00           C
ATOM   3281  CD1 LEU B 194      62.205  57.546  80.734  1.00  0.00           C
ATOM   3282  CD2 LEU B 194      62.043  55.785  82.470  1.00  0.00           C
ATOM   3283  C   LEU B 194      64.220  55.341  78.585  1.00  0.00           C
ATOM   3284  O   LEU B 194      64.791  56.422  78.450  1.00  0.00           O
ATOM   3285  N   ALA B 195      64.897  54.189  78.613  1.00  0.00           N
ATOM   3286  CA  ALA B 195      66.349  54.106  78.437  1.00  0.00           C
ATOM   3287  CB  ALA B 195      66.791  52.668  78.732  1.00  0.00           C
ATOM   3288  C   ALA B 195      66.796  54.563  77.034  1.00  0.00           C
ATOM   3289  O   ALA B 195      67.805  55.253  76.898  1.00  0.00           O
ATOM   3290  N   SER B 196      66.016  54.240  75.996  1.00  0.00           N
ATOM   3291  CA  SER B 196      66.272  54.680  74.615  1.00  0.00           C
ATOM   3292  CB  SER B 196      65.278  54.032  73.649  1.00  0.00           C
ATOM   3293  OG  SER B 196      65.322  52.624  73.744  1.00  0.00           O
ATOM   3294  C   SER B 196      66.181  56.201  74.461  1.00  0.00           C
ATOM   3295  O   SER B 196      67.005  56.802  73.775  1.00  0.00           O
ATOM   3296  N   ALA B 197      65.219  56.835  75.139  1.00  0.00           N
ATOM   3297  CA  ALA B 197      65.117  58.289  75.219  1.00  0.00           C
ATOM   3298  CB  ALA B 197      63.761  58.641  75.845  1.00  0.00           C
ATOM   3299  C   ALA B 197      66.292  58.900  76.003  1.00  0.00           C
ATOM   3300  O   ALA B 197      66.915  59.851  75.532  1.00  0.00           O
ATOM   3301  N   LEU B 198      66.648  58.332  77.162  1.00  0.00           N
ATOM   3302  CA  LEU B 198      67.759  58.809  77.997  1.00  0.00           C
ATOM   3303  CB  LEU B 198      67.816  57.942  79.270  1.00  0.00           C
ATOM   3304  CG  LEU B 198      68.924  58.324  80.270  1.00  0.00           C
ATOM   3305  CD1 LEU B 198      68.789  59.762  80.777  1.00  0.00           C
ATOM   3306  CD2 LEU B 198      68.861  57.385  81.475  1.00  0.00           C
ATOM   3307  C   LEU B 198      69.100  58.821  77.241  1.00  0.00           C
ATOM   3308  O   LEU B 198      69.852  59.790  77.341  1.00  0.00           O
ATOM   3309  N   LEU B 199      69.370  57.795  76.427  1.00  0.00           N
ATOM   3310  CA  LEU B 199      70.567  57.714  75.580  1.00  0.00           C
ATOM   3311  CB  LEU B 199      70.653  56.298  74.980  1.00  0.00           C
ATOM   3312  CG  LEU B 199      71.049  55.198  75.981  1.00  0.00           C
ATOM   3313  CD1 LEU B 199      70.853  53.820  75.346  1.00  0.00           C
ATOM   3314  CD2 LEU B 199      72.516  55.316  76.404  1.00  0.00           C
ATOM   3315  C   LEU B 199      70.624  58.789  74.475  1.00  0.00           C
ATOM   3316  O   LEU B 199      71.710  59.095  73.988  1.00  0.00           O
ATOM   3317  N   ALA B 200      69.492  59.401  74.108  1.00  0.00           N
ATOM   3318  CA  ALA B 200      69.412  60.464  73.102  1.00  0.00           C
ATOM   3319  CB  ALA B 200      68.139  60.235  72.290  1.00  0.00           C
ATOM   3320  C   ALA B 200      69.479  61.894  73.681  1.00  0.00           C
ATOM   3321  O   ALA B 200      69.701  62.853  72.937  1.00  0.00           O
ATOM   3322  N   VAL B 201      69.344  62.064  75.003  1.00  0.00           N
ATOM   3323  CA  VAL B 201      69.464  63.369  75.688  1.00  0.00           C
ATOM   3324  CB  VAL B 201      69.221  63.215  77.207  1.00  0.00           C
ATOM   3325  CG1 VAL B 201      69.434  64.519  77.984  1.00  0.00           C
ATOM   3326  CG2 VAL B 201      67.780  62.765  77.480  1.00  0.00           C
ATOM   3327  C   VAL B 201      70.791  64.103  75.388  1.00  0.00           C
ATOM   3328  O   VAL B 201      70.747  65.321  75.198  1.00  0.00           O
ATOM   3329  N   PRO B 202      71.960  63.442  75.239  1.00  0.00           N
ATOM   3330  CD  PRO B 202      72.260  62.066  75.611  1.00  0.00           C
ATOM   3331  CG  PRO B 202      73.770  62.016  75.814  1.00  0.00           C
ATOM   3332  CB  PRO B 202      74.260  63.020  74.775  1.00  0.00           C
ATOM   3333  CA  PRO B 202      73.189  64.115  74.809  1.00  0.00           C
ATOM   3334  C   PRO B 202      73.077  64.831  73.452  1.00  0.00           C
ATOM   3335  O   PRO B 202      73.682  65.889  73.273  1.00  0.00           O
ATOM   3336  N   MET B 203      72.276  64.314  72.513  1.00  0.00           N
ATOM   3337  CA  MET B 203      72.041  64.958  71.211  1.00  0.00           C
ATOM   3338  CB  MET B 203      71.504  63.941  70.190  1.00  0.00           C
ATOM   3339  CG  MET B 203      72.433  62.739  69.992  1.00  0.00           C
ATOM   3340  SD  MET B 203      74.123  63.147  69.472  1.00  0.00           S
ATOM   3341  CE  MET B 203      74.848  61.494  69.599  1.00  0.00           C
ATOM   3342  C   MET B 203      71.089  66.154  71.335  1.00  0.00           C
ATOM   3343  O   MET B 203      71.318  67.186  70.703  1.00  0.00           O
ATOM   3344  N   LEU B 204      70.085  66.043  72.217  1.00  0.00           N
ATOM   3345  CA  LEU B 204      69.164  67.123  72.594  1.00  0.00           C
ATOM   3346  CB  LEU B 204      68.138  66.539  73.595  1.00  0.00           C
ATOM   3347  CG  LEU B 204      66.802  67.293  73.752  1.00  0.00           C
ATOM   3348  CD1 LEU B 204      65.814  66.413  74.520  1.00  0.00           C
ATOM   3349  CD2 LEU B 204      66.917  68.597  74.543  1.00  0.00           C
ATOM   3350  C   LEU B 204      69.934  68.338  73.151  1.00  0.00           C
ATOM   3351  O   LEU B 204      69.618  69.475  72.810  1.00  0.00           O
ATOM   3352  N   PHE B 205      70.994  68.124  73.938  1.00  0.00           N
ATOM   3353  CA  PHE B 205      71.880  69.211  74.382  1.00  0.00           C
ATOM   3354  CB  PHE B 205      72.600  68.806  75.675  1.00  0.00           C
ATOM   3355  CG  PHE B 205      71.734  68.949  76.913  1.00  0.00           C
ATOM   3356  CD1 PHE B 205      71.446  70.232  77.418  1.00  0.00           C
ATOM   3357  CE1 PHE B 205      70.641  70.379  78.562  1.00  0.00           C
ATOM   3358  CZ  PHE B 205      70.125  69.242  79.208  1.00  0.00           C
ATOM   3359  CE2 PHE B 205      70.413  67.960  78.708  1.00  0.00           C
ATOM   3360  CD2 PHE B 205      71.215  67.813  77.562  1.00  0.00           C
ATOM   3361  C   PHE B 205      72.883  69.679  73.311  1.00  0.00           C
ATOM   3362  O   PHE B 205      73.123  70.882  73.202  1.00  0.00           O
ATOM   3363  N   THR B 206      73.456  68.766  72.518  1.00  0.00           N
ATOM   3364  CA  THR B 206      74.570  69.071  71.596  1.00  0.00           C
ATOM   3365  CB  THR B 206      75.170  67.773  71.026  1.00  0.00           C
ATOM   3366  CG2 THR B 206      76.250  67.992  69.964  1.00  0.00           C
ATOM   3367  OG1 THR B 206      75.781  67.044  72.065  1.00  0.00           O
ATOM   3368  C   THR B 206      74.195  70.016  70.451  1.00  0.00           C
ATOM   3369  O   THR B 206      74.974  70.914  70.131  1.00  0.00           O
ATOM   3370  N   MET B 207      73.034  69.815  69.824  1.00  0.00           N
ATOM   3371  CA  MET B 207      72.621  70.552  68.621  1.00  0.00           C
ATOM   3372  CB  MET B 207      71.904  69.591  67.660  1.00  0.00           C
ATOM   3373  CG  MET B 207      72.842  68.508  67.107  1.00  0.00           C
ATOM   3374  SD  MET B 207      74.282  69.098  66.171  1.00  0.00           S
ATOM   3375  CE  MET B 207      73.465  69.985  64.817  1.00  0.00           C
ATOM   3376  C   MET B 207      71.732  71.750  68.970  1.00  0.00           C
ATOM   3377  O   MET B 207      70.813  71.607  69.770  1.00  0.00           O
ATOM   3378  N   GLY B 208      71.966  72.918  68.366  1.00  0.00           N
ATOM   3379  CA  GLY B 208      71.190  74.130  68.654  1.00  0.00           C
ATOM   3380  C   GLY B 208      71.190  75.192  67.553  1.00  0.00           C
ATOM   3381  O   GLY B 208      71.893  75.079  66.549  1.00  0.00           O
ATOM   3382  N   GLU B 209      70.373  76.223  67.762  1.00  0.00           N
ATOM   3383  CA  GLU B 209      70.163  77.366  66.858  1.00  0.00           C
ATOM   3384  CB  GLU B 209      68.950  78.147  67.395  1.00  0.00           C
ATOM   3385  CG  GLU B 209      68.447  79.360  66.602  1.00  0.00           C
ATOM   3386  CD  GLU B 209      67.188  79.948  67.275  1.00  0.00           C
ATOM   3387  OE1 GLU B 209      66.117  79.293  67.256  1.00  0.00           O
ATOM   3388  OE2 GLU B 209      67.260  81.058  67.852  1.00  0.00           O
ATOM   3389  C   GLU B 209      71.410  78.260  66.721  1.00  0.00           C
ATOM   3390  O   GLU B 209      72.070  78.593  67.707  1.00  0.00           O
ATOM   3391  N   GLN B 210      71.719  78.679  65.491  1.00  0.00           N
ATOM   3392  CA  GLN B 210      72.779  79.639  65.176  1.00  0.00           C
ATOM   3393  CB  GLN B 210      74.085  78.862  64.920  1.00  0.00           C
ATOM   3394  CG  GLN B 210      75.286  79.747  64.549  1.00  0.00           C
ATOM   3395  CD  GLN B 210      76.568  78.936  64.386  1.00  0.00           C
ATOM   3396  OE1 GLN B 210      77.493  79.008  65.181  1.00  0.00           O
ATOM   3397  NE2 GLN B 210      76.684  78.134  63.353  1.00  0.00           N
ATOM   3398  C   GLN B 210      72.355  80.519  63.986  1.00  0.00           C
ATOM   3399  O   GLN B 210      71.691  80.057  63.062  1.00  0.00           O
ATOM   3400  N   ASN B 211      72.749  81.794  63.992  1.00  0.00           N
ATOM   3401  CA  ASN B 211      72.420  82.781  62.957  1.00  0.00           C
ATOM   3402  CB  ASN B 211      71.258  83.647  63.489  1.00  0.00           C
ATOM   3403  CG  ASN B 211      70.597  84.524  62.439  1.00  0.00           C
ATOM   3404  OD1 ASN B 211      70.865  84.449  61.253  1.00  0.00           O
ATOM   3405  ND2 ASN B 211      69.691  85.381  62.840  1.00  0.00           N
ATOM   3406  C   ASN B 211      73.671  83.606  62.597  1.00  0.00           C
ATOM   3407  O   ASN B 211      74.594  83.700  63.412  1.00  0.00           O
ATOM   3408  N   ARG B 212      73.716  84.195  61.396  1.00  0.00           N
ATOM   3409  CA  ARG B 212      74.849  85.003  60.911  1.00  0.00           C
ATOM   3410  CB  ARG B 212      75.913  84.092  60.266  1.00  0.00           C
ATOM   3411  CG  ARG B 212      75.410  83.375  59.000  1.00  0.00           C
ATOM   3412  CD  ARG B 212      76.458  82.423  58.429  1.00  0.00           C
ATOM   3413  NE  ARG B 212      77.563  83.112  57.728  1.00  0.00           N
ATOM   3414  CZ  ARG B 212      78.646  82.488  57.296  1.00  0.00           C
ATOM   3415  NH1 ARG B 212      78.869  81.243  57.575  1.00  0.00           N
ATOM   3416  NH2 ARG B 212      79.550  83.042  56.553  1.00  0.00           N
ATOM   3417  C   ARG B 212      74.441  86.107  59.936  1.00  0.00           C
ATOM   3418  O   ARG B 212      73.462  85.983  59.198  1.00  0.00           O
ATOM   3419  N   SER B 213      75.275  87.143  59.885  1.00  0.00           N
ATOM   3420  CA  SER B 213      75.299  88.150  58.816  1.00  0.00           C
ATOM   3421  CB  SER B 213      76.464  89.135  59.030  1.00  0.00           C
ATOM   3422  OG  SER B 213      76.672  89.457  60.398  1.00  0.00           O
ATOM   3423  C   SER B 213      75.500  87.504  57.437  1.00  0.00           C
ATOM   3424  O   SER B 213      76.175  86.477  57.319  1.00  0.00           O
ATOM   3425  N   ALA B 214      74.989  88.148  56.387  1.00  0.00           N
ATOM   3426  CA  ALA B 214      75.453  87.908  55.020  1.00  0.00           C
ATOM   3427  CB  ALA B 214      74.477  88.566  54.039  1.00  0.00           C
ATOM   3428  C   ALA B 214      76.886  88.438  54.817  1.00  0.00           C
ATOM   3429  O   ALA B 214      77.288  89.423  55.445  1.00  0.00           O
ATOM   3430  N   ASP B 215      77.638  87.843  53.894  1.00  0.00           N
ATOM   3431  CA  ASP B 215      78.976  88.288  53.486  1.00  0.00           C
ATOM   3432  CB  ASP B 215      80.044  87.608  54.367  1.00  0.00           C
ATOM   3433  CG  ASP B 215      80.084  86.082  54.269  1.00  0.00           C
ATOM   3434  OD1 ASP B 215      79.969  85.436  55.336  1.00  0.00           O
ATOM   3435  OD2 ASP B 215      80.308  85.552  53.155  1.00  0.00           O
ATOM   3436  C   ASP B 215      79.195  88.113  51.968  1.00  0.00           C
ATOM   3437  O   ASP B 215      78.235  88.006  51.205  1.00  0.00           O
ATOM   3438  N   GLY B 216      80.450  88.157  51.507  1.00  0.00           N
ATOM   3439  CA  GLY B 216      80.803  88.057  50.085  1.00  0.00           C
ATOM   3440  C   GLY B 216      80.620  86.670  49.454  1.00  0.00           C
ATOM   3441  O   GLY B 216      80.821  86.543  48.249  1.00  0.00           O
ATOM   3442  N   GLN B 217      80.271  85.638  50.232  1.00  0.00           N
ATOM   3443  CA  GLN B 217      79.978  84.295  49.710  1.00  0.00           C
ATOM   3444  CB  GLN B 217      81.270  83.455  49.663  1.00  0.00           C
ATOM   3445  CG  GLN B 217      82.035  83.304  50.990  1.00  0.00           C
ATOM   3446  CD  GLN B 217      81.407  82.322  51.972  1.00  0.00           C
ATOM   3447  OE1 GLN B 217      81.176  81.163  51.661  1.00  0.00           O
ATOM   3448  NE2 GLN B 217      81.136  82.736  53.188  1.00  0.00           N
ATOM   3449  C   GLN B 217      78.815  83.571  50.408  1.00  0.00           C
ATOM   3450  O   GLN B 217      78.216  82.687  49.797  1.00  0.00           O
ATOM   3451  N   HIS B 218      78.440  83.956  51.634  1.00  0.00           N
ATOM   3452  CA  HIS B 218      77.273  83.416  52.344  1.00  0.00           C
ATOM   3453  CB  HIS B 218      77.688  82.970  53.752  1.00  0.00           C
ATOM   3454  CG  HIS B 218      76.700  82.052  54.421  1.00  0.00           C
ATOM   3455  ND1 HIS B 218      75.373  82.357  54.711  1.00  0.00           N
ATOM   3456  CE1 HIS B 218      74.864  81.267  55.304  1.00  0.00           C
ATOM   3457  NE2 HIS B 218      75.796  80.307  55.406  1.00  0.00           N
ATOM   3458  CD2 HIS B 218      76.961  80.786  54.855  1.00  0.00           C
ATOM   3459  C   HIS B 218      76.112  84.420  52.371  1.00  0.00           C
ATOM   3460  O   HIS B 218      76.298  85.596  52.685  1.00  0.00           O
ATOM   3461  N   ALA B 219      74.895  83.956  52.076  1.00  0.00           N
ATOM   3462  CA  ALA B 219      73.691  84.791  51.991  1.00  0.00           C
ATOM   3463  CB  ALA B 219      72.645  84.014  51.180  1.00  0.00           C
ATOM   3464  C   ALA B 219      73.126  85.260  53.355  1.00  0.00           C
ATOM   3465  O   ALA B 219      72.215  86.096  53.386  1.00  0.00           O
ATOM   3466  N   GLY B 220      73.658  84.748  54.468  1.00  0.00           N
ATOM   3467  CA  GLY B 220      73.209  84.999  55.840  1.00  0.00           C
ATOM   3468  C   GLY B 220      72.085  84.065  56.309  1.00  0.00           C
ATOM   3469  O   GLY B 220      71.648  83.165  55.585  1.00  0.00           O
ATOM   3470  N   GLY B 221      71.604  84.287  57.534  1.00  0.00           N
ATOM   3471  CA  GLY B 221      70.452  83.579  58.107  1.00  0.00           C
ATOM   3472  C   GLY B 221      70.795  82.342  58.947  1.00  0.00           C
ATOM   3473  O   GLY B 221      71.941  82.128  59.346  1.00  0.00           O
ATOM   3474  N   LEU B 222      69.765  81.543  59.254  1.00  0.00           N
ATOM   3475  CA  LEU B 222      69.807  80.520  60.304  1.00  0.00           C
ATOM   3476  CB  LEU B 222      68.431  80.371  60.988  1.00  0.00           C
ATOM   3477  CG  LEU B 222      68.048  81.490  61.977  1.00  0.00           C
ATOM   3478  CD1 LEU B 222      67.628  82.792  61.290  1.00  0.00           C
ATOM   3479  CD2 LEU B 222      66.870  81.028  62.837  1.00  0.00           C
ATOM   3480  C   LEU B 222      70.303  79.144  59.828  1.00  0.00           C
ATOM   3481  O   LEU B 222      69.871  78.621  58.799  1.00  0.00           O
ATOM   3482  N   VAL B 223      71.113  78.517  60.682  1.00  0.00           N
ATOM   3483  CA  VAL B 223      71.488  77.095  60.654  1.00  0.00           C
ATOM   3484  CB  VAL B 223      72.966  76.875  60.256  1.00  0.00           C
ATOM   3485  CG1 VAL B 223      73.246  77.368  58.838  1.00  0.00           C
ATOM   3486  CG2 VAL B 223      73.966  77.534  61.212  1.00  0.00           C
ATOM   3487  C   VAL B 223      71.187  76.451  62.014  1.00  0.00           C
ATOM   3488  O   VAL B 223      71.045  77.137  63.027  1.00  0.00           O
ATOM   3489  N   CYS B 224      71.139  75.120  62.063  1.00  0.00           N
ATOM   3490  CA  CYS B 224      71.379  74.386  63.306  1.00  0.00           C
ATOM   3491  CB  CYS B 224      70.370  73.249  63.455  1.00  0.00           C
ATOM   3492  SG  CYS B 224      70.491  72.414  65.055  1.00  0.00           S
ATOM   3493  C   CYS B 224      72.838  73.909  63.325  1.00  0.00           C
ATOM   3494  O   CYS B 224      73.434  73.708  62.269  1.00  0.00           O
ATOM   3495  N   THR B 225      73.463  73.785  64.496  1.00  0.00           N
ATOM   3496  CA  THR B 225      74.901  73.484  64.620  1.00  0.00           C
ATOM   3497  CB  THR B 225      75.685  74.808  64.463  1.00  0.00           C
ATOM   3498  CG2 THR B 225      77.176  74.801  64.810  1.00  0.00           C
ATOM   3499  OG1 THR B 225      75.635  75.211  63.113  1.00  0.00           O
ATOM   3500  C   THR B 225      75.218  72.795  65.954  1.00  0.00           C
ATOM   3501  O   THR B 225      74.537  73.068  66.945  1.00  0.00           O
ATOM   3502  N   PRO B 226      76.262  71.941  66.032  1.00  0.00           N
ATOM   3503  CD  PRO B 226      76.954  71.302  64.915  1.00  0.00           C
ATOM   3504  CG  PRO B 226      78.171  70.598  65.507  1.00  0.00           C
ATOM   3505  CB  PRO B 226      77.744  70.312  66.947  1.00  0.00           C
ATOM   3506  CA  PRO B 226      76.850  71.509  67.302  1.00  0.00           C
ATOM   3507  C   PRO B 226      77.602  72.685  67.955  1.00  0.00           C
ATOM   3508  O   PRO B 226      78.828  72.796  67.869  1.00  0.00           O
ATOM   3509  N   THR B 227      76.863  73.638  68.530  1.00  0.00           N
ATOM   3510  CA  THR B 227      77.394  74.934  69.000  1.00  0.00           C
ATOM   3511  CB  THR B 227      76.261  75.943  69.251  1.00  0.00           C
ATOM   3512  CG2 THR B 227      75.598  76.411  67.957  1.00  0.00           C
ATOM   3513  OG1 THR B 227      75.250  75.363  70.040  1.00  0.00           O
ATOM   3514  C   THR B 227      78.261  74.819  70.255  1.00  0.00           C
ATOM   3515  O   THR B 227      79.147  75.652  70.454  1.00  0.00           O
ATOM   3516  N   ILE B 228      78.055  73.769  71.059  1.00  0.00           N
ATOM   3517  CA  ILE B 228      78.840  73.461  72.264  1.00  0.00           C
ATOM   3518  CB  ILE B 228      78.164  72.337  73.089  1.00  0.00           C
ATOM   3519  CG2 ILE B 228      76.732  72.744  73.485  1.00  0.00           C
ATOM   3520  CG1 ILE B 228      78.176  70.965  72.374  1.00  0.00           C
ATOM   3521  CD1 ILE B 228      77.910  69.794  73.331  1.00  0.00           C
ATOM   3522  C   ILE B 228      80.313  73.127  71.951  1.00  0.00           C
ATOM   3523  O   ILE B 228      80.714  72.988  70.793  1.00  0.00           O
ATOM   3524  N   HIS B 229      81.133  72.967  72.995  1.00  0.00           N
ATOM   3525  CA  HIS B 229      82.548  72.588  72.879  1.00  0.00           C
ATOM   3526  CB  HIS B 229      83.187  72.588  74.277  1.00  0.00           C
ATOM   3527  CG  HIS B 229      84.696  72.620  74.273  1.00  0.00           C
ATOM   3528  ND1 HIS B 229      85.536  72.114  73.273  1.00  0.00           N
ATOM   3529  CE1 HIS B 229      86.785  72.443  73.654  1.00  0.00           C
ATOM   3530  NE2 HIS B 229      86.768  73.101  74.825  1.00  0.00           N
ATOM   3531  CD2 HIS B 229      85.459  73.221  75.229  1.00  0.00           C
ATOM   3532  C   HIS B 229      82.722  71.224  72.188  1.00  0.00           C
ATOM   3533  O   HIS B 229      82.227  70.201  72.666  1.00  0.00           O
ATOM   3534  N   THR B 230      83.453  71.196  71.069  1.00  0.00           N
ATOM   3535  CA  THR B 230      83.670  69.988  70.255  1.00  0.00           C
ATOM   3536  CB  THR B 230      84.396  70.339  68.941  1.00  0.00           C
ATOM   3537  CG2 THR B 230      84.788  69.131  68.088  1.00  0.00           C
ATOM   3538  OG1 THR B 230      83.536  71.105  68.122  1.00  0.00           O
ATOM   3539  C   THR B 230      84.389  68.880  71.035  1.00  0.00           C
ATOM   3540  O   THR B 230      84.145  67.709  70.754  1.00  0.00           O
ATOM   3541  N   ALA B 231      85.181  69.196  72.069  1.00  0.00           N
ATOM   3542  CA  ALA B 231      85.762  68.181  72.956  1.00  0.00           C
ATOM   3543  CB  ALA B 231      86.649  68.880  73.993  1.00  0.00           C
ATOM   3544  C   ALA B 231      84.679  67.312  73.629  1.00  0.00           C
ATOM   3545  O   ALA B 231      84.777  66.086  73.627  1.00  0.00           O
ATOM   3546  N   THR B 232      83.589  67.926  74.104  1.00  0.00           N
ATOM   3547  CA  THR B 232      82.421  67.210  74.641  1.00  0.00           C
ATOM   3548  CB  THR B 232      81.415  68.198  75.255  1.00  0.00           C
ATOM   3549  CG2 THR B 232      80.291  67.505  76.022  1.00  0.00           C
ATOM   3550  OG1 THR B 232      82.081  69.031  76.174  1.00  0.00           O
ATOM   3551  C   THR B 232      81.739  66.376  73.556  1.00  0.00           C
ATOM   3552  O   THR B 232      81.377  65.225  73.796  1.00  0.00           O
ATOM   3553  N   VAL B 233      81.630  66.900  72.330  1.00  0.00           N
ATOM   3554  CA  VAL B 233      81.038  66.171  71.192  1.00  0.00           C
ATOM   3555  CB  VAL B 233      80.832  67.088  69.968  1.00  0.00           C
ATOM   3556  CG1 VAL B 233      80.021  66.377  68.879  1.00  0.00           C
ATOM   3557  CG2 VAL B 233      80.062  68.362  70.339  1.00  0.00           C
ATOM   3558  C   VAL B 233      81.854  64.918  70.832  1.00  0.00           C
ATOM   3559  O   VAL B 233      81.268  63.878  70.529  1.00  0.00           O
ATOM   3560  N   LYS B 234      83.189  64.953  70.963  1.00  0.00           N
ATOM   3561  CA  LYS B 234      84.054  63.768  70.795  1.00  0.00           C
ATOM   3562  CB  LYS B 234      85.537  64.173  70.686  1.00  0.00           C
ATOM   3563  CG  LYS B 234      85.833  64.991  69.417  1.00  0.00           C
ATOM   3564  CD  LYS B 234      87.334  65.044  69.104  1.00  0.00           C
ATOM   3565  CE  LYS B 234      87.575  65.857  67.823  1.00  0.00           C
ATOM   3566  NZ  LYS B 234      88.915  65.591  67.252  1.00  0.00           N
ATOM   3567  C   LYS B 234      83.851  62.694  71.876  1.00  0.00           C
ATOM   3568  O   LYS B 234      84.147  61.527  71.628  1.00  0.00           O
ATOM   3569  N   VAL B 235      83.295  63.034  73.043  1.00  0.00           N
ATOM   3570  CA  VAL B 235      82.818  62.041  74.028  1.00  0.00           C
ATOM   3571  CB  VAL B 235      82.809  62.611  75.463  1.00  0.00           C
ATOM   3572  CG1 VAL B 235      82.398  61.544  76.487  1.00  0.00           C
ATOM   3573  CG2 VAL B 235      84.195  63.129  75.870  1.00  0.00           C
ATOM   3574  C   VAL B 235      81.436  61.510  73.627  1.00  0.00           C
ATOM   3575  O   VAL B 235      81.236  60.296  73.578  1.00  0.00           O
ATOM   3576  N   VAL B 236      80.505  62.405  73.273  1.00  0.00           N
ATOM   3577  CA  VAL B 236      79.121  62.067  72.877  1.00  0.00           C
ATOM   3578  CB  VAL B 236      78.315  63.352  72.584  1.00  0.00           C
ATOM   3579  CG1 VAL B 236      76.932  63.070  71.987  1.00  0.00           C
ATOM   3580  CG2 VAL B 236      78.096  64.157  73.873  1.00  0.00           C
ATOM   3581  C   VAL B 236      79.078  61.094  71.691  1.00  0.00           C
ATOM   3582  O   VAL B 236      78.335  60.115  71.728  1.00  0.00           O
ATOM   3583  N   ILE B 237      79.908  61.302  70.666  1.00  0.00           N
ATOM   3584  CA  ILE B 237      79.958  60.435  69.476  1.00  0.00           C
ATOM   3585  CB  ILE B 237      80.716  61.163  68.339  1.00  0.00           C
ATOM   3586  CG2 ILE B 237      81.073  60.201  67.190  1.00  0.00           C
ATOM   3587  CG1 ILE B 237      79.838  62.339  67.839  1.00  0.00           C
ATOM   3588  CD1 ILE B 237      80.529  63.281  66.847  1.00  0.00           C
ATOM   3589  C   ILE B 237      80.525  59.041  69.801  1.00  0.00           C
ATOM   3590  O   ILE B 237      80.024  58.038  69.283  1.00  0.00           O
ATOM   3591  N   GLN B 238      81.513  58.944  70.698  1.00  0.00           N
ATOM   3592  CA  GLN B 238      82.058  57.652  71.130  1.00  0.00           C
ATOM   3593  CB  GLN B 238      83.363  57.851  71.925  1.00  0.00           C
ATOM   3594  CG  GLN B 238      84.548  58.224  71.015  1.00  0.00           C
ATOM   3595  CD  GLN B 238      85.847  58.393  71.801  1.00  0.00           C
ATOM   3596  OE1 GLN B 238      86.653  57.481  71.932  1.00  0.00           O
ATOM   3597  NE2 GLN B 238      86.095  59.547  72.377  1.00  0.00           N
ATOM   3598  C   GLN B 238      81.019  56.835  71.919  1.00  0.00           C
ATOM   3599  O   GLN B 238      80.820  55.658  71.613  1.00  0.00           O
ATOM   3600  N   VAL B 239      80.292  57.445  72.868  1.00  0.00           N
ATOM   3601  CA  VAL B 239      79.247  56.727  73.629  1.00  0.00           C
ATOM   3602  CB  VAL B 239      78.900  57.431  74.956  1.00  0.00           C
ATOM   3603  CG1 VAL B 239      78.203  58.782  74.784  1.00  0.00           C
ATOM   3604  CG2 VAL B 239      78.031  56.544  75.855  1.00  0.00           C
ATOM   3605  C   VAL B 239      78.016  56.394  72.776  1.00  0.00           C
ATOM   3606  O   VAL B 239      77.487  55.291  72.905  1.00  0.00           O
ATOM   3607  N   ASN B 240      77.615  57.259  71.834  1.00  0.00           N
ATOM   3608  CA  ASN B 240      76.587  56.943  70.832  1.00  0.00           C
ATOM   3609  CB  ASN B 240      76.376  58.176  69.926  1.00  0.00           C
ATOM   3610  CG  ASN B 240      75.748  57.870  68.572  1.00  0.00           C
ATOM   3611  OD1 ASN B 240      76.319  58.153  67.529  1.00  0.00           O
ATOM   3612  ND2 ASN B 240      74.563  57.319  68.530  1.00  0.00           N
ATOM   3613  C   ASN B 240      76.958  55.690  70.024  1.00  0.00           C
ATOM   3614  O   ASN B 240      76.157  54.757  69.924  1.00  0.00           O
ATOM   3615  N   THR B 241      78.187  55.643  69.503  1.00  0.00           N
ATOM   3616  CA  THR B 241      78.700  54.499  68.733  1.00  0.00           C
ATOM   3617  CB  THR B 241      80.096  54.802  68.161  1.00  0.00           C
ATOM   3618  CG2 THR B 241      80.572  53.713  67.200  1.00  0.00           C
ATOM   3619  OG1 THR B 241      80.079  56.004  67.421  1.00  0.00           O
ATOM   3620  C   THR B 241      78.717  53.225  69.580  1.00  0.00           C
ATOM   3621  O   THR B 241      78.204  52.189  69.152  1.00  0.00           O
ATOM   3622  N   PHE B 242      79.220  53.294  70.816  1.00  0.00           N
ATOM   3623  CA  PHE B 242      79.258  52.137  71.711  1.00  0.00           C
ATOM   3624  CB  PHE B 242      80.068  52.483  72.966  1.00  0.00           C
ATOM   3625  CG  PHE B 242      80.291  51.288  73.874  1.00  0.00           C
ATOM   3626  CD1 PHE B 242      81.339  50.385  73.609  1.00  0.00           C
ATOM   3627  CE1 PHE B 242      81.523  49.257  74.429  1.00  0.00           C
ATOM   3628  CZ  PHE B 242      80.661  49.028  75.516  1.00  0.00           C
ATOM   3629  CE2 PHE B 242      79.616  49.930  75.785  1.00  0.00           C
ATOM   3630  CD2 PHE B 242      79.431  51.057  74.964  1.00  0.00           C
ATOM   3631  C   PHE B 242      77.854  51.614  72.063  1.00  0.00           C
ATOM   3632  O   PHE B 242      77.593  50.422  71.905  1.00  0.00           O
ATOM   3633  N   MET B 243      76.933  52.490  72.480  1.00  0.00           N
ATOM   3634  CA  MET B 243      75.614  52.092  72.995  1.00  0.00           C
ATOM   3635  CB  MET B 243      75.018  53.222  73.852  1.00  0.00           C
ATOM   3636  CG  MET B 243      75.788  53.450  75.161  1.00  0.00           C
ATOM   3637  SD  MET B 243      75.978  52.014  76.262  1.00  0.00           S
ATOM   3638  CE  MET B 243      74.256  51.513  76.528  1.00  0.00           C
ATOM   3639  C   MET B 243      74.610  51.654  71.919  1.00  0.00           C
ATOM   3640  O   MET B 243      73.656  50.954  72.251  1.00  0.00           O
ATOM   3641  N   SER B 244      74.806  52.029  70.649  1.00  0.00           N
ATOM   3642  CA  SER B 244      73.923  51.614  69.541  1.00  0.00           C
ATOM   3643  CB  SER B 244      73.490  52.818  68.698  1.00  0.00           C
ATOM   3644  OG  SER B 244      74.606  53.516  68.189  1.00  0.00           O
ATOM   3645  C   SER B 244      74.505  50.506  68.653  1.00  0.00           C
ATOM   3646  O   SER B 244      73.735  49.687  68.152  1.00  0.00           O
ATOM   3647  N   PHE B 245      75.832  50.434  68.476  1.00  0.00           N
ATOM   3648  CA  PHE B 245      76.496  49.428  67.631  1.00  0.00           C
ATOM   3649  CB  PHE B 245      77.537  50.135  66.738  1.00  0.00           C
ATOM   3650  CG  PHE B 245      78.050  49.365  65.529  1.00  0.00           C
ATOM   3651  CD1 PHE B 245      78.801  48.183  65.684  1.00  0.00           C
ATOM   3652  CE1 PHE B 245      79.335  47.524  64.562  1.00  0.00           C
ATOM   3653  CZ  PHE B 245      79.131  48.049  63.275  1.00  0.00           C
ATOM   3654  CE2 PHE B 245      78.384  49.227  63.112  1.00  0.00           C
ATOM   3655  CD2 PHE B 245      77.849  49.882  64.234  1.00  0.00           C
ATOM   3656  C   PHE B 245      77.110  48.292  68.462  1.00  0.00           C
ATOM   3657  O   PHE B 245      76.758  47.128  68.277  1.00  0.00           O
ATOM   3658  N   ILE B 246      78.031  48.618  69.376  1.00  0.00           N
ATOM   3659  CA  ILE B 246      78.894  47.630  70.047  1.00  0.00           C
ATOM   3660  CB  ILE B 246      80.159  48.306  70.635  1.00  0.00           C
ATOM   3661  CG2 ILE B 246      81.080  47.266  71.299  1.00  0.00           C
ATOM   3662  CG1 ILE B 246      80.956  49.145  69.607  1.00  0.00           C
ATOM   3663  CD1 ILE B 246      81.599  48.353  68.459  1.00  0.00           C
ATOM   3664  C   ILE B 246      78.122  46.845  71.115  1.00  0.00           C
ATOM   3665  O   ILE B 246      78.001  45.625  71.014  1.00  0.00           O
ATOM   3666  N   PHE B 247      77.581  47.552  72.111  1.00  0.00           N
ATOM   3667  CA  PHE B 247      76.916  46.983  73.286  1.00  0.00           C
ATOM   3668  CB  PHE B 247      76.534  48.137  74.231  1.00  0.00           C
ATOM   3669  CG  PHE B 247      75.577  47.784  75.354  1.00  0.00           C
ATOM   3670  CD1 PHE B 247      74.236  48.216  75.304  1.00  0.00           C
ATOM   3671  CE1 PHE B 247      73.354  47.904  76.354  1.00  0.00           C
ATOM   3672  CZ  PHE B 247      73.810  47.164  77.459  1.00  0.00           C
ATOM   3673  CE2 PHE B 247      75.146  46.729  77.510  1.00  0.00           C
ATOM   3674  CD2 PHE B 247      76.029  47.038  76.459  1.00  0.00           C
ATOM   3675  C   PHE B 247      75.734  46.053  72.940  1.00  0.00           C
ATOM   3676  O   PHE B 247      75.687  44.957  73.498  1.00  0.00           O
ATOM   3677  N   PRO B 248      74.814  46.406  72.014  1.00  0.00           N
ATOM   3678  CD  PRO B 248      74.557  47.744  71.490  1.00  0.00           C
ATOM   3679  CG  PRO B 248      73.185  47.696  70.815  1.00  0.00           C
ATOM   3680  CB  PRO B 248      72.554  46.392  71.305  1.00  0.00           C
ATOM   3681  CA  PRO B 248      73.760  45.492  71.595  1.00  0.00           C
ATOM   3682  C   PRO B 248      74.184  44.625  70.399  1.00  0.00           C
ATOM   3683  O   PRO B 248      74.238  43.402  70.510  1.00  0.00           O
ATOM   3684  N   MET B 249      74.472  45.235  69.244  1.00  0.00           N
ATOM   3685  CA  MET B 249      74.360  44.568  67.940  1.00  0.00           C
ATOM   3686  CB  MET B 249      74.284  45.630  66.828  1.00  0.00           C
ATOM   3687  CG  MET B 249      73.374  45.186  65.676  1.00  0.00           C
ATOM   3688  SD  MET B 249      71.600  45.161  66.062  1.00  0.00           S
ATOM   3689  CE  MET B 249      71.268  46.943  66.168  1.00  0.00           C
ATOM   3690  C   MET B 249      75.481  43.552  67.675  1.00  0.00           C
ATOM   3691  O   MET B 249      75.226  42.467  67.144  1.00  0.00           O
ATOM   3692  N   VAL B 250      76.714  43.859  68.091  1.00  0.00           N
ATOM   3693  CA  VAL B 250      77.851  42.926  67.976  1.00  0.00           C
ATOM   3694  CB  VAL B 250      79.197  43.644  68.207  1.00  0.00           C
ATOM   3695  CG1 VAL B 250      80.388  42.685  68.078  1.00  0.00           C
ATOM   3696  CG2 VAL B 250      79.403  44.768  67.183  1.00  0.00           C
ATOM   3697  C   VAL B 250      77.674  41.745  68.935  1.00  0.00           C
ATOM   3698  O   VAL B 250      77.793  40.591  68.519  1.00  0.00           O
ATOM   3699  N   VAL B 251      77.307  42.011  70.194  1.00  0.00           N
ATOM   3700  CA  VAL B 251      77.099  40.973  71.221  1.00  0.00           C
ATOM   3701  CB  VAL B 251      76.761  41.611  72.586  1.00  0.00           C
ATOM   3702  CG1 VAL B 251      76.528  40.553  73.673  1.00  0.00           C
ATOM   3703  CG2 VAL B 251      77.905  42.515  73.066  1.00  0.00           C
ATOM   3704  C   VAL B 251      76.015  39.979  70.793  1.00  0.00           C
ATOM   3705  O   VAL B 251      76.225  38.765  70.857  1.00  0.00           O
ATOM   3706  N   ILE B 252      74.879  40.460  70.279  1.00  0.00           N
ATOM   3707  CA  ILE B 252      73.792  39.570  69.842  1.00  0.00           C
ATOM   3708  CB  ILE B 252      72.418  40.260  69.878  1.00  0.00           C
ATOM   3709  CG2 ILE B 252      72.140  40.741  71.315  1.00  0.00           C
ATOM   3710  CG1 ILE B 252      72.316  41.350  68.793  1.00  0.00           C
ATOM   3711  CD1 ILE B 252      71.064  42.225  68.868  1.00  0.00           C
ATOM   3712  C   ILE B 252      74.062  38.874  68.501  1.00  0.00           C
ATOM   3713  O   ILE B 252      73.466  37.828  68.243  1.00  0.00           O
ATOM   3714  N   SER B 253      74.988  39.373  67.677  1.00  0.00           N
ATOM   3715  CA  SER B 253      75.467  38.651  66.484  1.00  0.00           C
ATOM   3716  CB  SER B 253      76.317  39.571  65.599  1.00  0.00           C
ATOM   3717  OG  SER B 253      75.547  40.660  65.131  1.00  0.00           O
ATOM   3718  C   SER B 253      76.258  37.391  66.868  1.00  0.00           C
ATOM   3719  O   SER B 253      76.097  36.334  66.247  1.00  0.00           O
ATOM   3720  N   VAL B 254      77.039  37.462  67.955  1.00  0.00           N
ATOM   3721  CA  VAL B 254      77.688  36.289  68.566  1.00  0.00           C
ATOM   3722  CB  VAL B 254      78.799  36.705  69.555  1.00  0.00           C
ATOM   3723  CG1 VAL B 254      79.501  35.485  70.167  1.00  0.00           C
ATOM   3724  CG2 VAL B 254      79.873  37.553  68.860  1.00  0.00           C
ATOM   3725  C   VAL B 254      76.652  35.385  69.243  1.00  0.00           C
ATOM   3726  O   VAL B 254      76.672  34.175  69.020  1.00  0.00           O
ATOM   3727  N   LEU B 255      75.700  35.950  69.999  1.00  0.00           N
ATOM   3728  CA  LEU B 255      74.653  35.179  70.688  1.00  0.00           C
ATOM   3729  CB  LEU B 255      73.761  36.137  71.500  1.00  0.00           C
ATOM   3730  CG  LEU B 255      72.746  35.451  72.436  1.00  0.00           C
ATOM   3731  CD1 LEU B 255      73.429  34.587  73.497  1.00  0.00           C
ATOM   3732  CD2 LEU B 255      71.918  36.527  73.141  1.00  0.00           C
ATOM   3733  C   LEU B 255      73.819  34.331  69.713  1.00  0.00           C
ATOM   3734  O   LEU B 255      73.675  33.126  69.917  1.00  0.00           O
ATOM   3735  N   ASN B 256      73.336  34.933  68.620  1.00  0.00           N
ATOM   3736  CA  ASN B 256      72.580  34.229  67.578  1.00  0.00           C
ATOM   3737  CB  ASN B 256      71.973  35.245  66.596  1.00  0.00           C
ATOM   3738  CG  ASN B 256      70.708  35.883  67.145  1.00  0.00           C
ATOM   3739  OD1 ASN B 256      69.634  35.314  67.063  1.00  0.00           O
ATOM   3740  ND2 ASN B 256      70.797  37.056  67.725  1.00  0.00           N
ATOM   3741  C   ASN B 256      73.426  33.162  66.856  1.00  0.00           C
ATOM   3742  O   ASN B 256      72.888  32.136  66.442  1.00  0.00           O
ATOM   3743  N   THR B 257      74.746  33.354  66.749  1.00  0.00           N
ATOM   3744  CA  THR B 257      75.671  32.350  66.195  1.00  0.00           C
ATOM   3745  CB  THR B 257      77.044  32.981  65.903  1.00  0.00           C
ATOM   3746  CG2 THR B 257      78.138  31.969  65.559  1.00  0.00           C
ATOM   3747  OG1 THR B 257      76.910  33.861  64.808  1.00  0.00           O
ATOM   3748  C   THR B 257      75.797  31.123  67.104  1.00  0.00           C
ATOM   3749  O   THR B 257      75.608  29.998  66.637  1.00  0.00           O
ATOM   3750  N   ILE B 258      76.063  31.305  68.403  1.00  0.00           N
ATOM   3751  CA  ILE B 258      76.291  30.166  69.311  1.00  0.00           C
ATOM   3752  CB  ILE B 258      77.019  30.580  70.611  1.00  0.00           C
ATOM   3753  CG2 ILE B 258      78.414  31.132  70.260  1.00  0.00           C
ATOM   3754  CG1 ILE B 258      76.206  31.569  71.476  1.00  0.00           C
ATOM   3755  CD1 ILE B 258      76.862  31.920  72.817  1.00  0.00           C
ATOM   3756  C   ILE B 258      75.013  29.359  69.578  1.00  0.00           C
ATOM   3757  O   ILE B 258      75.072  28.128  69.622  1.00  0.00           O
ATOM   3758  N   ILE B 259      73.841  30.006  69.662  1.00  0.00           N
ATOM   3759  CA  ILE B 259      72.569  29.274  69.788  1.00  0.00           C
ATOM   3760  CB  ILE B 259      71.411  30.146  70.328  1.00  0.00           C
ATOM   3761  CG2 ILE B 259      71.788  30.718  71.708  1.00  0.00           C
ATOM   3762  CG1 ILE B 259      70.961  31.219  69.315  1.00  0.00           C
ATOM   3763  CD1 ILE B 259      69.960  32.247  69.859  1.00  0.00           C
ATOM   3764  C   ILE B 259      72.204  28.540  68.490  1.00  0.00           C
ATOM   3765  O   ILE B 259      71.668  27.439  68.568  1.00  0.00           O
ATOM   3766  N   ALA B 260      72.559  29.062  67.307  1.00  0.00           N
ATOM   3767  CA  ALA B 260      72.379  28.346  66.041  1.00  0.00           C
ATOM   3768  CB  ALA B 260      72.575  29.323  64.876  1.00  0.00           C
ATOM   3769  C   ALA B 260      73.301  27.114  65.926  1.00  0.00           C
ATOM   3770  O   ALA B 260      72.847  26.049  65.494  1.00  0.00           O
ATOM   3771  N   ASN B 261      74.564  27.204  66.370  1.00  0.00           N
ATOM   3772  CA  ASN B 261      75.447  26.033  66.445  1.00  0.00           C
ATOM   3773  CB  ASN B 261      76.883  26.453  66.810  1.00  0.00           C
ATOM   3774  CG  ASN B 261      77.843  25.268  66.748  1.00  0.00           C
ATOM   3775  OD1 ASN B 261      77.989  24.611  65.728  1.00  0.00           O
ATOM   3776  ND2 ASN B 261      78.512  24.942  67.828  1.00  0.00           N
ATOM   3777  C   ASN B 261      74.886  24.984  67.420  1.00  0.00           C
ATOM   3778  O   ASN B 261      74.748  23.818  67.053  1.00  0.00           O
ATOM   3779  N   LYS B 262      74.460  25.381  68.629  1.00  0.00           N
ATOM   3780  CA  LYS B 262      73.937  24.414  69.608  1.00  0.00           C
ATOM   3781  CB  LYS B 262      74.051  24.979  71.035  1.00  0.00           C
ATOM   3782  CG  LYS B 262      74.038  23.845  72.081  1.00  0.00           C
ATOM   3783  CD  LYS B 262      74.855  24.178  73.340  1.00  0.00           C
ATOM   3784  CE  LYS B 262      74.900  22.938  74.240  1.00  0.00           C
ATOM   3785  NZ  LYS B 262      75.977  22.993  75.257  1.00  0.00           N
ATOM   3786  C   LYS B 262      72.558  23.846  69.228  1.00  0.00           C
ATOM   3787  O   LYS B 262      72.331  22.654  69.417  1.00  0.00           O
ATOM   3788  N   LEU B 263      71.692  24.605  68.549  1.00  0.00           N
ATOM   3789  CA  LEU B 263      70.476  24.063  67.915  1.00  0.00           C
ATOM   3790  CB  LEU B 263      69.584  25.213  67.401  1.00  0.00           C
ATOM   3791  CG  LEU B 263      68.674  25.783  68.508  1.00  0.00           C
ATOM   3792  CD1 LEU B 263      68.200  27.197  68.177  1.00  0.00           C
ATOM   3793  CD2 LEU B 263      67.422  24.917  68.685  1.00  0.00           C
ATOM   3794  C   LEU B 263      70.782  23.041  66.801  1.00  0.00           C
ATOM   3795  O   LEU B 263      69.958  22.170  66.528  1.00  0.00           O
ATOM   3796  N   THR B 264      71.978  23.086  66.205  1.00  0.00           N
ATOM   3797  CA  THR B 264      72.434  22.098  65.208  1.00  0.00           C
ATOM   3798  CB  THR B 264      73.510  22.697  64.278  1.00  0.00           C
ATOM   3799  CG2 THR B 264      73.790  21.836  63.048  1.00  0.00           C
ATOM   3800  OG1 THR B 264      73.058  23.937  63.760  1.00  0.00           O
ATOM   3801  C   THR B 264      72.869  20.763  65.841  1.00  0.00           C
ATOM   3802  O   THR B 264      72.834  19.747  65.155  1.00  0.00           O
ATOM   3803  N   VAL B 265      73.151  20.698  67.155  1.00  0.00           N
ATOM   3804  CA  VAL B 265      73.184  19.408  67.887  1.00  0.00           C
ATOM   3805  CB  VAL B 265      74.324  19.290  68.919  1.00  0.00           C
ATOM   3806  CG1 VAL B 265      75.691  19.328  68.228  1.00  0.00           C
ATOM   3807  CG2 VAL B 265      74.312  20.350  70.020  1.00  0.00           C
ATOM   3808  C   VAL B 265      71.833  19.035  68.502  1.00  0.00           C
ATOM   3809  O   VAL B 265      71.529  17.846  68.602  1.00  0.00           O
ATOM   3810  N   MET B 266      70.964  20.003  68.822  1.00  0.00           N
ATOM   3811  CA  MET B 266      69.625  19.707  69.360  1.00  0.00           C
ATOM   3812  CB  MET B 266      68.902  20.978  69.818  1.00  0.00           C
ATOM   3813  CG  MET B 266      69.531  21.581  71.079  1.00  0.00           C
ATOM   3814  SD  MET B 266      68.770  23.148  71.583  1.00  0.00           S
ATOM   3815  CE  MET B 266      69.670  23.465  73.122  1.00  0.00           C
ATOM   3816  C   MET B 266      68.737  18.918  68.385  1.00  0.00           C
ATOM   3817  O   MET B 266      67.945  18.097  68.840  1.00  0.00           O
ATOM   3818  N   VAL B 267      68.902  19.076  67.064  1.00  0.00           N
ATOM   3819  CA  VAL B 267      68.230  18.209  66.068  1.00  0.00           C
ATOM   3820  CB  VAL B 267      68.405  18.708  64.617  1.00  0.00           C
ATOM   3821  CG1 VAL B 267      67.639  20.010  64.368  1.00  0.00           C
ATOM   3822  CG2 VAL B 267      69.867  18.941  64.226  1.00  0.00           C
ATOM   3823  C   VAL B 267      68.663  16.738  66.164  1.00  0.00           C
ATOM   3824  O   VAL B 267      67.865  15.855  65.861  1.00  0.00           O
ATOM   3825  N   ARG B 268      69.881  16.450  66.652  1.00  0.00           N
ATOM   3826  CA  ARG B 268      70.347  15.081  66.949  1.00  0.00           C
ATOM   3827  CB  ARG B 268      71.880  14.971  66.834  1.00  0.00           C
ATOM   3828  CG  ARG B 268      72.438  15.537  65.511  1.00  0.00           C
ATOM   3829  CD  ARG B 268      73.847  15.013  65.183  1.00  0.00           C
ATOM   3830  NE  ARG B 268      73.782  13.601  64.777  1.00  0.00           N
ATOM   3831  CZ  ARG B 268      74.735  12.693  64.748  1.00  0.00           C
ATOM   3832  NH1 ARG B 268      75.980  12.972  65.013  1.00  0.00           N
ATOM   3833  NH2 ARG B 268      74.423  11.463  64.460  1.00  0.00           N
ATOM   3834  C   ARG B 268      69.832  14.610  68.313  1.00  0.00           C
ATOM   3835  O   ARG B 268      69.327  13.499  68.430  1.00  0.00           O
ATOM   3836  N   GLN B 269      69.815  15.491  69.318  1.00  0.00           N
ATOM   3837  CA  GLN B 269      69.176  15.249  70.629  1.00  0.00           C
ATOM   3838  CB  GLN B 269      69.518  16.393  71.604  1.00  0.00           C
ATOM   3839  CG  GLN B 269      71.023  16.578  71.864  1.00  0.00           C
ATOM   3840  CD  GLN B 269      71.319  17.884  72.596  1.00  0.00           C
ATOM   3841  OE1 GLN B 269      71.714  18.881  72.013  1.00  0.00           O
ATOM   3842  NE2 GLN B 269      71.137  17.938  73.891  1.00  0.00           N
ATOM   3843  C   GLN B 269      67.639  15.064  70.547  1.00  0.00           C
ATOM   3844  O   GLN B 269      67.010  14.756  71.561  1.00  0.00           O
ATOM   3845  N   ALA B 270      67.038  15.244  69.364  1.00  0.00           N
ATOM   3846  CA  ALA B 270      65.613  15.070  69.083  1.00  0.00           C
ATOM   3847  CB  ALA B 270      65.168  16.264  68.233  1.00  0.00           C
ATOM   3848  C   ALA B 270      65.241  13.726  68.416  1.00  0.00           C
ATOM   3849  O   ALA B 270      64.065  13.363  68.449  1.00  0.00           O
ATOM   3850  N   ALA B 271      66.195  12.969  67.852  1.00  0.00           N
ATOM   3851  CA  ALA B 271      65.922  11.656  67.229  1.00  0.00           C
ATOM   3852  CB  ALA B 271      65.551  11.893  65.759  1.00  0.00           C
ATOM   3853  C   ALA B 271      67.051  10.604  67.337  1.00  0.00           C
ATOM   3854  O   ALA B 271      66.839   9.440  67.006  1.00  0.00           O
ATOM   3855  N   GLU B 272      68.249  10.980  67.787  1.00  0.00           N
ATOM   3856  CA  GLU B 272      69.420  10.100  67.923  1.00  0.00           C
ATOM   3857  CB  GLU B 272      70.535  10.551  66.955  1.00  0.00           C
ATOM   3858  CG  GLU B 272      70.125  10.449  65.475  1.00  0.00           C
ATOM   3859  CD  GLU B 272      71.199  11.047  64.561  1.00  0.00           C
ATOM   3860  OE1 GLU B 272      71.414  12.275  64.612  1.00  0.00           O
ATOM   3861  OE2 GLU B 272      71.879  10.311  63.803  1.00  0.00           O
ATOM   3862  C   GLU B 272      69.882  10.018  69.394  1.00  0.00           C
ATOM   3863  O   GLU B 272      71.066   9.843  69.684  1.00  0.00           O
ATOM   3864  N   GLN B 273      68.947  10.147  70.348  1.00  0.00           N
ATOM   3865  CA  GLN B 273      69.220  10.313  71.784  1.00  0.00           C
ATOM   3866  CB  GLN B 273      67.909  10.284  72.601  1.00  0.00           C
ATOM   3867  CG  GLN B 273      66.976  11.500  72.436  1.00  0.00           C
ATOM   3868  CD  GLN B 273      66.047  11.460  71.224  1.00  0.00           C
ATOM   3869  OE1 GLN B 273      66.178  10.647  70.325  1.00  0.00           O
ATOM   3870  NE2 GLN B 273      65.072  12.338  71.148  1.00  0.00           N
ATOM   3871  C   GLN B 273      70.179   9.249  72.347  1.00  0.00           C
ATOM   3872  O   GLN B 273      71.114   9.588  73.072  1.00  0.00           O
ATOM   3873  N   GLY B 274      70.003   7.979  71.965  1.00  0.00           N
ATOM   3874  CA  GLY B 274      70.853   6.857  72.397  1.00  0.00           C
ATOM   3875  C   GLY B 274      72.296   6.871  71.866  1.00  0.00           C
ATOM   3876  O   GLY B 274      73.082   6.008  72.248  1.00  0.00           O
ATOM   3877  N   GLN B 275      72.647   7.832  71.005  1.00  0.00           N
ATOM   3878  CA  GLN B 275      74.001   8.069  70.488  1.00  0.00           C
ATOM   3879  CB  GLN B 275      73.988   8.008  68.945  1.00  0.00           C
ATOM   3880  CG  GLN B 275      73.323   6.759  68.336  1.00  0.00           C
ATOM   3881  CD  GLN B 275      73.964   5.436  68.750  1.00  0.00           C
ATOM   3882  OE1 GLN B 275      75.096   5.350  69.192  1.00  0.00           O
ATOM   3883  NE2 GLN B 275      73.263   4.334  68.601  1.00  0.00           N
ATOM   3884  C   GLN B 275      74.588   9.416  70.961  1.00  0.00           C
ATOM   3885  O   GLN B 275      75.718   9.750  70.600  1.00  0.00           O
ATOM   3886  N   VAL B 276      73.829  10.216  71.726  1.00  0.00           N
ATOM   3887  CA  VAL B 276      74.188  11.600  72.094  1.00  0.00           C
ATOM   3888  CB  VAL B 276      73.438  12.629  71.214  1.00  0.00           C
ATOM   3889  CG1 VAL B 276      73.889  14.063  71.527  1.00  0.00           C
ATOM   3890  CG2 VAL B 276      73.669  12.404  69.713  1.00  0.00           C
ATOM   3891  C   VAL B 276      73.942  11.875  73.579  1.00  0.00           C
ATOM   3892  O   VAL B 276      74.881  12.169  74.315  1.00  0.00           O
ATOM   3893  N   CYS B 277      72.702  11.743  74.051  1.00  0.00           N
ATOM   3894  CA  CYS B 277      72.293  12.132  75.406  1.00  0.00           C
ATOM   3895  CB  CYS B 277      70.768  11.998  75.510  1.00  0.00           C
ATOM   3896  SG  CYS B 277      69.950  12.924  74.183  1.00  0.00           S
ATOM   3897  C   CYS B 277      72.973  11.294  76.501  1.00  0.00           C
ATOM   3898  O   CYS B 277      73.134  11.753  77.630  1.00  0.00           O
ATOM   3899  N   THR B 278      73.390  10.075  76.156  1.00  0.00           N
ATOM   3900  CA  THR B 278      74.098   9.114  77.012  1.00  0.00           C
ATOM   3901  CB  THR B 278      74.002   7.717  76.371  1.00  0.00           C
ATOM   3902  CG2 THR B 278      72.588   7.143  76.444  1.00  0.00           C
ATOM   3903  OG1 THR B 278      74.336   7.806  75.004  1.00  0.00           O
ATOM   3904  C   THR B 278      75.583   9.433  77.222  1.00  0.00           C
ATOM   3905  O   THR B 278      76.167   8.946  78.195  1.00  0.00           O
ATOM   3906  N   VAL B 279      76.197  10.212  76.318  1.00  0.00           N
ATOM   3907  CA  VAL B 279      77.666  10.316  76.159  1.00  0.00           C
ATOM   3908  CB  VAL B 279      78.163   9.362  75.044  1.00  0.00           C
ATOM   3909  CG1 VAL B 279      78.025   7.889  75.447  1.00  0.00           C
ATOM   3910  CG2 VAL B 279      77.448   9.581  73.702  1.00  0.00           C
ATOM   3911  C   VAL B 279      78.206  11.725  75.868  1.00  0.00           C
ATOM   3912  O   VAL B 279      79.414  11.924  75.936  1.00  0.00           O
ATOM   3913  N   GLY B 280      77.353  12.708  75.557  1.00  0.00           N
ATOM   3914  CA  GLY B 280      77.709  14.026  74.997  1.00  0.00           C
ATOM   3915  C   GLY B 280      78.471  15.017  75.894  1.00  0.00           C
ATOM   3916  O   GLY B 280      78.370  16.227  75.677  1.00  0.00           O
ATOM   3917  N   GLY B 281      79.197  14.540  76.909  1.00  0.00           N
ATOM   3918  CA  GLY B 281      80.049  15.344  77.788  1.00  0.00           C
ATOM   3919  C   GLY B 281      79.331  16.515  78.471  1.00  0.00           C
ATOM   3920  O   GLY B 281      78.149  16.439  78.808  1.00  0.00           O
ATOM   3921  N   GLU B 282      80.039  17.635  78.621  1.00  0.00           N
ATOM   3922  CA  GLU B 282      79.471  18.909  79.098  1.00  0.00           C
ATOM   3923  CB  GLU B 282      80.601  19.821  79.626  1.00  0.00           C
ATOM   3924  CG  GLU B 282      81.260  19.265  80.900  1.00  0.00           C
ATOM   3925  CD  GLU B 282      82.345  20.205  81.453  1.00  0.00           C
ATOM   3926  OE1 GLU B 282      81.986  21.271  82.011  1.00  0.00           O
ATOM   3927  OE2 GLU B 282      83.549  19.861  81.360  1.00  0.00           O
ATOM   3928  C   GLU B 282      78.607  19.632  78.034  1.00  0.00           C
ATOM   3929  O   GLU B 282      78.080  20.716  78.293  1.00  0.00           O
ATOM   3930  N   HIS B 283      78.440  19.064  76.830  1.00  0.00           N
ATOM   3931  CA  HIS B 283      77.770  19.714  75.694  1.00  0.00           C
ATOM   3932  CB  HIS B 283      78.563  19.429  74.410  1.00  0.00           C
ATOM   3933  CG  HIS B 283      78.084  20.150  73.169  1.00  0.00           C
ATOM   3934  ND1 HIS B 283      77.539  21.437  73.123  1.00  0.00           N
ATOM   3935  CE1 HIS B 283      77.400  21.727  71.818  1.00  0.00           C
ATOM   3936  NE2 HIS B 283      77.801  20.697  71.057  1.00  0.00           N
ATOM   3937  CD2 HIS B 283      78.238  19.691  71.893  1.00  0.00           C
ATOM   3938  C   HIS B 283      76.290  19.333  75.562  1.00  0.00           C
ATOM   3939  O   HIS B 283      75.440  20.225  75.556  1.00  0.00           O
ATOM   3940  N   SER B 284      75.974  18.037  75.455  1.00  0.00           N
ATOM   3941  CA  SER B 284      74.674  17.545  74.950  1.00  0.00           C
ATOM   3942  CB  SER B 284      74.783  17.271  73.442  1.00  0.00           C
ATOM   3943  OG  SER B 284      75.867  16.408  73.156  1.00  0.00           O
ATOM   3944  C   SER B 284      74.084  16.342  75.713  1.00  0.00           C
ATOM   3945  O   SER B 284      73.288  15.579  75.168  1.00  0.00           O
ATOM   3946  N   THR B 285      74.420  16.183  76.997  1.00  0.00           N
ATOM   3947  CA  THR B 285      73.942  15.119  77.916  1.00  0.00           C
ATOM   3948  CB  THR B 285      74.930  14.942  79.089  1.00  0.00           C
ATOM   3949  CG2 THR B 285      76.087  14.038  78.678  1.00  0.00           C
ATOM   3950  OG1 THR B 285      75.478  16.189  79.476  1.00  0.00           O
ATOM   3951  C   THR B 285      72.481  15.283  78.393  1.00  0.00           C
ATOM   3952  O   THR B 285      72.145  15.077  79.562  1.00  0.00           O
ATOM   3953  N   PHE B 286      71.583  15.671  77.483  1.00  0.00           N
ATOM   3954  CA  PHE B 286      70.145  15.850  77.723  1.00  0.00           C
ATOM   3955  CB  PHE B 286      69.878  17.248  78.313  1.00  0.00           C
ATOM   3956  CG  PHE B 286      70.274  18.421  77.428  1.00  0.00           C
ATOM   3957  CD1 PHE B 286      69.315  19.043  76.604  1.00  0.00           C
ATOM   3958  CE1 PHE B 286      69.681  20.131  75.791  1.00  0.00           C
ATOM   3959  CZ  PHE B 286      71.007  20.600  75.793  1.00  0.00           C
ATOM   3960  CE2 PHE B 286      71.968  19.979  76.611  1.00  0.00           C
ATOM   3961  CD2 PHE B 286      71.600  18.897  77.431  1.00  0.00           C
ATOM   3962  C   PHE B 286      69.342  15.639  76.429  1.00  0.00           C
ATOM   3963  O   PHE B 286      69.809  15.984  75.345  1.00  0.00           O
ATOM   3964  N   SER B 287      68.127  15.101  76.534  1.00  0.00           N
ATOM   3965  CA  SER B 287      67.224  14.892  75.389  1.00  0.00           C
ATOM   3966  CB  SER B 287      66.316  13.684  75.641  1.00  0.00           C
ATOM   3967  OG  SER B 287      67.101  12.519  75.818  1.00  0.00           O
ATOM   3968  C   SER B 287      66.380  16.131  75.084  1.00  0.00           C
ATOM   3969  O   SER B 287      66.047  16.900  75.985  1.00  0.00           O
ATOM   3970  N   MET B 288      65.995  16.309  73.818  1.00  0.00           N
ATOM   3971  CA  MET B 288      65.021  17.320  73.397  1.00  0.00           C
ATOM   3972  CB  MET B 288      65.422  17.861  72.014  1.00  0.00           C
ATOM   3973  CG  MET B 288      64.508  18.980  71.503  1.00  0.00           C
ATOM   3974  SD  MET B 288      64.229  20.378  72.629  1.00  0.00           S
ATOM   3975  CE  MET B 288      65.875  21.139  72.625  1.00  0.00           C
ATOM   3976  C   MET B 288      63.593  16.746  73.428  1.00  0.00           C
ATOM   3977  O   MET B 288      63.371  15.607  73.022  1.00  0.00           O
ATOM   3978  N   ALA B 289      62.623  17.538  73.897  1.00  0.00           N
ATOM   3979  CA  ALA B 289      61.225  17.121  74.099  1.00  0.00           C
ATOM   3980  CB  ALA B 289      60.683  17.869  75.325  1.00  0.00           C
ATOM   3981  C   ALA B 289      60.314  17.291  72.858  1.00  0.00           C
ATOM   3982  O   ALA B 289      59.105  17.059  72.925  1.00  0.00           O
ATOM   3983  N   ILE B 290      60.882  17.712  71.727  1.00  0.00           N
ATOM   3984  CA  ILE B 290      60.213  17.888  70.431  1.00  0.00           C
ATOM   3985  CB  ILE B 290      59.845  19.367  70.162  1.00  0.00           C
ATOM   3986  CG2 ILE B 290      58.645  19.786  71.029  1.00  0.00           C
ATOM   3987  CG1 ILE B 290      61.046  20.319  70.361  1.00  0.00           C
ATOM   3988  CD1 ILE B 290      60.826  21.732  69.812  1.00  0.00           C
ATOM   3989  C   ILE B 290      61.087  17.316  69.312  1.00  0.00           C
ATOM   3990  O   ILE B 290      62.310  17.292  69.425  1.00  0.00           O
ATOM   3991  N   GLU B 291      60.451  16.841  68.243  1.00  0.00           N
ATOM   3992  CA  GLU B 291      61.110  16.122  67.145  1.00  0.00           C
ATOM   3993  CB  GLU B 291      60.083  15.154  66.518  1.00  0.00           C
ATOM   3994  CG  GLU B 291      58.890  15.801  65.800  1.00  0.00           C
ATOM   3995  CD  GLU B 291      59.262  16.252  64.388  1.00  0.00           C
ATOM   3996  OE1 GLU B 291      59.384  15.374  63.502  1.00  0.00           O
ATOM   3997  OE2 GLU B 291      59.468  17.465  64.191  1.00  0.00           O
ATOM   3998  C   GLU B 291      61.866  17.053  66.155  1.00  0.00           C
ATOM   3999  O   GLU B 291      61.683  18.277  66.198  1.00  0.00           O
ATOM   4000  N   PRO B 292      62.756  16.519  65.287  1.00  0.00           N
ATOM   4001  CD  PRO B 292      63.106  15.108  65.159  1.00  0.00           C
ATOM   4002  CG  PRO B 292      64.506  15.064  64.553  1.00  0.00           C
ATOM   4003  CB  PRO B 292      64.550  16.332  63.712  1.00  0.00           C
ATOM   4004  CA  PRO B 292      63.717  17.327  64.526  1.00  0.00           C
ATOM   4005  C   PRO B 292      63.134  18.399  63.598  1.00  0.00           C
ATOM   4006  O   PRO B 292      63.792  19.417  63.395  1.00  0.00           O
ATOM   4007  N   GLY B 293      61.926  18.225  63.056  1.00  0.00           N
ATOM   4008  CA  GLY B 293      61.258  19.228  62.222  1.00  0.00           C
ATOM   4009  C   GLY B 293      60.797  20.441  63.036  1.00  0.00           C
ATOM   4010  O   GLY B 293      61.041  21.585  62.643  1.00  0.00           O
ATOM   4011  N   ARG B 294      60.219  20.215  64.224  1.00  0.00           N
ATOM   4012  CA  ARG B 294      59.893  21.292  65.181  1.00  0.00           C
ATOM   4013  CB  ARG B 294      59.054  20.761  66.357  1.00  0.00           C
ATOM   4014  CG  ARG B 294      57.773  20.024  65.926  1.00  0.00           C
ATOM   4015  CD  ARG B 294      56.766  19.859  67.076  1.00  0.00           C
ATOM   4016  NE  ARG B 294      55.964  21.081  67.288  1.00  0.00           N
ATOM   4017  CZ  ARG B 294      55.158  21.344  68.302  1.00  0.00           C
ATOM   4018  NH1 ARG B 294      55.023  20.546  69.324  1.00  0.00           N
ATOM   4019  NH2 ARG B 294      54.444  22.431  68.320  1.00  0.00           N
ATOM   4020  C   ARG B 294      61.159  22.003  65.678  1.00  0.00           C
ATOM   4021  O   ARG B 294      61.148  23.222  65.842  1.00  0.00           O
ATOM   4022  N   VAL B 295      62.270  21.278  65.850  1.00  0.00           N
ATOM   4023  CA  VAL B 295      63.575  21.886  66.177  1.00  0.00           C
ATOM   4024  CB  VAL B 295      64.586  20.850  66.707  1.00  0.00           C
ATOM   4025  CG1 VAL B 295      65.915  21.507  67.111  1.00  0.00           C
ATOM   4026  CG2 VAL B 295      64.067  20.144  67.962  1.00  0.00           C
ATOM   4027  C   VAL B 295      64.148  22.678  64.993  1.00  0.00           C
ATOM   4028  O   VAL B 295      64.616  23.794  65.205  1.00  0.00           O
ATOM   4029  N   GLN B 296      64.059  22.187  63.750  1.00  0.00           N
ATOM   4030  CA  GLN B 296      64.471  22.926  62.544  1.00  0.00           C
ATOM   4031  CB  GLN B 296      64.376  22.009  61.307  1.00  0.00           C
ATOM   4032  CG  GLN B 296      64.713  22.652  59.941  1.00  0.00           C
ATOM   4033  CD  GLN B 296      66.197  22.929  59.661  1.00  0.00           C
ATOM   4034  OE1 GLN B 296      66.989  23.346  60.498  1.00  0.00           O
ATOM   4035  NE2 GLN B 296      66.647  22.714  58.441  1.00  0.00           N
ATOM   4036  C   GLN B 296      63.658  24.221  62.372  1.00  0.00           C
ATOM   4037  O   GLN B 296      64.226  25.246  62.003  1.00  0.00           O
ATOM   4038  N   ALA B 297      62.366  24.234  62.721  1.00  0.00           N
ATOM   4039  CA  ALA B 297      61.563  25.460  62.734  1.00  0.00           C
ATOM   4040  CB  ALA B 297      60.099  25.090  63.007  1.00  0.00           C
ATOM   4041  C   ALA B 297      62.096  26.503  63.741  1.00  0.00           C
ATOM   4042  O   ALA B 297      62.227  27.681  63.403  1.00  0.00           O
ATOM   4043  N   LEU B 298      62.481  26.087  64.954  1.00  0.00           N
ATOM   4044  CA  LEU B 298      63.113  26.977  65.943  1.00  0.00           C
ATOM   4045  CB  LEU B 298      63.095  26.307  67.329  1.00  0.00           C
ATOM   4046  CG  LEU B 298      61.690  26.079  67.922  1.00  0.00           C
ATOM   4047  CD1 LEU B 298      61.823  25.340  69.253  1.00  0.00           C
ATOM   4048  CD2 LEU B 298      60.933  27.386  68.180  1.00  0.00           C
ATOM   4049  C   LEU B 298      64.545  27.387  65.544  1.00  0.00           C
ATOM   4050  O   LEU B 298      64.955  28.518  65.804  1.00  0.00           O
ATOM   4051  N   ARG B 299      65.281  26.502  64.862  1.00  0.00           N
ATOM   4052  CA  ARG B 299      66.617  26.748  64.296  1.00  0.00           C
ATOM   4053  CB  ARG B 299      67.195  25.400  63.841  1.00  0.00           C
ATOM   4054  CG  ARG B 299      68.653  25.464  63.381  1.00  0.00           C
ATOM   4055  CD  ARG B 299      69.150  24.043  63.077  1.00  0.00           C
ATOM   4056  NE  ARG B 299      70.494  24.063  62.484  1.00  0.00           N
ATOM   4057  CZ  ARG B 299      70.826  24.319  61.233  1.00  0.00           C
ATOM   4058  NH1 ARG B 299      69.947  24.493  60.284  1.00  0.00           N
ATOM   4059  NH2 ARG B 299      72.091  24.418  60.956  1.00  0.00           N
ATOM   4060  C   ARG B 299      66.567  27.796  63.182  1.00  0.00           C
ATOM   4061  O   ARG B 299      67.329  28.760  63.226  1.00  0.00           O
ATOM   4062  N   HIS B 300      65.610  27.703  62.259  1.00  0.00           N
ATOM   4063  CA  HIS B 300      65.307  28.776  61.302  1.00  0.00           C
ATOM   4064  CB  HIS B 300      64.301  28.282  60.255  1.00  0.00           C
ATOM   4065  CG  HIS B 300      64.907  27.345  59.234  1.00  0.00           C
ATOM   4066  ND1 HIS B 300      66.266  27.263  58.903  1.00  0.00           N
ATOM   4067  CE1 HIS B 300      66.339  26.391  57.884  1.00  0.00           C
ATOM   4068  NE2 HIS B 300      65.118  25.938  57.561  1.00  0.00           N
ATOM   4069  CD2 HIS B 300      64.201  26.526  58.403  1.00  0.00           C
ATOM   4070  C   HIS B 300      64.838  30.053  62.011  1.00  0.00           C
ATOM   4071  O   HIS B 300      65.257  31.150  61.643  1.00  0.00           O
ATOM   4072  N   GLY B 301      64.101  29.910  63.116  1.00  0.00           N
ATOM   4073  CA  GLY B 301      63.729  30.986  64.038  1.00  0.00           C
ATOM   4074  C   GLY B 301      64.892  31.733  64.718  1.00  0.00           C
ATOM   4075  O   GLY B 301      64.653  32.815  65.263  1.00  0.00           O
ATOM   4076  N   VAL B 302      66.135  31.234  64.664  1.00  0.00           N
ATOM   4077  CA  VAL B 302      67.356  32.005  65.001  1.00  0.00           C
ATOM   4078  CB  VAL B 302      68.184  31.367  66.135  1.00  0.00           C
ATOM   4079  CG1 VAL B 302      67.370  31.320  67.433  1.00  0.00           C
ATOM   4080  CG2 VAL B 302      68.687  29.956  65.819  1.00  0.00           C
ATOM   4081  C   VAL B 302      68.227  32.307  63.778  1.00  0.00           C
ATOM   4082  O   VAL B 302      68.875  33.350  63.742  1.00  0.00           O
ATOM   4083  N   ARG B 303      68.173  31.482  62.722  1.00  0.00           N
ATOM   4084  CA  ARG B 303      68.790  31.748  61.405  1.00  0.00           C
ATOM   4085  CB  ARG B 303      68.476  30.552  60.483  1.00  0.00           C
ATOM   4086  CG  ARG B 303      69.423  30.359  59.290  1.00  0.00           C
ATOM   4087  CD  ARG B 303      68.976  29.112  58.502  1.00  0.00           C
ATOM   4088  NE  ARG B 303      69.931  28.716  57.449  1.00  0.00           N
ATOM   4089  CZ  ARG B 303      70.117  29.300  56.280  1.00  0.00           C
ATOM   4090  NH1 ARG B 303      69.438  30.337  55.888  1.00  0.00           N
ATOM   4091  NH2 ARG B 303      71.005  28.863  55.444  1.00  0.00           N
ATOM   4092  C   ARG B 303      68.294  33.075  60.811  1.00  0.00           C
ATOM   4093  O   ARG B 303      69.095  33.852  60.295  1.00  0.00           O
ATOM   4094  N   VAL B 304      66.997  33.368  60.962  1.00  0.00           N
ATOM   4095  CA  VAL B 304      66.381  34.659  60.608  1.00  0.00           C
ATOM   4096  CB  VAL B 304      64.839  34.578  60.702  1.00  0.00           C
ATOM   4097  CG1 VAL B 304      64.284  34.355  62.115  1.00  0.00           C
ATOM   4098  CG2 VAL B 304      64.195  35.842  60.135  1.00  0.00           C
ATOM   4099  C   VAL B 304      66.935  35.816  61.445  1.00  0.00           C
ATOM   4100  O   VAL B 304      67.301  36.851  60.895  1.00  0.00           O
ATOM   4101  N   LEU B 305      67.052  35.645  62.765  1.00  0.00           N
ATOM   4102  CA  LEU B 305      67.469  36.716  63.670  1.00  0.00           C
ATOM   4103  CB  LEU B 305      67.031  36.351  65.098  1.00  0.00           C
ATOM   4104  CG  LEU B 305      67.288  37.437  66.163  1.00  0.00           C
ATOM   4105  CD1 LEU B 305      66.638  38.786  65.846  1.00  0.00           C
ATOM   4106  CD2 LEU B 305      66.705  36.955  67.491  1.00  0.00           C
ATOM   4107  C   LEU B 305      68.967  37.027  63.532  1.00  0.00           C
ATOM   4108  O   LEU B 305      69.334  38.200  63.537  1.00  0.00           O
ATOM   4109  N   ARG B 306      69.809  36.011  63.269  1.00  0.00           N
ATOM   4110  CA  ARG B 306      71.207  36.189  62.835  1.00  0.00           C
ATOM   4111  CB  ARG B 306      71.874  34.823  62.561  1.00  0.00           C
ATOM   4112  CG  ARG B 306      73.401  34.963  62.391  1.00  0.00           C
ATOM   4113  CD  ARG B 306      74.113  33.647  62.037  1.00  0.00           C
ATOM   4114  NE  ARG B 306      73.878  33.226  60.638  1.00  0.00           N
ATOM   4115  CZ  ARG B 306      74.229  32.073  60.091  1.00  0.00           C
ATOM   4116  NH1 ARG B 306      74.894  31.149  60.717  1.00  0.00           N
ATOM   4117  NH2 ARG B 306      73.933  31.817  58.858  1.00  0.00           N
ATOM   4118  C   ARG B 306      71.283  37.097  61.605  1.00  0.00           C
ATOM   4119  O   ARG B 306      72.057  38.046  61.613  1.00  0.00           O
ATOM   4120  N   ALA B 307      70.463  36.838  60.582  1.00  0.00           N
ATOM   4121  CA  ALA B 307      70.437  37.636  59.355  1.00  0.00           C
ATOM   4122  CB  ALA B 307      69.578  36.909  58.312  1.00  0.00           C
ATOM   4123  C   ALA B 307      69.977  39.092  59.587  1.00  0.00           C
ATOM   4124  O   ALA B 307      70.525  40.001  58.967  1.00  0.00           O
ATOM   4125  N   VAL B 308      69.037  39.333  60.512  1.00  0.00           N
ATOM   4126  CA  VAL B 308      68.614  40.696  60.895  1.00  0.00           C
ATOM   4127  CB  VAL B 308      67.380  40.667  61.827  1.00  0.00           C
ATOM   4128  CG1 VAL B 308      67.002  42.052  62.367  1.00  0.00           C
ATOM   4129  CG2 VAL B 308      66.134  40.137  61.107  1.00  0.00           C
ATOM   4130  C   VAL B 308      69.770  41.472  61.538  1.00  0.00           C
ATOM   4131  O   VAL B 308      70.086  42.576  61.098  1.00  0.00           O
ATOM   4132  N   VAL B 309      70.437  40.909  62.553  1.00  0.00           N
ATOM   4133  CA  VAL B 309      71.432  41.666  63.341  1.00  0.00           C
ATOM   4134  CB  VAL B 309      71.689  41.039  64.726  1.00  0.00           C
ATOM   4135  CG1 VAL B 309      70.380  40.994  65.528  1.00  0.00           C
ATOM   4136  CG2 VAL B 309      72.290  39.631  64.676  1.00  0.00           C
ATOM   4137  C   VAL B 309      72.729  41.939  62.570  1.00  0.00           C
ATOM   4138  O   VAL B 309      73.290  43.028  62.701  1.00  0.00           O
ATOM   4139  N   ILE B 310      73.155  41.023  61.687  1.00  0.00           N
ATOM   4140  CA  ILE B 310      74.313  41.259  60.803  1.00  0.00           C
ATOM   4141  CB  ILE B 310      74.950  39.951  60.283  1.00  0.00           C
ATOM   4142  CG2 ILE B 310      75.369  39.062  61.471  1.00  0.00           C
ATOM   4143  CG1 ILE B 310      74.053  39.243  59.242  1.00  0.00           C
ATOM   4144  CD1 ILE B 310      74.535  37.853  58.809  1.00  0.00           C
ATOM   4145  C   ILE B 310      74.004  42.240  59.659  1.00  0.00           C
ATOM   4146  O   ILE B 310      74.925  42.863  59.138  1.00  0.00           O
ATOM   4147  N   ALA B 311      72.730  42.433  59.294  1.00  0.00           N
ATOM   4148  CA  ALA B 311      72.324  43.521  58.404  1.00  0.00           C
ATOM   4149  CB  ALA B 311      70.973  43.172  57.766  1.00  0.00           C
ATOM   4150  C   ALA B 311      72.287  44.868  59.149  1.00  0.00           C
ATOM   4151  O   ALA B 311      72.782  45.873  58.639  1.00  0.00           O
ATOM   4152  N   PHE B 312      71.768  44.898  60.381  1.00  0.00           N
ATOM   4153  CA  PHE B 312      71.625  46.135  61.159  1.00  0.00           C
ATOM   4154  CB  PHE B 312      70.839  45.854  62.448  1.00  0.00           C
ATOM   4155  CG  PHE B 312      69.324  45.709  62.344  1.00  0.00           C
ATOM   4156  CD1 PHE B 312      68.643  45.546  61.117  1.00  0.00           C
ATOM   4157  CE1 PHE B 312      67.238  45.464  61.092  1.00  0.00           C
ATOM   4158  CZ  PHE B 312      66.503  45.540  62.287  1.00  0.00           C
ATOM   4159  CE2 PHE B 312      67.176  45.682  63.512  1.00  0.00           C
ATOM   4160  CD2 PHE B 312      68.578  45.770  63.535  1.00  0.00           C
ATOM   4161  C   PHE B 312      72.967  46.823  61.467  1.00  0.00           C
ATOM   4162  O   PHE B 312      73.029  48.049  61.418  1.00  0.00           O
ATOM   4163  N   VAL B 313      74.064  46.083  61.691  1.00  0.00           N
ATOM   4164  CA  VAL B 313      75.406  46.700  61.813  1.00  0.00           C
ATOM   4165  CB  VAL B 313      76.498  45.707  62.260  1.00  0.00           C
ATOM   4166  CG1 VAL B 313      76.310  45.299  63.722  1.00  0.00           C
ATOM   4167  CG2 VAL B 313      76.576  44.435  61.415  1.00  0.00           C
ATOM   4168  C   VAL B 313      75.853  47.417  60.531  1.00  0.00           C
ATOM   4169  O   VAL B 313      76.492  48.463  60.612  1.00  0.00           O
ATOM   4170  N   VAL B 314      75.480  46.914  59.349  1.00  0.00           N
ATOM   4171  CA  VAL B 314      75.774  47.565  58.059  1.00  0.00           C
ATOM   4172  CB  VAL B 314      75.630  46.565  56.891  1.00  0.00           C
ATOM   4173  CG1 VAL B 314      75.933  47.212  55.537  1.00  0.00           C
ATOM   4174  CG2 VAL B 314      76.588  45.377  57.056  1.00  0.00           C
ATOM   4175  C   VAL B 314      74.895  48.806  57.864  1.00  0.00           C
ATOM   4176  O   VAL B 314      75.383  49.836  57.404  1.00  0.00           O
ATOM   4177  N   CYS B 315      73.630  48.750  58.291  1.00  0.00           N
ATOM   4178  CA  CYS B 315      72.726  49.903  58.313  1.00  0.00           C
ATOM   4179  CB  CYS B 315      71.330  49.423  58.736  1.00  0.00           C
ATOM   4180  SG  CYS B 315      70.669  48.271  57.501  1.00  0.00           S
ATOM   4181  C   CYS B 315      73.216  51.025  59.244  1.00  0.00           C
ATOM   4182  O   CYS B 315      73.140  52.203  58.896  1.00  0.00           O
ATOM   4183  N   TRP B 316      73.734  50.676  60.424  1.00  0.00           N
ATOM   4184  CA  TRP B 316      74.258  51.638  61.398  1.00  0.00           C
ATOM   4185  CB  TRP B 316      74.540  50.904  62.715  1.00  0.00           C
ATOM   4186  CG  TRP B 316      73.413  50.640  63.674  1.00  0.00           C
ATOM   4187  CD1 TRP B 316      73.625  50.357  64.977  1.00  0.00           C
ATOM   4188  NE1 TRP B 316      72.427  50.180  65.629  1.00  0.00           N
ATOM   4189  CE2 TRP B 316      71.359  50.317  64.771  1.00  0.00           C
ATOM   4190  CZ2 TRP B 316      69.971  50.224  64.960  1.00  0.00           C
ATOM   4191  CH2 TRP B 316      69.119  50.406  63.860  1.00  0.00           C
ATOM   4192  CZ3 TRP B 316      69.661  50.689  62.597  1.00  0.00           C
ATOM   4193  CE3 TRP B 316      71.053  50.797  62.423  1.00  0.00           C
ATOM   4194  CD2 TRP B 316      71.952  50.607  63.500  1.00  0.00           C
ATOM   4195  C   TRP B 316      75.544  52.320  60.904  1.00  0.00           C
ATOM   4196  O   TRP B 316      75.734  53.518  61.123  1.00  0.00           O
ATOM   4197  N   LEU B 317      76.414  51.568  60.217  1.00  0.00           N
ATOM   4198  CA  LEU B 317      77.780  51.970  59.875  1.00  0.00           C
ATOM   4199  CB  LEU B 317      78.405  50.888  58.969  1.00  0.00           C
ATOM   4200  CG  LEU B 317      79.897  51.094  58.650  1.00  0.00           C
ATOM   4201  CD1 LEU B 317      80.775  51.025  59.903  1.00  0.00           C
ATOM   4202  CD2 LEU B 317      80.366  50.004  57.686  1.00  0.00           C
ATOM   4203  C   LEU B 317      77.928  53.396  59.295  1.00  0.00           C
ATOM   4204  O   LEU B 317      78.734  54.141  59.849  1.00  0.00           O
ATOM   4205  N   PRO B 318      77.196  53.848  58.254  1.00  0.00           N
ATOM   4206  CD  PRO B 318      76.222  53.111  57.459  1.00  0.00           C
ATOM   4207  CG  PRO B 318      75.498  54.161  56.623  1.00  0.00           C
ATOM   4208  CB  PRO B 318      76.581  55.215  56.404  1.00  0.00           C
ATOM   4209  CA  PRO B 318      77.377  55.201  57.709  1.00  0.00           C
ATOM   4210  C   PRO B 318      76.923  56.325  58.656  1.00  0.00           C
ATOM   4211  O   PRO B 318      77.518  57.405  58.661  1.00  0.00           O
ATOM   4212  N   TYR B 319      75.907  56.070  59.486  1.00  0.00           N
ATOM   4213  CA  TYR B 319      75.420  57.000  60.513  1.00  0.00           C
ATOM   4214  CB  TYR B 319      74.045  56.498  61.000  1.00  0.00           C
ATOM   4215  CG  TYR B 319      73.662  56.791  62.439  1.00  0.00           C
ATOM   4216  CD1 TYR B 319      72.969  57.970  62.781  1.00  0.00           C
ATOM   4217  CE1 TYR B 319      72.558  58.187  64.114  1.00  0.00           C
ATOM   4218  CZ  TYR B 319      72.842  57.220  65.104  1.00  0.00           C
ATOM   4219  OH  TYR B 319      72.479  57.403  66.401  1.00  0.00           O
ATOM   4220  CE2 TYR B 319      73.531  56.043  64.755  1.00  0.00           C
ATOM   4221  CD2 TYR B 319      73.946  55.830  63.429  1.00  0.00           C
ATOM   4222  C   TYR B 319      76.466  57.202  61.625  1.00  0.00           C
ATOM   4223  O   TYR B 319      76.658  58.328  62.088  1.00  0.00           O
ATOM   4224  N   HIS B 320      77.245  56.167  61.964  1.00  0.00           N
ATOM   4225  CA  HIS B 320      78.424  56.319  62.825  1.00  0.00           C
ATOM   4226  CB  HIS B 320      78.770  54.988  63.498  1.00  0.00           C
ATOM   4227  CG  HIS B 320      77.682  54.527  64.427  1.00  0.00           C
ATOM   4228  ND1 HIS B 320      76.913  53.378  64.253  1.00  0.00           N
ATOM   4229  CE1 HIS B 320      76.023  53.382  65.253  1.00  0.00           C
ATOM   4230  NE2 HIS B 320      76.206  54.452  66.038  1.00  0.00           N
ATOM   4231  CD2 HIS B 320      77.245  55.195  65.533  1.00  0.00           C
ATOM   4232  C   HIS B 320      79.632  56.904  62.091  1.00  0.00           C
ATOM   4233  O   HIS B 320      80.252  57.824  62.612  1.00  0.00           O
ATOM   4234  N   VAL B 321      79.970  56.441  60.884  1.00  0.00           N
ATOM   4235  CA  VAL B 321      81.181  56.869  60.151  1.00  0.00           C
ATOM   4236  CB  VAL B 321      81.387  56.031  58.871  1.00  0.00           C
ATOM   4237  CG1 VAL B 321      82.416  56.622  57.897  1.00  0.00           C
ATOM   4238  CG2 VAL B 321      81.892  54.630  59.242  1.00  0.00           C
ATOM   4239  C   VAL B 321      81.187  58.373  59.864  1.00  0.00           C
ATOM   4240  O   VAL B 321      82.225  59.008  60.054  1.00  0.00           O
ATOM   4241  N   ARG B 322      80.044  58.980  59.506  1.00  0.00           N
ATOM   4242  CA  ARG B 322      79.962  60.443  59.324  1.00  0.00           C
ATOM   4243  CB  ARG B 322      78.618  60.822  58.665  1.00  0.00           C
ATOM   4244  CG  ARG B 322      77.378  60.726  59.571  1.00  0.00           C
ATOM   4245  CD  ARG B 322      76.094  60.723  58.732  1.00  0.00           C
ATOM   4246  NE  ARG B 322      74.893  60.965  59.555  1.00  0.00           N
ATOM   4247  CZ  ARG B 322      73.672  60.503  59.367  1.00  0.00           C
ATOM   4248  NH1 ARG B 322      73.389  59.636  58.440  1.00  0.00           N
ATOM   4249  NH2 ARG B 322      72.712  60.938  60.118  1.00  0.00           N
ATOM   4250  C   ARG B 322      80.276  61.195  60.628  1.00  0.00           C
ATOM   4251  O   ARG B 322      81.136  62.074  60.658  1.00  0.00           O
ATOM   4252  N   ARG B 323      79.697  60.755  61.749  1.00  0.00           N
ATOM   4253  CA  ARG B 323      79.987  61.302  63.085  1.00  0.00           C
ATOM   4254  CB  ARG B 323      79.005  60.699  64.101  1.00  0.00           C
ATOM   4255  CG  ARG B 323      77.558  61.148  63.853  1.00  0.00           C
ATOM   4256  CD  ARG B 323      76.616  60.464  64.846  1.00  0.00           C
ATOM   4257  NE  ARG B 323      75.270  61.050  64.782  1.00  0.00           N
ATOM   4258  CZ  ARG B 323      74.267  60.800  65.590  1.00  0.00           C
ATOM   4259  NH1 ARG B 323      74.337  59.950  66.567  1.00  0.00           N
ATOM   4260  NH2 ARG B 323      73.142  61.416  65.422  1.00  0.00           N
ATOM   4261  C   ARG B 323      81.447  61.071  63.492  1.00  0.00           C
ATOM   4262  O   ARG B 323      82.082  61.970  64.035  1.00  0.00           O
ATOM   4263  N   LEU B 324      82.023  59.912  63.180  1.00  0.00           N
ATOM   4264  CA  LEU B 324      83.425  59.595  63.466  1.00  0.00           C
ATOM   4265  CB  LEU B 324      83.659  58.084  63.289  1.00  0.00           C
ATOM   4266  CG  LEU B 324      82.976  57.217  64.369  1.00  0.00           C
ATOM   4267  CD1 LEU B 324      82.988  55.749  63.943  1.00  0.00           C
ATOM   4268  CD2 LEU B 324      83.675  57.323  65.728  1.00  0.00           C
ATOM   4269  C   LEU B 324      84.403  60.447  62.635  1.00  0.00           C
ATOM   4270  O   LEU B 324      85.452  60.815  63.157  1.00  0.00           O
ATOM   4271  N   MET B 325      84.049  60.853  61.409  1.00  0.00           N
ATOM   4272  CA  MET B 325      84.831  61.826  60.629  1.00  0.00           C
ATOM   4273  CB  MET B 325      84.306  61.884  59.184  1.00  0.00           C
ATOM   4274  CG  MET B 325      85.194  62.752  58.284  1.00  0.00           C
ATOM   4275  SD  MET B 325      84.658  62.798  56.552  1.00  0.00           S
ATOM   4276  CE  MET B 325      85.882  63.954  55.875  1.00  0.00           C
ATOM   4277  C   MET B 325      84.840  63.213  61.294  1.00  0.00           C
ATOM   4278  O   MET B 325      85.906  63.808  61.453  1.00  0.00           O
ATOM   4279  N   PHE B 326      83.686  63.697  61.773  1.00  0.00           N
ATOM   4280  CA  PHE B 326      83.604  64.909  62.609  1.00  0.00           C
ATOM   4281  CB  PHE B 326      82.122  65.231  62.867  1.00  0.00           C
ATOM   4282  CG  PHE B 326      81.866  66.491  63.678  1.00  0.00           C
ATOM   4283  CD1 PHE B 326      81.471  67.682  63.037  1.00  0.00           C
ATOM   4284  CE1 PHE B 326      81.194  68.834  63.795  1.00  0.00           C
ATOM   4285  CZ  PHE B 326      81.323  68.805  65.194  1.00  0.00           C
ATOM   4286  CE2 PHE B 326      81.723  67.623  65.836  1.00  0.00           C
ATOM   4287  CD2 PHE B 326      81.979  66.465  65.082  1.00  0.00           C
ATOM   4288  C   PHE B 326      84.406  64.761  63.917  1.00  0.00           C
ATOM   4289  O   PHE B 326      85.053  65.704  64.370  1.00  0.00           O
ATOM   4290  N   CYS B 327      84.422  63.561  64.501  1.00  0.00           N
ATOM   4291  CA  CYS B 327      85.186  63.235  65.704  1.00  0.00           C
ATOM   4292  CB  CYS B 327      84.627  61.918  66.264  1.00  0.00           C
ATOM   4293  SG  CYS B 327      85.186  61.631  67.965  1.00  0.00           S
ATOM   4294  C   CYS B 327      86.714  63.160  65.477  1.00  0.00           C
ATOM   4295  O   CYS B 327      87.469  63.178  66.450  1.00  0.00           O
ATOM   4296  N   TYR B 328      87.194  63.084  64.231  1.00  0.00           N
ATOM   4297  CA  TYR B 328      88.612  62.859  63.930  1.00  0.00           C
ATOM   4298  CB  TYR B 328      88.747  62.209  62.537  1.00  0.00           C
ATOM   4299  CG  TYR B 328      89.933  61.274  62.369  1.00  0.00           C
ATOM   4300  CD1 TYR B 328      90.990  61.587  61.490  1.00  0.00           C
ATOM   4301  CE1 TYR B 328      92.034  60.662  61.273  1.00  0.00           C
ATOM   4302  CZ  TYR B 328      92.020  59.419  61.941  1.00  0.00           C
ATOM   4303  OH  TYR B 328      92.961  58.471  61.681  1.00  0.00           O
ATOM   4304  CE2 TYR B 328      90.972  59.113  62.834  1.00  0.00           C
ATOM   4305  CD2 TYR B 328      89.930  60.036  63.043  1.00  0.00           C
ATOM   4306  C   TYR B 328      89.450  64.138  64.105  1.00  0.00           C
ATOM   4307  O   TYR B 328      90.239  64.240  65.043  1.00  0.00           O
ATOM   4308  N   ILE B 329      89.232  65.148  63.257  1.00  0.00           N
ATOM   4309  CA  ILE B 329      90.063  66.367  63.161  1.00  0.00           C
ATOM   4310  CB  ILE B 329      90.286  66.727  61.667  1.00  0.00           C
ATOM   4311  CG2 ILE B 329      91.056  65.588  60.973  1.00  0.00           C
ATOM   4312  CG1 ILE B 329      88.968  67.057  60.930  1.00  0.00           C
ATOM   4313  CD1 ILE B 329      89.173  67.442  59.460  1.00  0.00           C
ATOM   4314  C   ILE B 329      89.540  67.530  64.037  1.00  0.00           C
ATOM   4315  O   ILE B 329      88.808  67.301  65.003  1.00  0.00           O
ATOM   4316  N   SER B 330      89.947  68.772  63.752  1.00  0.00           N
ATOM   4317  CA  SER B 330      89.469  70.010  64.392  1.00  0.00           C
ATOM   4318  CB  SER B 330      90.599  70.681  65.188  1.00  0.00           C
ATOM   4319  OG  SER B 330      91.665  71.049  64.335  1.00  0.00           O
ATOM   4320  C   SER B 330      88.883  70.980  63.357  1.00  0.00           C
ATOM   4321  O   SER B 330      89.152  70.860  62.162  1.00  0.00           O
ATOM   4322  N   ASP B 331      88.077  71.949  63.804  1.00  0.00           N
ATOM   4323  CA  ASP B 331      87.385  72.926  62.941  1.00  0.00           C
ATOM   4324  CB  ASP B 331      86.648  73.907  63.863  1.00  0.00           C
ATOM   4325  CG  ASP B 331      85.833  74.936  63.082  1.00  0.00           C
ATOM   4326  OD1 ASP B 331      85.007  74.523  62.243  1.00  0.00           O
ATOM   4327  OD2 ASP B 331      86.003  76.147  63.349  1.00  0.00           O
ATOM   4328  C   ASP B 331      88.334  73.698  62.006  1.00  0.00           C
ATOM   4329  O   ASP B 331      88.055  73.881  60.824  1.00  0.00           O
ATOM   4330  N   GLU B 332      89.496  74.081  62.532  1.00  0.00           N
ATOM   4331  CA  GLU B 332      90.563  74.809  61.830  1.00  0.00           C
ATOM   4332  CB  GLU B 332      91.302  75.687  62.858  1.00  0.00           C
ATOM   4333  CG  GLU B 332      92.063  74.881  63.936  1.00  0.00           C
ATOM   4334  CD  GLU B 332      92.041  75.501  65.345  1.00  0.00           C
ATOM   4335  OE1 GLU B 332      91.538  76.637  65.535  1.00  0.00           O
ATOM   4336  OE2 GLU B 332      92.455  74.788  66.292  1.00  0.00           O
ATOM   4337  C   GLU B 332      91.486  73.913  60.976  1.00  0.00           C
ATOM   4338  O   GLU B 332      92.511  74.371  60.471  1.00  0.00           O
ATOM   4339  N   GLN B 333      91.129  72.635  60.798  1.00  0.00           N
ATOM   4340  CA  GLN B 333      91.756  71.700  59.852  1.00  0.00           C
ATOM   4341  CB  GLN B 333      92.666  70.712  60.608  1.00  0.00           C
ATOM   4342  CG  GLN B 333      93.937  71.353  61.201  1.00  0.00           C
ATOM   4343  CD  GLN B 333      94.947  71.781  60.133  1.00  0.00           C
ATOM   4344  OE1 GLN B 333      95.876  71.058  59.800  1.00  0.00           O
ATOM   4345  NE2 GLN B 333      94.814  72.953  59.552  1.00  0.00           N
ATOM   4346  C   GLN B 333      90.747  70.992  58.925  1.00  0.00           C
ATOM   4347  O   GLN B 333      91.148  70.163  58.107  1.00  0.00           O
ATOM   4348  N   TRP B 334      89.455  71.342  58.985  1.00  0.00           N
ATOM   4349  CA  TRP B 334      88.526  71.065  57.883  1.00  0.00           C
ATOM   4350  CB  TRP B 334      87.074  71.254  58.341  1.00  0.00           C
ATOM   4351  CG  TRP B 334      86.456  70.071  59.023  1.00  0.00           C
ATOM   4352  CD1 TRP B 334      86.523  69.794  60.344  1.00  0.00           C
ATOM   4353  NE1 TRP B 334      85.871  68.604  60.608  1.00  0.00           N
ATOM   4354  CE2 TRP B 334      85.359  68.044  59.457  1.00  0.00           C
ATOM   4355  CZ2 TRP B 334      84.656  66.858  59.200  1.00  0.00           C
ATOM   4356  CH2 TRP B 334      84.214  66.595  57.894  1.00  0.00           C
ATOM   4357  CZ3 TRP B 334      84.486  67.515  56.867  1.00  0.00           C
ATOM   4358  CE3 TRP B 334      85.219  68.689  57.127  1.00  0.00           C
ATOM   4359  CD2 TRP B 334      85.682  68.982  58.429  1.00  0.00           C
ATOM   4360  C   TRP B 334      88.849  71.942  56.659  1.00  0.00           C
ATOM   4361  O   TRP B 334      89.546  72.951  56.761  1.00  0.00           O
ATOM   4362  N   THR B 335      88.341  71.551  55.487  1.00  0.00           N
ATOM   4363  CA  THR B 335      88.504  72.284  54.219  1.00  0.00           C
ATOM   4364  CB  THR B 335      89.666  71.724  53.373  1.00  0.00           C
ATOM   4365  CG2 THR B 335      90.984  71.552  54.127  1.00  0.00           C
ATOM   4366  OG1 THR B 335      89.335  70.469  52.822  1.00  0.00           O
ATOM   4367  C   THR B 335      87.207  72.227  53.398  1.00  0.00           C
ATOM   4368  O   THR B 335      86.385  71.335  53.637  1.00  0.00           O
ATOM   4369  N   PRO B 336      87.008  73.107  52.392  1.00  0.00           N
ATOM   4370  CD  PRO B 336      87.855  74.236  52.033  1.00  0.00           C
ATOM   4371  CG  PRO B 336      86.978  75.155  51.190  1.00  0.00           C
ATOM   4372  CB  PRO B 336      86.007  74.193  50.509  1.00  0.00           C
ATOM   4373  CA  PRO B 336      85.829  73.053  51.519  1.00  0.00           C
ATOM   4374  C   PRO B 336      85.674  71.705  50.799  1.00  0.00           C
ATOM   4375  O   PRO B 336      84.563  71.216  50.632  1.00  0.00           O
ATOM   4376  N   PHE B 337      86.791  71.075  50.423  1.00  0.00           N
ATOM   4377  CA  PHE B 337      86.812  69.800  49.697  1.00  0.00           C
ATOM   4378  CB  PHE B 337      88.197  69.624  49.055  1.00  0.00           C
ATOM   4379  CG  PHE B 337      88.729  70.882  48.385  1.00  0.00           C
ATOM   4380  CD1 PHE B 337      89.825  71.571  48.942  1.00  0.00           C
ATOM   4381  CE1 PHE B 337      90.273  72.772  48.363  1.00  0.00           C
ATOM   4382  CZ  PHE B 337      89.624  73.290  47.229  1.00  0.00           C
ATOM   4383  CE2 PHE B 337      88.532  72.604  46.670  1.00  0.00           C
ATOM   4384  CD2 PHE B 337      88.084  71.402  47.247  1.00  0.00           C
ATOM   4385  C   PHE B 337      86.452  68.607  50.595  1.00  0.00           C
ATOM   4386  O   PHE B 337      85.785  67.677  50.148  1.00  0.00           O
ATOM   4387  N   LEU B 338      86.830  68.653  51.880  1.00  0.00           N
ATOM   4388  CA  LEU B 338      86.359  67.687  52.879  1.00  0.00           C
ATOM   4389  CB  LEU B 338      87.195  67.814  54.167  1.00  0.00           C
ATOM   4390  CG  LEU B 338      88.655  67.340  54.047  1.00  0.00           C
ATOM   4391  CD1 LEU B 338      89.411  67.703  55.327  1.00  0.00           C
ATOM   4392  CD2 LEU B 338      88.764  65.828  53.846  1.00  0.00           C
ATOM   4393  C   LEU B 338      84.864  67.874  53.177  1.00  0.00           C
ATOM   4394  O   LEU B 338      84.165  66.889  53.391  1.00  0.00           O
ATOM   4395  N   TYR B 339      84.369  69.115  53.166  1.00  0.00           N
ATOM   4396  CA  TYR B 339      82.952  69.442  53.372  1.00  0.00           C
ATOM   4397  CB  TYR B 339      82.833  70.964  53.561  1.00  0.00           C
ATOM   4398  CG  TYR B 339      81.682  71.452  54.423  1.00  0.00           C
ATOM   4399  CD1 TYR B 339      81.957  72.330  55.489  1.00  0.00           C
ATOM   4400  CE1 TYR B 339      80.914  72.855  56.271  1.00  0.00           C
ATOM   4401  CZ  TYR B 339      79.582  72.486  55.994  1.00  0.00           C
ATOM   4402  OH  TYR B 339      78.578  72.965  56.770  1.00  0.00           O
ATOM   4403  CE2 TYR B 339      79.301  71.589  54.943  1.00  0.00           C
ATOM   4404  CD2 TYR B 339      80.349  71.084  54.150  1.00  0.00           C
ATOM   4405  C   TYR B 339      82.080  68.936  52.207  1.00  0.00           C
ATOM   4406  O   TYR B 339      81.063  68.285  52.436  1.00  0.00           O
ATOM   4407  N   ASP B 340      82.515  69.164  50.966  1.00  0.00           N
ATOM   4408  CA  ASP B 340      81.909  68.615  49.745  1.00  0.00           C
ATOM   4409  CB  ASP B 340      82.726  69.143  48.557  1.00  0.00           C
ATOM   4410  CG  ASP B 340      82.339  68.514  47.221  1.00  0.00           C
ATOM   4411  OD1 ASP B 340      81.589  69.155  46.451  1.00  0.00           O
ATOM   4412  OD2 ASP B 340      82.876  67.434  46.893  1.00  0.00           O
ATOM   4413  C   ASP B 340      81.860  67.076  49.777  1.00  0.00           C
ATOM   4414  O   ASP B 340      80.789  66.486  49.635  1.00  0.00           O
ATOM   4415  N   PHE B 341      82.989  66.424  50.086  1.00  0.00           N
ATOM   4416  CA  PHE B 341      83.056  64.970  50.268  1.00  0.00           C
ATOM   4417  CB  PHE B 341      84.511  64.576  50.563  1.00  0.00           C
ATOM   4418  CG  PHE B 341      84.714  63.100  50.855  1.00  0.00           C
ATOM   4419  CD1 PHE B 341      84.967  62.198  49.806  1.00  0.00           C
ATOM   4420  CE1 PHE B 341      85.142  60.829  50.079  1.00  0.00           C
ATOM   4421  CZ  PHE B 341      85.059  60.357  51.401  1.00  0.00           C
ATOM   4422  CE2 PHE B 341      84.799  61.255  52.452  1.00  0.00           C
ATOM   4423  CD2 PHE B 341      84.631  62.625  52.179  1.00  0.00           C
ATOM   4424  C   PHE B 341      82.111  64.476  51.378  1.00  0.00           C
ATOM   4425  O   PHE B 341      81.449  63.450  51.217  1.00  0.00           O
ATOM   4426  N   TYR B 342      82.002  65.211  52.489  1.00  0.00           N
ATOM   4427  CA  TYR B 342      81.085  64.887  53.583  1.00  0.00           C
ATOM   4428  CB  TYR B 342      81.357  65.816  54.773  1.00  0.00           C
ATOM   4429  CG  TYR B 342      80.595  65.450  56.029  1.00  0.00           C
ATOM   4430  CD1 TYR B 342      81.106  64.444  56.864  1.00  0.00           C
ATOM   4431  CE1 TYR B 342      80.437  64.111  58.051  1.00  0.00           C
ATOM   4432  CZ  TYR B 342      79.247  64.774  58.413  1.00  0.00           C
ATOM   4433  OH  TYR B 342      78.622  64.442  59.573  1.00  0.00           O
ATOM   4434  CE2 TYR B 342      78.722  65.775  57.566  1.00  0.00           C
ATOM   4435  CD2 TYR B 342      79.397  66.110  56.373  1.00  0.00           C
ATOM   4436  C   TYR B 342      79.618  64.960  53.143  1.00  0.00           C
ATOM   4437  O   TYR B 342      78.841  64.065  53.476  1.00  0.00           O
ATOM   4438  N   HIS B 343      79.235  65.969  52.351  1.00  0.00           N
ATOM   4439  CA  HIS B 343      77.878  66.078  51.801  1.00  0.00           C
ATOM   4440  CB  HIS B 343      77.659  67.478  51.208  1.00  0.00           C
ATOM   4441  CG  HIS B 343      76.204  67.874  51.217  1.00  0.00           C
ATOM   4442  ND1 HIS B 343      75.247  67.529  50.256  1.00  0.00           N
ATOM   4443  CE1 HIS B 343      74.083  68.004  50.723  1.00  0.00           C
ATOM   4444  NE2 HIS B 343      74.253  68.608  51.905  1.00  0.00           N
ATOM   4445  CD2 HIS B 343      75.586  68.544  52.234  1.00  0.00           C
ATOM   4446  C   HIS B 343      77.590  64.968  50.781  1.00  0.00           C
ATOM   4447  O   HIS B 343      76.532  64.341  50.840  1.00  0.00           O
ATOM   4448  N   TYR B 344      78.563  64.639  49.924  1.00  0.00           N
ATOM   4449  CA  TYR B 344      78.505  63.506  48.990  1.00  0.00           C
ATOM   4450  CB  TYR B 344      79.788  63.489  48.138  1.00  0.00           C
ATOM   4451  CG  TYR B 344      79.644  62.896  46.745  1.00  0.00           C
ATOM   4452  CD1 TYR B 344      79.848  63.719  45.618  1.00  0.00           C
ATOM   4453  CE1 TYR B 344      79.784  63.179  44.319  1.00  0.00           C
ATOM   4454  CZ  TYR B 344      79.520  61.804  44.140  1.00  0.00           C
ATOM   4455  OH  TYR B 344      79.497  61.270  42.891  1.00  0.00           O
ATOM   4456  CE2 TYR B 344      79.300  60.982  45.266  1.00  0.00           C
ATOM   4457  CD2 TYR B 344      79.362  61.526  46.565  1.00  0.00           C
ATOM   4458  C   TYR B 344      78.282  62.180  49.732  1.00  0.00           C
ATOM   4459  O   TYR B 344      77.380  61.414  49.384  1.00  0.00           O
ATOM   4460  N   PHE B 345      79.042  61.938  50.806  1.00  0.00           N
ATOM   4461  CA  PHE B 345      78.890  60.773  51.677  1.00  0.00           C
ATOM   4462  CB  PHE B 345      80.026  60.770  52.715  1.00  0.00           C
ATOM   4463  CG  PHE B 345      80.082  59.527  53.585  1.00  0.00           C
ATOM   4464  CD1 PHE B 345      80.934  58.461  53.235  1.00  0.00           C
ATOM   4465  CE1 PHE B 345      80.984  57.303  54.032  1.00  0.00           C
ATOM   4466  CZ  PHE B 345      80.173  57.201  55.176  1.00  0.00           C
ATOM   4467  CE2 PHE B 345      79.327  58.265  55.534  1.00  0.00           C
ATOM   4468  CD2 PHE B 345      79.288  59.429  54.744  1.00  0.00           C
ATOM   4469  C   PHE B 345      77.507  60.742  52.347  1.00  0.00           C
ATOM   4470  O   PHE B 345      76.840  59.706  52.321  1.00  0.00           O
ATOM   4471  N   TYR B 346      77.041  61.863  52.906  1.00  0.00           N
ATOM   4472  CA  TYR B 346      75.726  61.968  53.554  1.00  0.00           C
ATOM   4473  CB  TYR B 346      75.576  63.373  54.170  1.00  0.00           C
ATOM   4474  CG  TYR B 346      74.746  63.444  55.440  1.00  0.00           C
ATOM   4475  CD1 TYR B 346      75.375  63.744  56.666  1.00  0.00           C
ATOM   4476  CE1 TYR B 346      74.618  63.831  57.850  1.00  0.00           C
ATOM   4477  CZ  TYR B 346      73.221  63.630  57.809  1.00  0.00           C
ATOM   4478  OH  TYR B 346      72.490  63.698  58.950  1.00  0.00           O
ATOM   4479  CE2 TYR B 346      72.590  63.339  56.582  1.00  0.00           C
ATOM   4480  CD2 TYR B 346      73.352  63.241  55.402  1.00  0.00           C
ATOM   4481  C   TYR B 346      74.584  61.661  52.568  1.00  0.00           C
ATOM   4482  O   TYR B 346      73.662  60.913  52.898  1.00  0.00           O
ATOM   4483  N   MET B 347      74.685  62.185  51.341  1.00  0.00           N
ATOM   4484  CA  MET B 347      73.713  62.020  50.258  1.00  0.00           C
ATOM   4485  CB  MET B 347      74.106  62.976  49.117  1.00  0.00           C
ATOM   4486  CG  MET B 347      73.174  62.963  47.897  1.00  0.00           C
ATOM   4487  SD  MET B 347      73.604  61.823  46.553  1.00  0.00           S
ATOM   4488  CE  MET B 347      75.126  62.584  45.918  1.00  0.00           C
ATOM   4489  C   MET B 347      73.570  60.561  49.809  1.00  0.00           C
ATOM   4490  O   MET B 347      72.445  60.051  49.789  1.00  0.00           O
ATOM   4491  N   VAL B 348      74.677  59.869  49.506  1.00  0.00           N
ATOM   4492  CA  VAL B 348      74.613  58.489  48.981  1.00  0.00           C
ATOM   4493  CB  VAL B 348      75.792  58.141  48.044  1.00  0.00           C
ATOM   4494  CG1 VAL B 348      75.930  59.147  46.897  1.00  0.00           C
ATOM   4495  CG2 VAL B 348      77.143  58.010  48.758  1.00  0.00           C
ATOM   4496  C   VAL B 348      74.453  57.420  50.065  1.00  0.00           C
ATOM   4497  O   VAL B 348      73.793  56.413  49.821  1.00  0.00           O
ATOM   4498  N   THR B 349      75.037  57.598  51.258  1.00  0.00           N
ATOM   4499  CA  THR B 349      75.133  56.496  52.239  1.00  0.00           C
ATOM   4500  CB  THR B 349      76.434  56.510  53.049  1.00  0.00           C
ATOM   4501  CG2 THR B 349      77.702  56.489  52.199  1.00  0.00           C
ATOM   4502  OG1 THR B 349      76.480  57.622  53.908  1.00  0.00           O
ATOM   4503  C   THR B 349      73.967  56.402  53.218  1.00  0.00           C
ATOM   4504  O   THR B 349      73.684  55.307  53.699  1.00  0.00           O
ATOM   4505  N   ASN B 350      73.260  57.497  53.523  1.00  0.00           N
ATOM   4506  CA  ASN B 350      72.234  57.479  54.574  1.00  0.00           C
ATOM   4507  CB  ASN B 350      71.850  58.927  54.917  1.00  0.00           C
ATOM   4508  CG  ASN B 350      70.862  58.999  56.063  1.00  0.00           C
ATOM   4509  OD1 ASN B 350      71.149  58.587  57.178  1.00  0.00           O
ATOM   4510  ND2 ASN B 350      69.688  59.533  55.833  1.00  0.00           N
ATOM   4511  C   ASN B 350      71.030  56.570  54.234  1.00  0.00           C
ATOM   4512  O   ASN B 350      70.384  56.047  55.139  1.00  0.00           O
ATOM   4513  N   ALA B 351      70.778  56.287  52.950  1.00  0.00           N
ATOM   4514  CA  ALA B 351      69.769  55.319  52.508  1.00  0.00           C
ATOM   4515  CB  ALA B 351      69.756  55.296  50.974  1.00  0.00           C
ATOM   4516  C   ALA B 351      70.014  53.908  53.076  1.00  0.00           C
ATOM   4517  O   ALA B 351      69.062  53.206  53.415  1.00  0.00           O
ATOM   4518  N   LEU B 352      71.281  53.513  53.257  1.00  0.00           N
ATOM   4519  CA  LEU B 352      71.663  52.203  53.793  1.00  0.00           C
ATOM   4520  CB  LEU B 352      73.193  52.082  53.688  1.00  0.00           C
ATOM   4521  CG  LEU B 352      73.804  50.727  54.092  1.00  0.00           C
ATOM   4522  CD1 LEU B 352      73.249  49.567  53.264  1.00  0.00           C
ATOM   4523  CD2 LEU B 352      75.317  50.800  53.881  1.00  0.00           C
ATOM   4524  C   LEU B 352      71.156  51.983  55.228  1.00  0.00           C
ATOM   4525  O   LEU B 352      70.886  50.845  55.606  1.00  0.00           O
ATOM   4526  N   PHE B 353      70.944  53.052  56.006  1.00  0.00           N
ATOM   4527  CA  PHE B 353      70.343  52.955  57.339  1.00  0.00           C
ATOM   4528  CB  PHE B 353      70.369  54.331  58.026  1.00  0.00           C
ATOM   4529  CG  PHE B 353      69.954  54.277  59.484  1.00  0.00           C
ATOM   4530  CD1 PHE B 353      70.931  54.192  60.495  1.00  0.00           C
ATOM   4531  CE1 PHE B 353      70.544  54.052  61.840  1.00  0.00           C
ATOM   4532  CZ  PHE B 353      69.181  53.970  62.174  1.00  0.00           C
ATOM   4533  CE2 PHE B 353      68.204  54.074  61.170  1.00  0.00           C
ATOM   4534  CD2 PHE B 353      68.590  54.245  59.830  1.00  0.00           C
ATOM   4535  C   PHE B 353      68.921  52.378  57.275  1.00  0.00           C
ATOM   4536  O   PHE B 353      68.581  51.455  58.015  1.00  0.00           O
ATOM   4537  N   TYR B 354      68.107  52.864  56.338  1.00  0.00           N
ATOM   4538  CA  TYR B 354      66.685  52.520  56.211  1.00  0.00           C
ATOM   4539  CB  TYR B 354      65.940  53.742  55.662  1.00  0.00           C
ATOM   4540  CG  TYR B 354      66.113  54.951  56.569  1.00  0.00           C
ATOM   4541  CD1 TYR B 354      65.379  55.037  57.768  1.00  0.00           C
ATOM   4542  CE1 TYR B 354      65.596  56.111  58.653  1.00  0.00           C
ATOM   4543  CZ  TYR B 354      66.556  57.099  58.352  1.00  0.00           C
ATOM   4544  OH  TYR B 354      66.726  58.153  59.192  1.00  0.00           O
ATOM   4545  CE2 TYR B 354      67.309  56.996  57.163  1.00  0.00           C
ATOM   4546  CD2 TYR B 354      67.084  55.929  56.272  1.00  0.00           C
ATOM   4547  C   TYR B 354      66.435  51.208  55.445  1.00  0.00           C
ATOM   4548  O   TYR B 354      65.294  50.774  55.272  1.00  0.00           O
ATOM   4549  N   VAL B 355      67.508  50.499  55.075  1.00  0.00           N
ATOM   4550  CA  VAL B 355      67.438  49.064  54.766  1.00  0.00           C
ATOM   4551  CB  VAL B 355      68.758  48.557  54.151  1.00  0.00           C
ATOM   4552  CG1 VAL B 355      68.728  47.053  53.851  1.00  0.00           C
ATOM   4553  CG2 VAL B 355      69.049  49.287  52.831  1.00  0.00           C
ATOM   4554  C   VAL B 355      67.028  48.268  56.015  1.00  0.00           C
ATOM   4555  O   VAL B 355      66.291  47.297  55.882  1.00  0.00           O
ATOM   4556  N   SER B 356      67.376  48.707  57.234  1.00  0.00           N
ATOM   4557  CA  SER B 356      66.918  48.065  58.484  1.00  0.00           C
ATOM   4558  CB  SER B 356      67.514  48.765  59.714  1.00  0.00           C
ATOM   4559  OG  SER B 356      67.131  50.123  59.779  1.00  0.00           O
ATOM   4560  C   SER B 356      65.382  48.006  58.584  1.00  0.00           C
ATOM   4561  O   SER B 356      64.811  46.950  58.881  1.00  0.00           O
ATOM   4562  N   SER B 357      64.719  49.102  58.206  1.00  0.00           N
ATOM   4563  CA  SER B 357      63.263  49.284  58.165  1.00  0.00           C
ATOM   4564  CB  SER B 357      62.957  50.741  57.784  1.00  0.00           C
ATOM   4565  OG  SER B 357      63.808  51.652  58.457  1.00  0.00           O
ATOM   4566  C   SER B 357      62.530  48.366  57.178  1.00  0.00           C
ATOM   4567  O   SER B 357      61.320  48.174  57.285  1.00  0.00           O
ATOM   4568  N   THR B 358      63.243  47.785  56.208  1.00  0.00           N
ATOM   4569  CA  THR B 358      62.667  46.938  55.145  1.00  0.00           C
ATOM   4570  CB  THR B 358      62.961  47.521  53.756  1.00  0.00           C
ATOM   4571  CG2 THR B 358      62.278  48.868  53.544  1.00  0.00           C
ATOM   4572  OG1 THR B 358      64.335  47.750  53.576  1.00  0.00           O
ATOM   4573  C   THR B 358      63.128  45.484  55.229  1.00  0.00           C
ATOM   4574  O   THR B 358      62.323  44.572  55.029  1.00  0.00           O
ATOM   4575  N   ILE B 359      64.382  45.235  55.617  1.00  0.00           N
ATOM   4576  CA  ILE B 359      64.943  43.886  55.734  1.00  0.00           C
ATOM   4577  CB  ILE B 359      66.489  43.952  55.803  1.00  0.00           C
ATOM   4578  CG2 ILE B 359      66.991  44.389  57.190  1.00  0.00           C
ATOM   4579  CG1 ILE B 359      67.189  42.627  55.438  1.00  0.00           C
ATOM   4580  CD1 ILE B 359      66.887  42.110  54.026  1.00  0.00           C
ATOM   4581  C   ILE B 359      64.317  43.088  56.886  1.00  0.00           C
ATOM   4582  O   ILE B 359      64.176  41.875  56.763  1.00  0.00           O
ATOM   4583  N   ASN B 360      63.865  43.739  57.968  1.00  0.00           N
ATOM   4584  CA  ASN B 360      63.154  43.063  59.061  1.00  0.00           C
ATOM   4585  CB  ASN B 360      63.111  43.985  60.297  1.00  0.00           C
ATOM   4586  CG  ASN B 360      62.295  43.389  61.432  1.00  0.00           C
ATOM   4587  OD1 ASN B 360      62.732  42.475  62.109  1.00  0.00           O
ATOM   4588  ND2 ASN B 360      61.088  43.849  61.675  1.00  0.00           N
ATOM   4589  C   ASN B 360      61.793  42.473  58.601  1.00  0.00           C
ATOM   4590  O   ASN B 360      61.620  41.255  58.717  1.00  0.00           O
ATOM   4591  N   PRO B 361      60.867  43.247  57.988  1.00  0.00           N
ATOM   4592  CD  PRO B 361      60.795  44.704  57.998  1.00  0.00           C
ATOM   4593  CG  PRO B 361      59.375  45.060  57.572  1.00  0.00           C
ATOM   4594  CB  PRO B 361      58.973  43.891  56.683  1.00  0.00           C
ATOM   4595  CA  PRO B 361      59.662  42.698  57.356  1.00  0.00           C
ATOM   4596  C   PRO B 361      59.931  41.587  56.330  1.00  0.00           C
ATOM   4597  O   PRO B 361      59.203  40.591  56.303  1.00  0.00           O
ATOM   4598  N   ILE B 362      60.976  41.731  55.503  1.00  0.00           N
ATOM   4599  CA  ILE B 362      61.349  40.737  54.484  1.00  0.00           C
ATOM   4600  CB  ILE B 362      62.390  41.331  53.502  1.00  0.00           C
ATOM   4601  CG2 ILE B 362      63.010  40.246  52.597  1.00  0.00           C
ATOM   4602  CG1 ILE B 362      61.728  42.426  52.631  1.00  0.00           C
ATOM   4603  CD1 ILE B 362      62.726  43.307  51.866  1.00  0.00           C
ATOM   4604  C   ILE B 362      61.828  39.434  55.138  1.00  0.00           C
ATOM   4605  O   ILE B 362      61.306  38.366  54.823  1.00  0.00           O
ATOM   4606  N   LEU B 363      62.772  39.492  56.081  1.00  0.00           N
ATOM   4607  CA  LEU B 363      63.373  38.302  56.691  1.00  0.00           C
ATOM   4608  CB  LEU B 363      64.591  38.721  57.537  1.00  0.00           C
ATOM   4609  CG  LEU B 363      65.859  39.034  56.717  1.00  0.00           C
ATOM   4610  CD1 LEU B 363      66.944  39.560  57.654  1.00  0.00           C
ATOM   4611  CD2 LEU B 363      66.427  37.793  56.020  1.00  0.00           C
ATOM   4612  C   LEU B 363      62.366  37.468  57.497  1.00  0.00           C
ATOM   4613  O   LEU B 363      62.406  36.238  57.417  1.00  0.00           O
ATOM   4614  N   TYR B 364      61.407  38.086  58.193  1.00  0.00           N
ATOM   4615  CA  TYR B 364      60.347  37.326  58.874  1.00  0.00           C
ATOM   4616  CB  TYR B 364      59.755  38.142  60.031  1.00  0.00           C
ATOM   4617  CG  TYR B 364      60.676  38.116  61.236  1.00  0.00           C
ATOM   4618  CD1 TYR B 364      60.726  36.963  62.045  1.00  0.00           C
ATOM   4619  CE1 TYR B 364      61.671  36.867  63.084  1.00  0.00           C
ATOM   4620  CZ  TYR B 364      62.557  37.935  63.327  1.00  0.00           C
ATOM   4621  OH  TYR B 364      63.487  37.833  64.310  1.00  0.00           O
ATOM   4622  CE2 TYR B 364      62.481  39.106  62.545  1.00  0.00           C
ATOM   4623  CD2 TYR B 364      61.545  39.191  61.498  1.00  0.00           C
ATOM   4624  C   TYR B 364      59.289  36.749  57.918  1.00  0.00           C
ATOM   4625  O   TYR B 364      58.716  35.701  58.216  1.00  0.00           O
ATOM   4626  N   ASN B 365      59.087  37.343  56.736  1.00  0.00           N
ATOM   4627  CA  ASN B 365      58.279  36.745  55.666  1.00  0.00           C
ATOM   4628  CB  ASN B 365      57.848  37.854  54.687  1.00  0.00           C
ATOM   4629  CG  ASN B 365      56.536  38.501  55.084  1.00  0.00           C
ATOM   4630  OD1 ASN B 365      55.467  38.017  54.740  1.00  0.00           O
ATOM   4631  ND2 ASN B 365      56.563  39.599  55.796  1.00  0.00           N
ATOM   4632  C   ASN B 365      59.007  35.603  54.923  1.00  0.00           C
ATOM   4633  O   ASN B 365      58.365  34.636  54.506  1.00  0.00           O
ATOM   4634  N   LEU B 366      60.327  35.709  54.739  1.00  0.00           N
ATOM   4635  CA  LEU B 366      61.116  34.821  53.878  1.00  0.00           C
ATOM   4636  CB  LEU B 366      62.115  35.691  53.090  1.00  0.00           C
ATOM   4637  CG  LEU B 366      63.016  34.926  52.100  1.00  0.00           C
ATOM   4638  CD1 LEU B 366      62.218  34.181  51.028  1.00  0.00           C
ATOM   4639  CD2 LEU B 366      63.953  35.914  51.405  1.00  0.00           C
ATOM   4640  C   LEU B 366      61.808  33.675  54.633  1.00  0.00           C
ATOM   4641  O   LEU B 366      61.721  32.533  54.197  1.00  0.00           O
ATOM   4642  N   VAL B 367      62.484  33.968  55.750  1.00  0.00           N
ATOM   4643  CA  VAL B 367      63.405  33.034  56.435  1.00  0.00           C
ATOM   4644  CB  VAL B 367      64.775  33.702  56.694  1.00  0.00           C
ATOM   4645  CG1 VAL B 367      65.807  32.735  57.295  1.00  0.00           C
ATOM   4646  CG2 VAL B 367      65.383  34.260  55.398  1.00  0.00           C
ATOM   4647  C   VAL B 367      62.810  32.458  57.724  1.00  0.00           C
ATOM   4648  O   VAL B 367      63.083  31.308  58.049  1.00  0.00           O
ATOM   4649  N   SER B 368      61.952  33.200  58.438  1.00  0.00           N
ATOM   4650  CA  SER B 368      61.210  32.627  59.581  1.00  0.00           C
ATOM   4651  CB  SER B 368      60.646  33.727  60.484  1.00  0.00           C
ATOM   4652  OG  SER B 368      60.439  33.257  61.804  1.00  0.00           O
ATOM   4653  C   SER B 368      60.067  31.703  59.139  1.00  0.00           C
ATOM   4654  O   SER B 368      59.670  30.828  59.901  1.00  0.00           O
ATOM   4655  N   ALA B 369      59.534  31.908  57.926  1.00  0.00           N
ATOM   4656  CA  ALA B 369      58.401  31.221  57.281  1.00  0.00           C
ATOM   4657  CB  ALA B 369      58.825  29.793  56.910  1.00  0.00           C
ATOM   4658  C   ALA B 369      57.038  31.265  58.015  1.00  0.00           C
ATOM   4659  O   ALA B 369      56.027  31.561  57.380  1.00  0.00           O
ATOM   4660  N   ASN B 370      56.998  31.044  59.335  1.00  0.00           N
ATOM   4661  CA  ASN B 370      55.833  30.820  60.212  1.00  0.00           C
ATOM   4662  CB  ASN B 370      56.390  30.383  61.587  1.00  0.00           C
ATOM   4663  CG  ASN B 370      57.050  31.510  62.378  1.00  0.00           C
ATOM   4664  OD1 ASN B 370      58.259  31.636  62.468  1.00  0.00           O
ATOM   4665  ND2 ASN B 370      56.283  32.371  63.003  1.00  0.00           N
ATOM   4666  C   ASN B 370      54.819  31.986  60.350  1.00  0.00           C
ATOM   4667  O   ASN B 370      54.068  32.048  61.329  1.00  0.00           O
ATOM   4668  N   PHE B 371      54.861  32.948  59.434  1.00  0.00           N
ATOM   4669  CA  PHE B 371      54.311  34.294  59.564  1.00  0.00           C
ATOM   4670  CB  PHE B 371      55.460  35.174  60.078  1.00  0.00           C
ATOM   4671  CG  PHE B 371      55.175  36.660  60.121  1.00  0.00           C
ATOM   4672  CD1 PHE B 371      55.790  37.516  59.187  1.00  0.00           C
ATOM   4673  CE1 PHE B 371      55.563  38.900  59.247  1.00  0.00           C
ATOM   4674  CZ  PHE B 371      54.709  39.423  60.229  1.00  0.00           C
ATOM   4675  CE2 PHE B 371      54.077  38.573  61.152  1.00  0.00           C
ATOM   4676  CD2 PHE B 371      54.314  37.189  61.100  1.00  0.00           C
ATOM   4677  C   PHE B 371      53.733  34.847  58.248  1.00  0.00           C
ATOM   4678  O   PHE B 371      52.767  35.607  58.288  1.00  0.00           O
ATOM   4679  N   ARG B 372      54.269  34.464  57.075  1.00  0.00           N
ATOM   4680  CA  ARG B 372      53.856  35.047  55.781  1.00  0.00           C
ATOM   4681  CB  ARG B 372      54.824  34.586  54.672  1.00  0.00           C
ATOM   4682  CG  ARG B 372      54.415  35.048  53.257  1.00  0.00           C
ATOM   4683  CD  ARG B 372      55.587  35.433  52.342  1.00  0.00           C
ATOM   4684  NE  ARG B 372      56.643  34.408  52.251  1.00  0.00           N
ATOM   4685  CZ  ARG B 372      57.206  33.937  51.152  1.00  0.00           C
ATOM   4686  NH1 ARG B 372      56.761  34.157  49.949  1.00  0.00           N
ATOM   4687  NH2 ARG B 372      58.286  33.218  51.231  1.00  0.00           N
ATOM   4688  C   ARG B 372      52.379  34.792  55.454  1.00  0.00           C
ATOM   4689  O   ARG B 372      51.725  35.671  54.899  1.00  0.00           O
ATOM   4690  N   HIS B 373      51.827  33.651  55.865  1.00  0.00           N
ATOM   4691  CA  HIS B 373      50.404  33.325  55.718  1.00  0.00           C
ATOM   4692  CB  HIS B 373      50.180  31.850  56.109  1.00  0.00           C
ATOM   4693  CG  HIS B 373      50.443  31.522  57.564  1.00  0.00           C
ATOM   4694  ND1 HIS B 373      51.468  32.061  58.352  1.00  0.00           N
ATOM   4695  CE1 HIS B 373      51.258  31.589  59.590  1.00  0.00           C
ATOM   4696  NE2 HIS B 373      50.171  30.804  59.622  1.00  0.00           N
ATOM   4697  CD2 HIS B 373      49.645  30.746  58.351  1.00  0.00           C
ATOM   4698  C   HIS B 373      49.500  34.295  56.503  1.00  0.00           C
ATOM   4699  O   HIS B 373      48.624  34.925  55.913  1.00  0.00           O
ATOM   4700  N   ILE B 374      49.746  34.491  57.804  1.00  0.00           N
ATOM   4701  CA  ILE B 374      48.969  35.413  58.653  1.00  0.00           C
ATOM   4702  CB  ILE B 374      49.149  35.126  60.162  1.00  0.00           C
ATOM   4703  CG2 ILE B 374      48.360  33.858  60.526  1.00  0.00           C
ATOM   4704  CG1 ILE B 374      50.625  35.086  60.614  1.00  0.00           C
ATOM   4705  CD1 ILE B 374      50.822  34.899  62.124  1.00  0.00           C
ATOM   4706  C   ILE B 374      49.226  36.890  58.331  1.00  0.00           C
ATOM   4707  O   ILE B 374      48.312  37.701  58.481  1.00  0.00           O
ATOM   4708  N   PHE B 375      50.420  37.234  57.841  1.00  0.00           N
ATOM   4709  CA  PHE B 375      50.759  38.570  57.345  1.00  0.00           C
ATOM   4710  CB  PHE B 375      52.278  38.631  57.130  1.00  0.00           C
ATOM   4711  CG  PHE B 375      52.816  39.943  56.590  1.00  0.00           C
ATOM   4712  CD1 PHE B 375      53.144  40.992  57.469  1.00  0.00           C
ATOM   4713  CE1 PHE B 375      53.719  42.176  56.972  1.00  0.00           C
ATOM   4714  CZ  PHE B 375      53.947  42.324  55.593  1.00  0.00           C
ATOM   4715  CE2 PHE B 375      53.604  41.284  54.710  1.00  0.00           C
ATOM   4716  CD2 PHE B 375      53.041  40.097  55.209  1.00  0.00           C
ATOM   4717  C   PHE B 375      49.969  38.908  56.073  1.00  0.00           C
ATOM   4718  O   PHE B 375      49.288  39.930  56.031  1.00  0.00           O
ATOM   4719  N   LEU B 376      49.951  38.024  55.067  1.00  0.00           N
ATOM   4720  CA  LEU B 376      49.140  38.217  53.854  1.00  0.00           C
ATOM   4721  CB  LEU B 376      49.519  37.159  52.801  1.00  0.00           C
ATOM   4722  CG  LEU B 376      50.939  37.328  52.221  1.00  0.00           C
ATOM   4723  CD1 LEU B 376      51.312  36.112  51.376  1.00  0.00           C
ATOM   4724  CD2 LEU B 376      51.073  38.566  51.334  1.00  0.00           C
ATOM   4725  C   LEU B 376      47.633  38.210  54.169  1.00  0.00           C
ATOM   4726  O   LEU B 376      46.902  39.063  53.672  1.00  0.00           O
ATOM   4727  N   ALA B 377      47.182  37.350  55.090  1.00  0.00           N
ATOM   4728  CA  ALA B 377      45.814  37.352  55.625  1.00  0.00           C
ATOM   4729  CB  ALA B 377      45.535  35.982  56.259  1.00  0.00           C
ATOM   4730  C   ALA B 377      45.503  38.525  56.589  1.00  0.00           C
ATOM   4731  O   ALA B 377      44.469  38.516  57.262  1.00  0.00           O
ATOM   4732  N   THR B 378      46.387  39.525  56.684  1.00  0.00           N
ATOM   4733  CA  THR B 378      46.188  40.785  57.430  1.00  0.00           C
ATOM   4734  CB  THR B 378      47.026  40.774  58.721  1.00  0.00           C
ATOM   4735  CG2 THR B 378      46.731  41.955  59.639  1.00  0.00           C
ATOM   4736  OG1 THR B 378      46.733  39.612  59.472  1.00  0.00           O
ATOM   4737  C   THR B 378      46.489  42.023  56.566  1.00  0.00           C
ATOM   4738  O   THR B 378      45.922  43.084  56.806  1.00  0.00           O
ATOM   4739  N   LEU B 379      47.304  41.876  55.514  1.00  0.00           N
ATOM   4740  CA  LEU B 379      47.529  42.856  54.441  1.00  0.00           C
ATOM   4741  CB  LEU B 379      48.814  42.416  53.705  1.00  0.00           C
ATOM   4742  CG  LEU B 379      49.343  43.365  52.610  1.00  0.00           C
ATOM   4743  CD1 LEU B 379      49.724  44.742  53.158  1.00  0.00           C
ATOM   4744  CD2 LEU B 379      50.593  42.753  51.974  1.00  0.00           C
ATOM   4745  C   LEU B 379      46.327  42.984  53.476  1.00  0.00           C
ATOM   4746  O   LEU B 379      46.237  43.952  52.723  1.00  0.00           O
ATOM   4747  N   ALA B 380      45.405  42.015  53.487  1.00  0.00           N
ATOM   4748  CA  ALA B 380      44.174  42.047  52.699  1.00  0.00           C
ATOM   4749  CB  ALA B 380      43.421  40.729  52.916  1.00  0.00           C
ATOM   4750  C   ALA B 380      43.292  43.270  53.031  1.00  0.00           C
ATOM   4751  O   ALA B 380      43.075  43.609  54.201  1.00  0.00           O
ATOM   4752  N   CYS B 381      42.767  43.917  51.988  1.00  0.00           N
ATOM   4753  CA  CYS B 381      41.911  45.103  52.088  1.00  0.00           C
ATOM   4754  CB  CYS B 381      42.233  46.039  50.915  1.00  0.00           C
ATOM   4755  SG  CYS B 381      43.937  46.655  51.069  1.00  0.00           S
ATOM   4756  C   CYS B 381      40.426  44.734  52.171  1.00  0.00           C
ATOM   4757  O   CYS B 381      39.663  45.483  52.814  1.00  0.00           O
ATOM   4758  OXT CYS B 381      40.004  43.720  51.578  1.00  0.00           O
TER    4759      CYS B 381
HETATM 4760  C1  AMI C   1      46.888  69.173  37.564  1.00  0.00           C
HETATM 4761  C2  AMI C   1      46.958  70.418  36.670  1.00  0.00           C
HETATM 4762  C3  AMI C   1      48.152  70.308  35.701  1.00  0.00           C
HETATM 4763  N1  AMI C   1      48.416  71.476  34.782  1.00  0.00           N
HETATM 4764  C4  AMI C   1      47.213  71.823  33.942  1.00  0.00           C
HETATM 4765  C5  AMI C   1      46.734  70.708  32.970  1.00  0.00           C
HETATM 4766  C6  AMI C   1      45.969  71.492  31.933  1.00  0.00           C
HETATM 4767  C7  AMI C   1      44.991  71.036  31.055  1.00  0.00           C
HETATM 4768  C8  AMI C   1      44.351  71.969  30.232  1.00  0.00           C
HETATM 4769  C9  AMI C   1      44.695  73.324  30.291  1.00  0.00           C
HETATM 4770  C10 AMI C   1      45.693  73.763  31.163  1.00  0.00           C
HETATM 4771  C11 AMI C   1      46.316  72.822  31.974  1.00  0.00           C
HETATM 4772  C12 AMI C   1      47.367  73.064  33.020  1.00  0.00           C
HETATM 4773  C13 AMI C   1      48.913  72.659  35.570  1.00  0.00           C
HETATM 4774  C14 AMI C   1      50.344  72.471  36.117  1.00  0.00           C
HETATM 4775  C15 AMI C   1      50.941  73.836  36.500  1.00  0.00           C
HETATM 4776  C16 AMI C   1      52.366  73.687  37.077  1.00  0.00           C
HETATM 4777  C17 AMI C   1      52.959  75.005  37.493  1.00  0.00           C
HETATM 4778  N2  AMI C   1      52.494  76.250  37.117  1.00  0.00           N
HETATM 4779  N3  AMI C   1      53.289  77.156  37.659  1.00  0.00           N
HETATM 4780  C18 AMI C   1      54.058  75.114  38.285  1.00  0.00           C
HETATM 4781  N4  AMI C   1      54.216  76.466  38.367  1.00  0.00           N
HETATM 4782  C19 AMI C   1      55.269  77.030  39.014  1.00  0.00           C
HETATM 4783  C22 AMI C   1      56.188  77.797  38.298  1.00  0.00           C
HETATM 4784  C23 AMI C   1      57.229  78.449  38.954  1.00  0.00           C
HETATM 4785  C20 AMI C   1      55.410  76.899  40.398  1.00  0.00           C
HETATM 4786  C21 AMI C   1      56.445  77.557  41.063  1.00  0.00           C
HETATM 4787  C24 AMI C   1      57.360  78.361  40.355  1.00  0.00           C
HETATM 4788  C25 AMI C   1      58.407  79.170  41.078  1.00  0.00           C
HETATM 4789  C32 AMI C   1      58.952  78.746  42.302  1.00  0.00           C
HETATM 4790  C31 AMI C   1      59.882  79.532  42.980  1.00  0.00           C
HETATM 4791  C26 AMI C   1      58.837  80.402  40.558  1.00  0.00           C
HETATM 4792  C27 AMI C   1      59.767  81.179  41.234  1.00  0.00           C
HETATM 4793  C28 AMI C   1      60.286  80.761  42.458  1.00  0.00           C
HETATM 4794  C29 AMI C   1      61.268  81.655  43.140  1.00  0.00           C
HETATM 4795  O1  AMI C   1      61.606  82.722  42.681  1.00  0.00           O
HETATM 4796  N1  PEG C   2      61.779  81.224  44.304  1.00  0.00           N
HETATM 4797  C3  PEG C   2      62.874  81.903  45.015  1.00  0.00           C
HETATM 4798  C4  PEG C   2      64.241  81.282  44.672  1.00  0.00           C
HETATM 4799  O2  PEG C   2      64.323  79.986  45.314  1.00  0.00           O
HETATM 4800  C5  PEG C   2      65.371  79.132  44.765  1.00  0.00           C
HETATM 4801  C6  PEG C   2      65.637  77.934  45.713  1.00  0.00           C
HETATM 4802  O3  PEG C   2      66.120  78.387  47.016  1.00  0.00           O
HETATM 4803  C7  PEG C   2      67.504  78.851  47.038  1.00  0.00           C
HETATM 4804  C8  PEG C   2      67.890  79.331  48.465  1.00  0.00           C
HETATM 4805  O4  PEG C   2      67.872  78.258  49.461  1.00  0.00           O
HETATM 4806  C9  PEG C   2      68.750  77.108  49.221  1.00  0.00           C
HETATM 4807  C10 PEG C   2      70.253  77.495  49.148  1.00  0.00           C
HETATM 4808  O5  PEG C   2      70.549  78.080  47.850  1.00  0.00           O
HETATM 4809  C11 PEG C   2      71.857  78.700  47.747  1.00  0.00           C
HETATM 4810  C12 PEG C   2      71.862  79.733  46.588  1.00  0.00           C
HETATM 4811  O6  PEG C   2      70.995  80.872  46.882  1.00  0.00           O
HETATM 4812  C13 PEG C   2      71.481  81.834  47.859  1.00  0.00           C
HETATM 4813  C14 PEG C   2      72.535  82.787  47.245  1.00  0.00           C
HETATM 4814  O7  PEG C   2      73.878  82.238  47.343  1.00  0.00           O
HETATM 4815  C15 PEG C   2      74.865  83.128  46.769  1.00  0.00           C
HETATM 4816  C16 PEG C   2      76.239  82.451  46.774  1.00  0.00           C
HETATM 4817  C17 PEG C   2      77.261  83.388  46.182  1.00  0.00           C
HETATM 4818  O8  PEG C   2      76.966  84.393  45.561  1.00  0.00           O
HETATM 4819  N1  PEG C   3      78.550  83.057  46.363  1.00  0.00           N
HETATM 4820  C3  PEG C   3      79.677  83.931  45.980  1.00  0.00           C
HETATM 4821  C4  PEG C   3      80.096  83.798  44.502  1.00  0.00           C
HETATM 4822  O2  PEG C   3      80.871  84.975  44.135  1.00  0.00           O
HETATM 4823  C5  PEG C   3      81.656  84.869  42.908  1.00  0.00           C
HETATM 4824  C6  PEG C   3      82.779  83.795  42.989  1.00  0.00           C
HETATM 4825  O3  PEG C   3      83.592  83.971  44.185  1.00  0.00           O
HETATM 4826  C7  PEG C   3      84.604  82.939  44.377  1.00  0.00           C
HETATM 4827  C8  PEG C   3      84.974  82.844  45.877  1.00  0.00           C
HETATM 4828  O4  PEG C   3      85.473  81.515  46.187  1.00  0.00           O
HETATM 4829  C9  PEG C   3      85.609  81.276  47.615  1.00  0.00           C
HETATM 4830  C10 PEG C   3      85.773  79.763  47.899  1.00  0.00           C
HETATM 4831  O5  PEG C   3      85.101  79.427  49.141  1.00  0.00           O
HETATM 4832  C11 PEG C   3      84.969  78.003  49.388  1.00  0.00           C
HETATM 4833  C12 PEG C   3      84.101  77.777  50.650  1.00  0.00           C
HETATM 4834  O6  PEG C   3      84.890  77.818  51.871  1.00  0.00           O
HETATM 4835  C13 PEG C   3      84.109  78.251  53.013  1.00  0.00           C
HETATM 4836  C14 PEG C   3      84.978  78.265  54.297  1.00  0.00           C
HETATM 4837  O7  PEG C   3      84.778  77.095  55.143  1.00  0.00           O
HETATM 4838  C15 PEG C   3      85.073  75.819  54.532  1.00  0.00           C
HETATM 4839  C16 PEG C   3      85.129  74.763  55.638  1.00  0.00           C
HETATM 4840  C17 PEG C   3      86.345  75.008  56.499  1.00  0.00           C
HETATM 4841  O8  PEG C   3      87.431  75.184  55.982  1.00  0.00           O
ATOM   4842  N   ARG C   4      86.300  75.035  57.854  1.00  0.00           N
ATOM   4843  CA  ARG C   4      85.183  74.877  58.824  1.00  0.00           C
ATOM   4844  CB  ARG C   4      84.147  76.026  58.761  1.00  0.00           C
ATOM   4845  CG  ARG C   4      84.666  77.411  59.178  1.00  0.00           C
ATOM   4846  CD  ARG C   4      85.002  77.499  60.674  1.00  0.00           C
ATOM   4847  NE  ARG C   4      85.271  78.893  61.084  1.00  0.00           N
ATOM   4848  CZ  ARG C   4      86.266  79.311  61.846  1.00  0.00           C
ATOM   4849  NH1 ARG C   4      87.076  78.516  62.475  1.00  0.00           N
ATOM   4850  NH2 ARG C   4      86.484  80.577  62.014  1.00  0.00           N
ATOM   4851  C   ARG C   4      84.502  73.499  58.842  1.00  0.00           C
ATOM   4852  O   ARG C   4      84.331  72.851  57.813  1.00  0.00           O
ATOM   4853  N   ARG C   5      84.088  73.060  60.034  1.00  0.00           N
ATOM   4854  CA  ARG C   5      83.399  71.779  60.282  1.00  0.00           C
ATOM   4855  CB  ARG C   5      83.416  71.478  61.796  1.00  0.00           C
ATOM   4856  CG  ARG C   5      82.549  72.445  62.630  1.00  0.00           C
ATOM   4857  CD  ARG C   5      82.910  72.404  64.123  1.00  0.00           C
ATOM   4858  NE  ARG C   5      82.207  73.471  64.864  1.00  0.00           N
ATOM   4859  CZ  ARG C   5      81.406  73.335  65.902  1.00  0.00           C
ATOM   4860  NH1 ARG C   5      81.321  72.254  66.620  1.00  0.00           N
ATOM   4861  NH2 ARG C   5      80.642  74.314  66.263  1.00  0.00           N
ATOM   4862  C   ARG C   5      81.973  71.744  59.698  1.00  0.00           C
ATOM   4863  O   ARG C   5      81.281  72.766  59.732  1.00  0.00           O
ATOM   4864  N   PRO C   6      81.481  70.582  59.226  1.00  0.00           N
ATOM   4865  CD  PRO C   6      82.194  69.330  59.037  1.00  0.00           C
ATOM   4866  CG  PRO C   6      81.136  68.279  58.696  1.00  0.00           C
ATOM   4867  CB  PRO C   6      80.019  69.105  58.062  1.00  0.00           C
ATOM   4868  CA  PRO C   6      80.086  70.421  58.838  1.00  0.00           C
ATOM   4869  C   PRO C   6      79.171  70.437  60.066  1.00  0.00           C
ATOM   4870  O   PRO C   6      79.491  69.862  61.105  1.00  0.00           O
ATOM   4871  N   TYR C   7      78.010  71.082  59.947  1.00  0.00           N
ATOM   4872  CA  TYR C   7      77.065  71.269  61.055  1.00  0.00           C
ATOM   4873  CB  TYR C   7      76.556  72.721  61.054  1.00  0.00           C
ATOM   4874  CG  TYR C   7      75.971  73.251  59.756  1.00  0.00           C
ATOM   4875  CD1 TYR C   7      76.648  74.267  59.051  1.00  0.00           C
ATOM   4876  CE1 TYR C   7      76.099  74.786  57.863  1.00  0.00           C
ATOM   4877  CZ  TYR C   7      74.876  74.288  57.369  1.00  0.00           C
ATOM   4878  OH  TYR C   7      74.365  74.805  56.225  1.00  0.00           O
ATOM   4879  CE2 TYR C   7      74.193  73.276  58.076  1.00  0.00           C
ATOM   4880  CD2 TYR C   7      74.735  72.772  59.277  1.00  0.00           C
ATOM   4881  C   TYR C   7      75.959  70.195  61.136  1.00  0.00           C
ATOM   4882  O   TYR C   7      74.920  70.420  61.755  1.00  0.00           O
ATOM   4883  N   ILE C   8      76.168  69.030  60.512  1.00  0.00           N
ATOM   4884  CA  ILE C   8      75.150  67.984  60.320  1.00  0.00           C
ATOM   4885  CB  ILE C   8      74.677  67.945  58.844  1.00  0.00           C
ATOM   4886  CG2 ILE C   8      73.423  67.066  58.754  1.00  0.00           C
ATOM   4887  CG1 ILE C   8      74.383  69.351  58.260  1.00  0.00           C
ATOM   4888  CD1 ILE C   8      73.891  69.363  56.806  1.00  0.00           C
ATOM   4889  C   ILE C   8      75.696  66.619  60.773  1.00  0.00           C
ATOM   4890  O   ILE C   8      76.766  66.212  60.313  1.00  0.00           O
ATOM   4891  N   LEU C   9      74.972  65.918  61.660  1.00  0.00           N
ATOM   4892  CA  LEU C   9      75.401  64.672  62.334  1.00  0.00           C
ATOM   4893  CB  LEU C   9      75.778  65.015  63.802  1.00  0.00           C
ATOM   4894  CG  LEU C   9      76.964  65.980  63.995  1.00  0.00           C
ATOM   4895  CD1 LEU C   9      77.137  66.284  65.483  1.00  0.00           C
ATOM   4896  CD2 LEU C   9      78.280  65.389  63.490  1.00  0.00           C
ATOM   4897  C   LEU C   9      74.373  63.533  62.194  1.00  0.00           C
ATOM   4898  O   LEU C   9      73.959  62.937  63.213  1.00  0.00           O
ATOM   4899  OXT LEU C   9      74.037  63.195  61.039  1.00  0.00           O
CONECT  551  550 1137
CONECT 1137  551 1136
CONECT 1769 1768 1783
CONECT 1783 1782 1769
CONECT 2851 2850 3492
CONECT 3492 2851 3491
CONECT 4760 4761
CONECT 4770 4769 4771
CONECT 4771 4772 4766 4770
CONECT 4772 4764 4771
CONECT 4773 4763 4774
CONECT 4774 4773 4775
CONECT 4775 4774 4776
CONECT 4776 4775 4777
CONECT 4777 4780 4778 4776
CONECT 4780 4781 4777
CONECT 4782 4783 4781 4785
CONECT 4761 4762 4760
CONECT 4785 4782 4786
CONECT 4786 4787 4785
CONECT 4783 4784 4782
CONECT 4784 4783 4787
CONECT 4787 4784 4788 4786
CONECT 4788 4789 4791 4787
CONECT 4791 4788 4792
CONECT 4792 4791 4793
CONECT 4793 4790 4794 4792
CONECT 4794 4796 4795 4793
CONECT 4762 4761 4763
CONECT 4790 4789 4793
CONECT 4789 4790 4788
CONECT 4764 4763 4765 4772
CONECT 4765 4764 4766
CONECT 4766 4765 4767 4771
CONECT 4767 4766 4768
CONECT 4768 4769 4767
CONECT 4769 4768 4770
CONECT 4763 4762 4764 4773
CONECT 4778 4779 4777
CONECT 4779 4781 4778
CONECT 4781 4780 4779 4782
CONECT 4795 4794
CONECT 4807 4808 4806
CONECT 4809 4808 4810
CONECT 4810 4811 4809
CONECT 4812 4811 4813
CONECT 4813 4814 4812
CONECT 4815 4814 4816
CONECT 4816 4817 4815
CONECT 4817 4819 4816 4818
CONECT 4797 4796 4798
CONECT 4798 4797 4799
CONECT 4800 4799 4801
CONECT 4801 4800 4802
CONECT 4803 4802 4804
CONECT 4804 4803 4805
CONECT 4806 4807 4805
CONECT 4796 4794 4797
CONECT 4799 4800 4798
CONECT 4802 4803 4801
CONECT 4805 4806 4804
CONECT 4808 4807 4809
CONECT 4811 4812 4810
CONECT 4814 4813 4815
CONECT 4818 4817
CONECT 4830 4829 4831
CONECT 4832 4833 4831
CONECT 4833 4832 4834
CONECT 4835 4836 4834
CONECT 4836 4835 4837
CONECT 4838 4837 4839
CONECT 4839 4838 4840
CONECT 4840 4841 4842 4839
CONECT 4820 4819 4821
CONECT 4821 4822 4820
CONECT 4823 4824 4822
CONECT 4824 4825 4823
CONECT 4826 4827 4825
CONECT 4827 4828 4826
CONECT 4829 4828 4830
CONECT 4819 4817 4820
CONECT 4822 4821 4823
CONECT 4825 4824 4826
CONECT 4828 4827 4829
CONECT 4831 4830 4832
CONECT 4834 4833 4835
CONECT 4837 4838 4836
CONECT 4841 4840
CONECT 4842 4843 4840
END
